# Supplementary material for: Asymmetric subgenomic chromatin architecture impacts on gene expression in resynthesized and natural allopolyploid Brassica napus
Source: Commun Biol. 2022 Jul 29;5:762. doi: 10.1038/s42003-022-03729-7 (PMC9338098; doi:10.1038/s42003-022-03729-7)
Supplement: Supplementary file 4 — Supplemantary Data 1 [file 42003_2022_3729_MOESM4_ESM.xls]

## Sheet: A_C
Supplementary Data 1. GO enrichment analysis of ACRs-associated genes in the three genotypes.
Description	Type	GO assession	P_value
metabolic process	biological_process	GO:0008152	0.0014
organic substance metabolic process	biological_process	GO:0071704	0.00352
single-organism cellular process	biological_process	GO:0044763	0.04953
single-organism metabolic process	biological_process	GO:0044710	0.00421
organic cyclic compound biosynthetic process	biological_process	GO:1901362	0.00666
heterocycle biosynthetic process	biological_process	GO:0018130	0.00446
aromatic compound biosynthetic process	biological_process	GO:0019438	0.01228
transcription, DNA-templated	biological_process	GO:0006351	0.04759
RNA biosynthetic process	biological_process	GO:0032774	0.04759
nucleic acid-templated transcription	biological_process	GO:0097659	0.04759
regulation of metabolic process	biological_process	GO:0019222	0.00516
regulation of macromolecule metabolic process	biological_process	GO:0060255	0.00492
single-organism biosynthetic process	biological_process	GO:0044711	0.00031
regulation of gene expression	biological_process	GO:0010468	0.00534
organic acid metabolic process	biological_process	GO:0006082	0.02818
oxoacid metabolic process	biological_process	GO:0043436	0.02818
lipid metabolic process	biological_process	GO:0006629	0.00268
carboxylic acid metabolic process	biological_process	GO:0019752	0.02473
small molecule biosynthetic process	biological_process	GO:0044283	0.02791
cellular lipid metabolic process	biological_process	GO:0044255	0.00561
lipid biosynthetic process	biological_process	GO:0008610	0.00747
organic acid biosynthetic process	biological_process	GO:0016053	0.00842
carboxylic acid biosynthetic process	biological_process	GO:0046394	0.00842
monocarboxylic acid metabolic process	biological_process	GO:0032787	0.01021
organophosphate biosynthetic process	biological_process	GO:0090407	0.02406
cofactor metabolic process	biological_process	GO:0051186	0.01526
protein folding	biological_process	GO:0006457	0.03536
monocarboxylic acid biosynthetic process	biological_process	GO:0072330	0.01932
fatty acid metabolic process	biological_process	GO:0006631	0.02858
coenzyme metabolic process	biological_process	GO:0006732	0.0329
fatty acid biosynthetic process	biological_process	GO:0006633	0.04112
glycerolipid metabolic process	biological_process	GO:0046486	0.00545
phospholipid metabolic process	biological_process	GO:0006644	0.01508
cofactor biosynthetic process	biological_process	GO:0051188	0.01921
cellular polysaccharide metabolic process	biological_process	GO:0044264	0.04913
plant-type cell wall organization or biogenesis	biological_process	GO:0071669	0.02454
glycerophospholipid metabolic process	biological_process	GO:0006650	0.01823
plant-type cell wall organization	biological_process	GO:0009664	0.01706
glutamine family amino acid metabolic process	biological_process	GO:0009064	0.02474
glycerolipid biosynthetic process	biological_process	GO:0045017	0.03158
positive regulation of biological process	biological_process	GO:0048518	0.04965
phospholipid biosynthetic process	biological_process	GO:0008654	0.04235
pyridine-containing compound metabolic process	biological_process	GO:0072524	0.00152
coenzyme biosynthetic process	biological_process	GO:0009108	0.00867
positive regulation of cellular process	biological_process	GO:0048522	0.0256
positive regulation of metabolic process	biological_process	GO:0009893	0.01009
positive regulation of macromolecule metabolic process	biological_process	GO:0010604	0.01009
positive regulation of cellular metabolic process	biological_process	GO:0031325	0.01009
pyridine nucleotide metabolic process	biological_process	GO:0019362	0.03966
nicotinamide nucleotide metabolic process	biological_process	GO:0046496	0.03966
dephosphorylation	biological_process	GO:0016311	0.00754
gene silencing	biological_process	GO:0016458	0.01929
lipid modification	biological_process	GO:0030258	0.03343
response to inorganic substance	biological_process	GO:0010035	0.0033
gene silencing by RNA	biological_process	GO:0031047	0.02295
protein ubiquitination	biological_process	GO:0016567	0.03649
dicarboxylic acid metabolic process	biological_process	GO:0043648	0.03267
cellular aldehyde metabolic process	biological_process	GO:0006081	0.02518
phospholipid dephosphorylation	biological_process	GO:0046839	0.00841
phosphatidylinositol dephosphorylation	biological_process	GO:0046856	0.00841
positive regulation of molecular function	biological_process	GO:0044093	0.00038
regulation of protein ubiquitination	biological_process	GO:0031396	0.01115
regulation of ligase activity	biological_process	GO:0051340	0.01115
regulation of ubiquitin-protein transferase activity	biological_process	GO:0051438	0.01115
regulation of protein modification by small protein conjugation or removal	biological_process	GO:1903320	0.01115
regulation of ubiquitin protein ligase activity	biological_process	GO:1904666	0.01115
nucleoside diphosphate metabolic process	biological_process	GO:0009132	0.04976
pyridine-containing compound biosynthetic process	biological_process	GO:0072525	0.00072
positive regulation of protein modification process	biological_process	GO:0031401	0.00062
positive regulation of cellular protein metabolic process	biological_process	GO:0032270	0.00062
positive regulation of protein metabolic process	biological_process	GO:0051247	0.00062
cell wall polysaccharide metabolic process	biological_process	GO:0010383	0.00648
hemicellulose metabolic process	biological_process	GO:0010410	0.00648
cell wall macromolecule metabolic process	biological_process	GO:0044036	0.00648
positive regulation of protein ubiquitination	biological_process	GO:0031398	0.00051
positive regulation of catalytic activity	biological_process	GO:0043085	0.00051
positive regulation of transferase activity	biological_process	GO:0051347	0.00051
positive regulation of ligase activity	biological_process	GO:0051351	0.00051
positive regulation of ubiquitin-protein transferase activity	biological_process	GO:0051443	0.00051
positive regulation of protein modification by small protein conjugation or removal	biological_process	GO:1903322	0.00051
positive regulation of ubiquitin protein ligase activity	biological_process	GO:1904668	0.00051
histidine biosynthetic process	biological_process	GO:0000105	0.00879
histidine metabolic process	biological_process	GO:0006547	0.00879
imidazole-containing compound metabolic process	biological_process	GO:0052803	0.00879
response to metal ion	biological_process	GO:0010038	0.00157
glutamate metabolic process	biological_process	GO:0006536	0.04709
cell wall macromolecule biosynthetic process	biological_process	GO:0044038	0.01149
xylan metabolic process	biological_process	GO:0045491	0.01149
xylan biosynthetic process	biological_process	GO:0045492	0.01149
cellular component macromolecule biosynthetic process	biological_process	GO:0070589	0.01149
cell wall polysaccharide biosynthetic process	biological_process	GO:0070592	0.01149
cellular modified amino acid biosynthetic process	biological_process	GO:0042398	0.02205
pyrimidine-containing compound biosynthetic process	biological_process	GO:0072528	0.03023
pyridoxal phosphate metabolic process	biological_process	GO:0042822	0.00168
pyridoxal phosphate biosynthetic process	biological_process	GO:0042823	0.00168
aldehyde biosynthetic process	biological_process	GO:0046184	0.00168
response to cadmium ion	biological_process	GO:0046686	0.00908
oxylipin metabolic process	biological_process	GO:0031407	0.03004
oxylipin biosynthetic process	biological_process	GO:0031408	0.03004
proton-transporting two-sector ATPase complex assembly	biological_process	GO:0070071	0.01969
vegetative to reproductive phase transition of meristem	biological_process	GO:0010228	0.04086
DNA integration	biological_process	GO:0015074	0.00429
peptidyl-diphthamide metabolic process	biological_process	GO:0017182	0.02
peptidyl-diphthamide biosynthetic process from peptidyl-histidine	biological_process	GO:0017183	0.02
peptidyl-histidine modification	biological_process	GO:0018202	0.02
pyrimidine nucleotide biosynthetic process	biological_process	GO:0006221	0.03479
response to ethylene	biological_process	GO:0009723	0.02763
chlorophyll catabolic process	biological_process	GO:0015996	0.04949
pigment catabolic process	biological_process	GO:0046149	0.04949
regulation of ethylene-activated signaling pathway	biological_process	GO:0010104	0.0158
negative regulation of ethylene-activated signaling pathway	biological_process	GO:0010105	0.0158
regulation of phosphorelay signal transduction system	biological_process	GO:0070297	0.0158
negative regulation of phosphorelay signal transduction system	biological_process	GO:0070298	0.0158
negative regulation of intracellular signal transduction	biological_process	GO:1902532	0.0158
ethylene-activated signaling pathway	biological_process	GO:0009873	0.03798
negative regulation of signal transduction	biological_process	GO:0009968	0.03798
negative regulation of cell communication	biological_process	GO:0010648	0.03798
regulation of lipid metabolic process	biological_process	GO:0019216	0.03798
negative regulation of signaling	biological_process	GO:0023057	0.03798
negative regulation of lipid metabolic process	biological_process	GO:0045833	0.03798
regulation of lipid biosynthetic process	biological_process	GO:0046890	0.03798
negative regulation of lipid biosynthetic process	biological_process	GO:0051055	0.03798
cellular response to ethylene stimulus	biological_process	GO:0071369	0.03798
membrane	cellular_component	GO:0016020	0.0085
membrane part	cellular_component	GO:0044425	0.0036
intrinsic component of membrane	cellular_component	GO:0031224	0.0015
integral component of membrane	cellular_component	GO:0016021	0.0013
peroxisome	cellular_component	GO:0005777	0.0015
microbody	cellular_component	GO:0042579	0.0015
apoplast	cellular_component	GO:0048046	0.003
transcription factor TFIID complex	cellular_component	GO:0005669	0.0255
vacuolar proton-transporting V-type ATPase, V1 domain	cellular_component	GO:0000221	0.041
heterocyclic compound binding	molecular_function	GO:1901363	0.02725
organic cyclic compound binding	molecular_function	GO:0097159	0.02833
nucleic acid binding	molecular_function	GO:0003676	0.03272
hydrolase activity, acting on glycosyl bonds	molecular_function	GO:0016798	0.03236
hydrolase activity, hydrolyzing O-glycosyl compounds	molecular_function	GO:0004553	0.01418
transition metal ion binding	molecular_function	GO:0046914	0.04013
zinc ion binding	molecular_function	GO:0008270	0.0393
lyase activity	molecular_function	GO:0016829	0.03699
carbon-carbon lyase activity	molecular_function	GO:0016830	0.03894
carboxylic ester hydrolase activity	molecular_function	GO:0052689	0.00782
carboxy-lyase activity	molecular_function	GO:0016831	0.04534
chlorophyll binding	molecular_function	GO:0016168	0.04327
phospholipase activity	molecular_function	GO:0004620	0.01982
acylglycerol O-acyltransferase activity	molecular_function	GO:0016411	0.04797
intramolecular oxidoreductase activity, interconverting aldoses and ketoses	molecular_function	GO:0016861	0.03554
structural constituent of cell wall	molecular_function	GO:0005199	0.00041
oxidoreductase activity, acting on the CH-CH group of donors, NAD or NADP as acceptor	molecular_function	GO:0016628	0.00868
ammonium transmembrane transporter activity	molecular_function	GO:0008519	0.01967
cytidylyltransferase activity	molecular_function	GO:0070567	0.02797
sucrose transmembrane transporter activity	molecular_function	GO:0008515	0.03849
disaccharide transmembrane transporter activity	molecular_function	GO:0015154	0.03849
oligosaccharide transmembrane transporter activity	molecular_function	GO:0015157	0.03849
phosphatidylcholine 1-acylhydrolase activity	molecular_function	GO:0008970	0.00722
phosphatidate cytidylyltransferase activity	molecular_function	GO:0004605	0.01593
acyl-CoA hydrolase activity	molecular_function	GO:0047617	0.03623
selenium binding	molecular_function	GO:0008430	0.03368
protochlorophyllide reductase activity	molecular_function	GO:0016630	0.00442
rRNA binding	molecular_function	GO:0019843	0.02969
triose-phosphate isomerase activity	molecular_function	GO:0004807	0.0409
glucose-6-phosphate isomerase activity	molecular_function	GO:0004347	0.01524
uridylate kinase activity	molecular_function	GO:0009041	0.03199
diphthine synthase activity	molecular_function	GO:0004164	0.01799
urea transmembrane transporter activity	molecular_function	GO:0015204	0.01799
amide transmembrane transporter activity	molecular_function	GO:0042887	0.01799
glutaminase activity	molecular_function	GO:0004359	0.0175

## Sheet: RAC
Description	Type	GO assession	P_value
metabolic process	biological_process	GO:0008152	0.00032
organic substance metabolic process	biological_process	GO:0071704	0.00085
primary metabolic process	biological_process	GO:0044238	0.03518
organic cyclic compound metabolic process	biological_process	GO:1901360	0.02255
cellular aromatic compound metabolic process	biological_process	GO:0006725	0.04832
heterocycle metabolic process	biological_process	GO:0046483	0.04303
single-organism metabolic process	biological_process	GO:0044710	0.02768
nucleic acid metabolic process	biological_process	GO:0090304	0.04228
biological regulation	biological_process	GO:0065007	0.02842
regulation of biological process	biological_process	GO:0050789	0.04143
RNA metabolic process	biological_process	GO:0016070	0.04965
organic cyclic compound biosynthetic process	biological_process	GO:1901362	0.00119
heterocycle biosynthetic process	biological_process	GO:0018130	0.0024
aromatic compound biosynthetic process	biological_process	GO:0019438	0.00174
nucleobase-containing compound biosynthetic process	biological_process	GO:0034654	0.01229
transcription, DNA-templated	biological_process	GO:0006351	0.0039
RNA biosynthetic process	biological_process	GO:0032774	0.0039
nucleic acid-templated transcription	biological_process	GO:0097659	0.0039
carbohydrate metabolic process	biological_process	GO:0005975	0.00263
regulation of primary metabolic process	biological_process	GO:0080090	0.0068
regulation of cellular metabolic process	biological_process	GO:0031323	0.0053
regulation of nucleobase-containing compound metabolic process	biological_process	GO:0019219	0.00439
regulation of nitrogen compound metabolic process	biological_process	GO:0051171	0.00512
regulation of RNA metabolic process	biological_process	GO:0051252	0.00568
regulation of biosynthetic process	biological_process	GO:0009889	0.00659
regulation of cellular biosynthetic process	biological_process	GO:0031326	0.00659
regulation of macromolecule biosynthetic process	biological_process	GO:0010556	0.00508
regulation of cellular macromolecule biosynthetic process	biological_process	GO:2000112	0.00508
regulation of transcription, DNA-templated	biological_process	GO:0006355	0.00493
regulation of nucleic acid-templated transcription	biological_process	GO:1903506	0.00493
regulation of RNA biosynthetic process	biological_process	GO:2001141	0.00493
single-organism carbohydrate metabolic process	biological_process	GO:0044723	0.03796
cellular amino acid biosynthetic process	biological_process	GO:0008652	0.03784
cellular carbohydrate metabolic process	biological_process	GO:0044262	0.03013
monosaccharide metabolic process	biological_process	GO:0005996	0.02175
intracellular signal transduction	biological_process	GO:0035556	0.03564
negative regulation of macromolecule metabolic process	biological_process	GO:0010605	0.03707
negative regulation of gene expression	biological_process	GO:0010629	0.00813
protein modification by small protein conjugation or removal	biological_process	GO:0070647	0.03726
oligosaccharide metabolic process	biological_process	GO:0009311	0.00759
gene silencing	biological_process	GO:0016458	0.00024
disaccharide metabolic process	biological_process	GO:0005984	0.03605
oligosaccharide biosynthetic process	biological_process	GO:0009312	0.01122
disaccharide biosynthetic process	biological_process	GO:0046351	0.0296
organic acid catabolic process	biological_process	GO:0016054	0.04306
carboxylic acid catabolic process	biological_process	GO:0046395	0.04306
iron-sulfur cluster assembly	biological_process	GO:0016226	0.00675
metallo-sulfur cluster assembly	biological_process	GO:0031163	0.00675
trehalose biosynthetic process	biological_process	GO:0005992	0.0447
histidine biosynthetic process	biological_process	GO:0000105	0.01094
histidine metabolic process	biological_process	GO:0006547	0.01094
imidazole-containing compound metabolic process	biological_process	GO:0052803	0.01094
protein modification by small protein removal	biological_process	GO:0070646	0.01094
positive regulation of molecular function	biological_process	GO:0044093	0.02673
positive regulation of protein ubiquitination	biological_process	GO:0031398	0.00189
positive regulation of catalytic activity	biological_process	GO:0043085	0.00189
positive regulation of transferase activity	biological_process	GO:0051347	0.00189
positive regulation of ligase activity	biological_process	GO:0051351	0.00189
positive regulation of ubiquitin-protein transferase activity	biological_process	GO:0051443	0.00189
positive regulation of protein modification by small protein conjugation or removal	biological_process	GO:1903322	0.00189
positive regulation of ubiquitin protein ligase activity	biological_process	GO:1904668	0.00189
positive regulation of protein modification process	biological_process	GO:0031401	0.00686
positive regulation of cellular protein metabolic process	biological_process	GO:0032270	0.00686
positive regulation of protein metabolic process	biological_process	GO:0051247	0.00686
cell wall polysaccharide metabolic process	biological_process	GO:0010383	0.04339
hemicellulose metabolic process	biological_process	GO:0010410	0.04339
cell wall macromolecule metabolic process	biological_process	GO:0044036	0.04339
cellular modified amino acid biosynthetic process	biological_process	GO:0042398	0.00875
regulation of signal transduction	biological_process	GO:0009966	0.03239
regulation of cell communication	biological_process	GO:0010646	0.03239
regulation of signaling	biological_process	GO:0023051	0.03239
chlorophyll metabolic process	biological_process	GO:0015994	0.00959
regulation of intracellular signal transduction	biological_process	GO:1902531	0.00274
fatty acid beta-oxidation	biological_process	GO:0006635	0.04741
cell proliferation	biological_process	GO:0008283	0.04741
fatty acid catabolic process	biological_process	GO:0009062	0.04741
protein deubiquitination	biological_process	GO:0016579	0.04741
L-phenylalanine biosynthetic process	biological_process	GO:0009094	0.02028
erythrose 4-phosphate/phosphoenolpyruvate family amino acid biosynthetic process	biological_process	GO:1902223	0.02028
L-phenylalanine metabolic process	biological_process	GO:0006558	0.03055
erythrose 4-phosphate/phosphoenolpyruvate family amino acid metabolic process	biological_process	GO:1902221	0.03055
pentose metabolic process	biological_process	GO:0019321	0.03959
response to gravity	biological_process	GO:0009629	0.03393
gravitropism	biological_process	GO:0009630	0.03393
Ras protein signal transduction	biological_process	GO:0007265	0.01466
ARF protein signal transduction	biological_process	GO:0032011	0.01466
regulation of ARF protein signal transduction	biological_process	GO:0032012	0.01466
regulation of Ras protein signal transduction	biological_process	GO:0046578	0.01466
regulation of small GTPase mediated signal transduction	biological_process	GO:0051056	0.01466
phosphatidylcholine biosynthetic process	biological_process	GO:0006656	0.04417
ethanolamine-containing compound metabolic process	biological_process	GO:0042439	0.04417
phosphatidylcholine metabolic process	biological_process	GO:0046470	0.04417
alanyl-tRNA aminoacylation	biological_process	GO:0006419	0.03429
xyloglucan metabolic process	biological_process	GO:0010411	0.03429
tetrahydrofolate metabolic process	biological_process	GO:0046653	0.03429
defense response to bacterium	biological_process	GO:0042742	0.02135
endoplasmic reticulum organization	biological_process	GO:0007029	0.04389
folic acid-containing compound biosynthetic process	biological_process	GO:0009396	0.04389
response to bacterium	biological_process	GO:0009617	0.04389
response to ethylene	biological_process	GO:0009723	0.04389
generation of catalytic spliceosome for second transesterification step	biological_process	GO:0000350	0.00616
spliceosomal conformational changes to generate catalytic conformation	biological_process	GO:0000393	0.00616
N-glycan processing	biological_process	GO:0006491	0.0239
regulation of ethylene-activated signaling pathway	biological_process	GO:0010104	0.0239
negative regulation of ethylene-activated signaling pathway	biological_process	GO:0010105	0.0239
ncRNA 3'-end processing	biological_process	GO:0043628	0.0239
regulation of phosphorelay signal transduction system	biological_process	GO:0070297	0.0239
negative regulation of phosphorelay signal transduction system	biological_process	GO:0070298	0.0239
negative regulation of intracellular signal transduction	biological_process	GO:1902532	0.0239
S-adenosylmethionine biosynthetic process	biological_process	GO:0006556	0.02199
S-adenosylmethionine metabolic process	biological_process	GO:0046500	0.02199
membrane	cellular_component	GO:0016020	0.01513
membrane part	cellular_component	GO:0044425	0.00533
intrinsic component of membrane	cellular_component	GO:0031224	0.0013
integral component of membrane	cellular_component	GO:0016021	0.00083
peroxisome	cellular_component	GO:0005777	0.02812
microbody	cellular_component	GO:0042579	0.02812
apoplast	cellular_component	GO:0048046	0.00313
endoplasmic reticulum	cellular_component	GO:0005783	0.03828
chloroplast stroma	cellular_component	GO:0009570	0.04455
chromatin	cellular_component	GO:0000785	0.03017
retrotransposon nucleocapsid	cellular_component	GO:0000943	0.00324
transcription factor TFIID complex	cellular_component	GO:0005669	0.02122
plant-type cell wall	cellular_component	GO:0009505	0.03762
AP-3 adaptor complex	cellular_component	GO:0030123	0.0231
transporter activity	molecular_function	GO:0005215	0.00755
transmembrane transporter activity	molecular_function	GO:0022857	0.00855
substrate-specific transporter activity	molecular_function	GO:0022892	0.03531
substrate-specific transmembrane transporter activity	molecular_function	GO:0022891	0.02925
transition metal ion binding	molecular_function	GO:0046914	0.02121
zinc ion binding	molecular_function	GO:0008270	0.02667
aspartic-type endopeptidase activity	molecular_function	GO:0004190	0.04589
aspartic-type peptidase activity	molecular_function	GO:0070001	0.04589
chlorophyll binding	molecular_function	GO:0016168	0.00023
tetrapyrrole binding	molecular_function	GO:0046906	0.0015
transition metal ion transmembrane transporter activity	molecular_function	GO:0046915	0.0295
racemase and epimerase activity	molecular_function	GO:0016854	0.01747
zinc ion transmembrane transporter activity	molecular_function	GO:0005385	0.00892
racemase and epimerase activity, acting on carbohydrates and derivatives	molecular_function	GO:0016857	0.02289
nucleoside transmembrane transporter activity	molecular_function	GO:0005337	0.01644
carbohydrate transmembrane transporter activity	molecular_function	GO:0015144	0.0323
sugar transmembrane transporter activity	molecular_function	GO:0051119	0.0323
carbohydrate transporter activity	molecular_function	GO:1901476	0.0323
adenosylmethionine decarboxylase activity	molecular_function	GO:0004014	0.01393
structural constituent of cell wall	molecular_function	GO:0005199	0.0002
ammonium transmembrane transporter activity	molecular_function	GO:0008519	0.01737
sucrose transmembrane transporter activity	molecular_function	GO:0008515	0.03649
disaccharide transmembrane transporter activity	molecular_function	GO:0015154	0.03649
oligosaccharide transmembrane transporter activity	molecular_function	GO:0015157	0.03649
phosphatidylcholine 1-acylhydrolase activity	molecular_function	GO:0008970	0.00486
selenium binding	molecular_function	GO:0008430	0.02162
glucose-6-phosphate isomerase activity	molecular_function	GO:0004347	0.0257
cyclohydrolase activity	molecular_function	GO:0019238	0.0257
alpha-mannosidase activity	molecular_function	GO:0004559	0.0073
urea transmembrane transporter activity	molecular_function	GO:0015204	0.02795
amide transmembrane transporter activity	molecular_function	GO:0042887	0.02795
phosphatidylethanolamine binding	molecular_function	GO:0008429	0.02497

## Sheet: NAC
Description	Type	GO assession	P_value
metabolic process	biological_process	GO:0008152	0.0079
organic substance metabolic process	biological_process	GO:0071704	0.02432
carbohydrate metabolic process	biological_process	GO:0005975	0.02485
regulation of metabolic process	biological_process	GO:0019222	0.00368
regulation of macromolecule metabolic process	biological_process	GO:0060255	0.00176
regulation of gene expression	biological_process	GO:0010468	0.00288
cofactor metabolic process	biological_process	GO:0051186	0.02145
cellular carbohydrate metabolic process	biological_process	GO:0044262	0.00485
multi-organism process	biological_process	GO:0051704	0.00406
polysaccharide metabolic process	biological_process	GO:0005976	0.02732
reproductive process	biological_process	GO:0022414	0.01478
metal ion transport	biological_process	GO:0030001	0.00385
coenzyme metabolic process	biological_process	GO:0006732	0.03885
multi-organism reproductive process	biological_process	GO:0044703	0.00025
cofactor biosynthetic process	biological_process	GO:0051188	0.01573
cellular polysaccharide metabolic process	biological_process	GO:0044264	0.02882
pollination	biological_process	GO:0009856	0.00016
multi-multicellular organism process	biological_process	GO:0044706	0.00016
cellular glucan metabolic process	biological_process	GO:0006073	0.02617
glucan metabolic process	biological_process	GO:0044042	0.02617
protein modification by small protein conjugation or removal	biological_process	GO:0070647	0.0363
coenzyme biosynthetic process	biological_process	GO:0009108	0.01166
oligosaccharide metabolic process	biological_process	GO:0009311	0.03946
disaccharide metabolic process	biological_process	GO:0005984	0.01283
pyridine-containing compound metabolic process	biological_process	GO:0072524	0.03886
tRNA processing	biological_process	GO:0008033	0.03384
gene silencing	biological_process	GO:0016458	0.00374
gene silencing by RNA	biological_process	GO:0031047	0.00133
iron-sulfur cluster assembly	biological_process	GO:0016226	0.00562
metallo-sulfur cluster assembly	biological_process	GO:0031163	0.00562
cellular aldehyde metabolic process	biological_process	GO:0006081	0.02744
positive regulation of molecular function	biological_process	GO:0044093	0.01173
positive regulation of protein ubiquitination	biological_process	GO:0031398	0.00534
positive regulation of catalytic activity	biological_process	GO:0043085	0.00534
positive regulation of transferase activity	biological_process	GO:0051347	0.00534
positive regulation of ligase activity	biological_process	GO:0051351	0.00534
positive regulation of ubiquitin-protein transferase activity	biological_process	GO:0051443	0.00534
positive regulation of protein modification by small protein conjugation or removal	biological_process	GO:1903322	0.00534
positive regulation of ubiquitin protein ligase activity	biological_process	GO:1904668	0.00534
positive regulation of protein modification process	biological_process	GO:0031401	0.01311
positive regulation of cellular protein metabolic process	biological_process	GO:0032270	0.01311
positive regulation of protein metabolic process	biological_process	GO:0051247	0.01311
steroid biosynthetic process	biological_process	GO:0006694	0.03414
protein modification by small protein removal	biological_process	GO:0070646	0.03414
oxylipin metabolic process	biological_process	GO:0031407	0.00486
oxylipin biosynthetic process	biological_process	GO:0031408	0.00486
chlorophyll metabolic process	biological_process	GO:0015994	0.01398
proline metabolic process	biological_process	GO:0006560	0.03212
protein deubiquitination	biological_process	GO:0016579	0.03007
protein import into peroxisome matrix	biological_process	GO:0016558	0.0167
protein import into peroxisome matrix, docking	biological_process	GO:0016560	0.01717
protein to membrane docking	biological_process	GO:0022615	0.01717
spliceosomal tri-snRNP complex assembly	biological_process	GO:0000244	0.02996
defense response to bacterium	biological_process	GO:0042742	0.02996
DNA damage checkpoint	biological_process	GO:0000077	0.02492
phosphatidylglycerol biosynthetic process	biological_process	GO:0006655	0.02492
DNA integrity checkpoint	biological_process	GO:0031570	0.02492
cardiolipin metabolic process	biological_process	GO:0032048	0.02492
cardiolipin biosynthetic process	biological_process	GO:0032049	0.02492
[2Fe-2S] cluster assembly	biological_process	GO:0044571	0.02492
phosphatidylglycerol metabolic process	biological_process	GO:0046471	0.02492
allantoin metabolic process	biological_process	GO:0000255	0.03761
allantoin catabolic process	biological_process	GO:0000256	0.03761
acetate metabolic process	biological_process	GO:0006083	0.03761
glyoxylate cycle	biological_process	GO:0006097	0.03761
acetyl-CoA biosynthetic process from acetate	biological_process	GO:0019427	0.03761
glyoxylate metabolic process	biological_process	GO:0046487	0.03761
defense response to Gram-negative bacterium	biological_process	GO:0050829	0.03761
cellular response to inorganic substance	biological_process	GO:0071241	0.03761
cellular response to metal ion	biological_process	GO:0071248	0.03761
hydrogen peroxide transmembrane transport	biological_process	GO:0080170	0.03761
response to transition metal nanoparticle	biological_process	GO:1990267	0.03761
membrane	cellular_component	GO:0016020	0.00106
membrane part	cellular_component	GO:0044425	0.00016
peroxisome	cellular_component	GO:0005777	0.04305
microbody	cellular_component	GO:0042579	0.04305
apoplast	cellular_component	GO:0048046	0.02231
proton-transporting V-type ATPase, V0 domain	cellular_component	GO:0033179	0.0223
cation binding	molecular_function	GO:0043169	0.0358
metal ion binding	molecular_function	GO:0046872	0.0402
transferase activity, transferring hexosyl groups	molecular_function	GO:0016758	0.0022
transition metal ion binding	molecular_function	GO:0046914	0.0129
zinc ion binding	molecular_function	GO:0008270	0.0086
lyase activity	molecular_function	GO:0016829	0.0069
channel activity	molecular_function	GO:0015267	0.0456
passive transmembrane transporter activity	molecular_function	GO:0022803	0.0456
nucleic acid binding transcription factor activity	molecular_function	GO:0001071	0.015
transcription factor activity, sequence-specific DNA binding	molecular_function	GO:0003700	0.015
carbon-carbon lyase activity	molecular_function	GO:0016830	0.0143
carbon-oxygen lyase activity	molecular_function	GO:0016835	0.0468
signal transducer activity	molecular_function	GO:0004871	0.0394
receptor activity	molecular_function	GO:0004872	0.0394
signaling receptor activity	molecular_function	GO:0038023	0.0394
molecular transducer activity	molecular_function	GO:0060089	0.0394
carboxy-lyase activity	molecular_function	GO:0016831	0.0499
tetrapyrrole binding	molecular_function	GO:0046906	0.0477
transmembrane signaling receptor activity	molecular_function	GO:0004888	0.036
ionotropic glutamate receptor activity	molecular_function	GO:0004970	0.0419
extracellular ligand-gated ion channel activity	molecular_function	GO:0005230	0.0419
glutamate receptor activity	molecular_function	GO:0008066	0.0419
ligand-gated ion channel activity	molecular_function	GO:0015276	0.0419
ligand-gated channel activity	molecular_function	GO:0022834	0.0419
intramolecular oxidoreductase activity, interconverting aldoses and ketoses	molecular_function	GO:0016861	0.0219
O-methyltransferase activity	molecular_function	GO:0008171	0.0468
ammonium transmembrane transporter activity	molecular_function	GO:0008519	0.0033
phosphoenolpyruvate carboxykinase activity	molecular_function	GO:0004611	0.0179
phosphoenolpyruvate carboxylase activity	molecular_function	GO:0008964	0.0179
glucuronosyltransferase activity	molecular_function	GO:0015020	0.0335
cytidylyltransferase activity	molecular_function	GO:0070567	0.044
fructose-bisphosphate aldolase activity	molecular_function	GO:0004332	0.0282
galactosylgalactosylxylosylprotein 3-beta-glucuronosyltransferase activity	molecular_function	GO:0015018	0.0351
3-deoxy-manno-octulosonate cytidylyltransferase activity	molecular_function	GO:0008690	0.0076
glucose-6-phosphate isomerase activity	molecular_function	GO:0004347	0.0375
pyrroline-5-carboxylate reductase activity	molecular_function	GO:0004735	0.0375
cofactor transporter activity	molecular_function	GO:0051184	0.0375
jasmonate-amino synthetase activity	molecular_function	GO:0080123	0.0375
phosphatidylethanolamine binding	molecular_function	GO:0008429	0.0089
acid-thiol ligase activity	molecular_function	GO:0016878	0.0089
anthranilate phosphoribosyltransferase activity	molecular_function	GO:0004048	0.0299
malate synthase activity	molecular_function	GO:0004474	0.0299
alpha-L-fucosidase activity	molecular_function	GO:0004560	0.0299
heme transporter activity	molecular_function	GO:0015232	0.0299
fucosidase activity	molecular_function	GO:0015928	0.0299
prephenate dehydratase activity	molecular_function	GO:0004664	0.0428
anaphase-promoting complex binding	molecular_function	GO:0010997	0.0428
NAD(P)H oxidase activity	molecular_function	GO:0016174	0.0428
4-coumarate-CoA ligase activity	molecular_function	GO:0016207	0.0428
xyloglucan:xyloglucosyl transferase activity	molecular_function	GO:0016762	0.0428
S-methyl-5-thioribose-1-phosphate isomerase activity	molecular_function	GO:0046523	0.0428
2-phytyl-1,4-naphthoquinone methyltransferase activity	molecular_function	GO:0052624	0.0428
sequence-specific mRNA binding	molecular_function	GO:1990825	0.0428
