# Supplementary material for: Asymmetric subgenomic chromatin architecture impacts on gene expression in resynthesized and natural allopolyploid Brassica napus
Source: Commun Biol. 2022 Jul 29;5:762. doi: 10.1038/s42003-022-03729-7 (PMC9338098; doi:10.1038/s42003-022-03729-7)
Supplement: Supplementary file 5 — Supplemantary Data 2 [file 42003_2022_3729_MOESM5_ESM.xls]

## Sheet: A_C enriched compared with RAC
Supplementary Data 2. GO enrichment analysis of genes associated with different enriched ACRs.
Description	Type	GO assession	Gene number	P_value
cellular process	biological_process	GO:0009987	37	0.0395
single-organism cellular process	biological_process	GO:0044763	21	0.0405
aromatic compound biosynthetic process	biological_process	GO:0019438	12	0.0239
heterocycle biosynthetic process	biological_process	GO:0018130	12	0.0263
organic cyclic compound biosynthetic process	biological_process	GO:1901362	12	0.0309
carboxylic acid metabolic process	biological_process	GO:0019752	8	0.0097
organic acid metabolic process	biological_process	GO:0006082	8	0.0101
oxoacid metabolic process	biological_process	GO:0043436	8	0.0101
cellular amino acid metabolic process	biological_process	GO:0006520	6	0.0078
organelle organization	biological_process	GO:0006996	6	0.0151
transmembrane transport	biological_process	GO:0055085	5	0.0123
alpha-amino acid metabolic process	biological_process	GO:1901605	4	0.0173
chromosome organization	biological_process	GO:0051276	3	0.0314
histidine biosynthetic process	biological_process	GO:0000105	2	0.0031
histidine metabolic process	biological_process	GO:0006547	2	0.0031
imidazole-containing compound metabolic process	biological_process	GO:0052803	2	0.0031
dicarboxylic acid metabolic process	biological_process	GO:0043648	2	0.0105
mitochondrial transmembrane transport	biological_process	GO:1990542	2	0.0137
protein targeting to mitochondrion	biological_process	GO:0006626	2	0.0144
protein localization to mitochondrion	biological_process	GO:0070585	2	0.0144
establishment of protein localization to mitochondrion	biological_process	GO:0072655	2	0.0144
intracellular protein transmembrane import	biological_process	GO:0044743	2	0.0184
intracellular protein transmembrane transport	biological_process	GO:0065002	2	0.0212
protein transmembrane transport	biological_process	GO:0071806	2	0.0212
mitochondrial transport	biological_process	GO:0006839	2	0.0241
protein import	biological_process	GO:0017038	2	0.03
mitochondrion organization	biological_process	GO:0007005	2	0.04
glutamine family amino acid metabolic process	biological_process	GO:0009064	2	0.0477
protein complex	cellular_component	GO:0043234	10	0.0411
organelle envelope	cellular_component	GO:0031967	4	0.0227
envelope	cellular_component	GO:0031975	4	0.0227
mitochondrial membrane	cellular_component	GO:0031966	3	0.0363
chromosomal part	cellular_component	GO:0044427	2	0.0308
peptidase activity, acting on L-amino acid peptides	molecular_function	GO:0070011	8	0.033
peptidase activity	molecular_function	GO:0008233	8	0.0407
adenyl nucleotide binding	molecular_function	GO:0030554	6	0.0447
adenyl ribonucleotide binding	molecular_function	GO:0032559	6	0.0447
ADP binding	molecular_function	GO:0043531	5	0.0064
lipid binding	molecular_function	GO:0008289	3	0.0259
nucleic acid binding transcription factor activity	molecular_function	GO:0001071	3	0.0442
transcription factor activity, sequence-specific DNA binding	molecular_function	GO:0003700	3	0.0442
amine-lyase activity	molecular_function	GO:0016843	2	0.0071
strictosidine synthase activity	molecular_function	GO:0016844	2	0.0071
carbon-nitrogen lyase activity	molecular_function	GO:0016840	2	0.0125

## Sheet: RAC enriched compared with A_C
Description	Type	GO assession	Gene number	P_value
lipid metabolic process	biological_process	GO:0006629	11	0.028
cellular lipid metabolic process	biological_process	GO:0044255	8	0.017
macromolecule modification	biological_process	GO:0043412	8	0.046
cellular protein modification process	biological_process	GO:0006464	7	0.048
protein modification process	biological_process	GO:0036211	7	0.048
fatty acid metabolic process	biological_process	GO:0006631	5	0.011
cell wall organization or biogenesis	biological_process	GO:0071554	5	0.026
monocarboxylic acid metabolic process	biological_process	GO:0032787	5	0.049
fatty acid biosynthetic process	biological_process	GO:0006633	4	0.028
cell wall organization	biological_process	GO:0071555	4	0.036
external encapsulating structure organization	biological_process	GO:0045229	4	0.039
monocarboxylic acid biosynthetic process	biological_process	GO:0072330	4	0.045
cellular lipid catabolic process	biological_process	GO:0044242	2	0.01
cytoplasm	cellular_component	GO:0005737	27	0.0425
cytoplasmic part	cellular_component	GO:0044444	25	0.0113
macromolecular complex	cellular_component	GO:0032991	21	0.0345
peroxisome	cellular_component	GO:0005777	5	0.0039
microbody	cellular_component	GO:0042579	5	0.0039
antiporter activity	molecular_function	GO:0015297	3	0.044
oxidoreductase activity, acting on paired donors, with oxidation of a pair of donors resulting in th...	molecular_function	GO:0016717	2	0.027
cysteine-type endopeptidase inhibitor activity	molecular_function	GO:0004869	2	0.028
oxidoreductase activity, acting on paired donors, with incorporation or reduction of molecular oxyge...	molecular_function	GO:0016705	2	0.041

## Sheet: RAC enriched compared with NAC
Description	Type	GO assession	Gene number	P_value
gene expression	biological_process	GO:0010467	10	0.0025
biosynthetic process	biological_process	GO:0009058	10	0.0204
macromolecule metabolic process	biological_process	GO:0043170	10	0.0454
cellular nitrogen compound biosynthetic process	biological_process	GO:0044271	9	0.0047
cellular biosynthetic process	biological_process	GO:0044249	9	0.0393
organic substance biosynthetic process	biological_process	GO:1901576	9	0.0432
cellular nitrogen compound metabolic process	biological_process	GO:0034641	9	0.0436
cellular macromolecule biosynthetic process	biological_process	GO:0034645	8	0.0224
macromolecule biosynthetic process	biological_process	GO:0009059	8	0.0225
regulation of gene expression	biological_process	GO:0010468	5	0.0102
regulation of macromolecule metabolic process	biological_process	GO:0060255	5	0.0137
regulation of metabolic process	biological_process	GO:0019222	5	0.0145
transcription, DNA-templated	biological_process	GO:0006351	5	0.0411
RNA biosynthetic process	biological_process	GO:0032774	5	0.0411
nucleic acid-templated transcription	biological_process	GO:0097659	5	0.0411
amide biosynthetic process	biological_process	GO:0043604	4	0.043
DNA-templated transcription, initiation	biological_process	GO:0006352	2	0.0043
peroxisome	cellular_component	GO:0005777	2	0.027
microbody	cellular_component	GO:0042579	2	0.027
transferase activity, transferring one-carbon groups	molecular_function	GO:0016741	3	0.0167
carbohydrate binding	molecular_function	GO:0030246	2	0.0158

## Sheet: NAC enriched compared with RAC
Description	Type	GO assession	Gene number	P_value
cellular process	biological_process	GO:0009987	61	0.0338
metabolic process	biological_process	GO:0008152	59	0.00838
cellular metabolic process	biological_process	GO:0044237	46	0.04458
macromolecule metabolic process	biological_process	GO:0043170	37	0.03712
cellular macromolecule metabolic process	biological_process	GO:0044260	35	0.03274
cellular nitrogen compound metabolic process	biological_process	GO:0034641	32	0.04321
heterocycle metabolic process	biological_process	GO:0046483	28	0.0104
organic cyclic compound metabolic process	biological_process	GO:1901360	28	0.01318
cellular aromatic compound metabolic process	biological_process	GO:0006725	27	0.02156
nucleic acid metabolic process	biological_process	GO:0090304	22	0.0429
cellular protein metabolic process	biological_process	GO:0044267	18	0.0361
organonitrogen compound biosynthetic process	biological_process	GO:1901566	16	0.02218
carbohydrate metabolic process	biological_process	GO:0005975	14	0.02055
carboxylic acid metabolic process	biological_process	GO:0019752	10	0.03303
organic acid metabolic process	biological_process	GO:0006082	10	0.03469
oxoacid metabolic process	biological_process	GO:0043436	10	0.03469
cellular amino acid metabolic process	biological_process	GO:0006520	9	0.00299
ncRNA metabolic process	biological_process	GO:0034660	7	0.00182
RNA processing	biological_process	GO:0006396	7	0.01785
tRNA aminoacylation for protein translation	biological_process	GO:0006418	6	0.00017
amino acid activation	biological_process	GO:0043038	6	0.00018
tRNA aminoacylation	biological_process	GO:0043039	6	0.00018
tRNA metabolic process	biological_process	GO:0006399	6	0.00145
mRNA processing	biological_process	GO:0006397	5	0.00505
mRNA metabolic process	biological_process	GO:0016071	5	0.00681
cellular protein complex assembly	biological_process	GO:0043623	3	0.02964
mRNA splicing, via spliceosome	biological_process	GO:0000398	3	0.03821
RNA splicing, via transesterification reactions	biological_process	GO:0000375	3	0.04132
RNA splicing, via transesterification reactions with bulged adenosine as nucleophile	biological_process	GO:0000377	3	0.04132
histidine biosynthetic process	biological_process	GO:0000105	2	0.00886
histidine metabolic process	biological_process	GO:0006547	2	0.00886
imidazole-containing compound metabolic process	biological_process	GO:0052803	2	0.00886
porphyrin-containing compound biosynthetic process	biological_process	GO:0006779	2	0.02642
pigment biosynthetic process	biological_process	GO:0046148	2	0.03118
tetrapyrrole biosynthetic process	biological_process	GO:0033014	2	0.03889
porphyrin-containing compound metabolic process	biological_process	GO:0006778	2	0.0416
pigment metabolic process	biological_process	GO:0042440	2	0.04533
nuclear part	cellular_component	GO:0044428	8	0.0177
cytosol	cellular_component	GO:0005829	4	0.0286
U4/U6 x U5 tri-snRNP complex	cellular_component	GO:0046540	2	0.0035
spliceosomal tri-snRNP complex	cellular_component	GO:0097526	2	0.0035
spliceosomal snRNP complex	cellular_component	GO:0097525	2	0.0067
small nuclear ribonucleoprotein complex	cellular_component	GO:0030532	2	0.0099
cytosolic part	cellular_component	GO:0044445	2	0.021
cytoplasmic vesicle	cellular_component	GO:0031410	2	0.0406
vesicle	cellular_component	GO:0031982	2	0.0406
hydrolase activity, hydrolyzing O-glycosyl compounds	molecular_function	GO:0004553	8	0.0435
channel activity	molecular_function	GO:0015267	5	0.0206
passive transmembrane transporter activity	molecular_function	GO:0022803	5	0.0206
nucleoside-triphosphatase activity	molecular_function	GO:0017111	4	0.0066
pyrophosphatase activity	molecular_function	GO:0016462	4	0.0081
hydrolase activity, acting on acid anhydrides, in phosphorus-containing anhydrides	molecular_function	GO:0016818	4	0.0084
hydrolase activity, acting on acid anhydrides	molecular_function	GO:0016817	4	0.0092
microtubule motor activity	molecular_function	GO:0003777	2	0.0096
motor activity	molecular_function	GO:0003774	2	0.0214

## Sheet: NAC enriched compared with A_C
Description	Type	GO assession	Gene number	P_value
regulation of biological process	biological_process	GO:0050789	10	0.0437
regulation of gene expression	biological_process	GO:0010468	7	0.0166
regulation of macromolecule metabolic process	biological_process	GO:0060255	7	0.0237
regulation of metabolic process	biological_process	GO:0019222	7	0.0252
amide biosynthetic process	biological_process	GO:0043604	6	0.0459
photosynthesis	biological_process	GO:0015979	2	0.0481
mediator complex	cellular_component	GO:0016592	2	0.0086
O-acyltransferase activity	molecular_function	GO:0008374	2	0.0096

## Sheet: A_C enriched compared with NAC
Description	Type	GO assession	Gene number	P_value
single-organism biosynthetic process	biological_process	GO:0044711	15	0.0119
carboxylic acid metabolic process	biological_process	GO:0019752	12	0.0225
organic acid metabolic process	biological_process	GO:0006082	12	0.0238
oxoacid metabolic process	biological_process	GO:0043436	12	0.0238
cellular lipid metabolic process	biological_process	GO:0044255	8	0.0229
monocarboxylic acid metabolic process	biological_process	GO:0032787	7	0.0052
organic acid biosynthetic process	biological_process	GO:0016053	7	0.0354
carboxylic acid biosynthetic process	biological_process	GO:0046394	7	0.0354
fatty acid metabolic process	biological_process	GO:0006631	6	0.003
monocarboxylic acid biosynthetic process	biological_process	GO:0072330	5	0.0137
fatty acid biosynthetic process	biological_process	GO:0006633	4	0.0333
reproductive process	biological_process	GO:0022414	4	0.0445
mRNA processing	biological_process	GO:0006397	4	0.0459
DNA conformation change	biological_process	GO:0071103	3	0.0402
DNA topological change	biological_process	GO:0006265	2	0.0188
beta-glucan biosynthetic process	biological_process	GO:0051274	2	0.0315
glucan biosynthetic process	biological_process	GO:0009250	2	0.0432
peroxisome	cellular_component	GO:0005777	4	0.036
microbody	cellular_component	GO:0042579	4	0.036
U4/U6 x U5 tri-snRNP complex	cellular_component	GO:0046540	2	0.006
spliceosomal tri-snRNP complex	cellular_component	GO:0097526	2	0.006
spliceosomal snRNP complex	cellular_component	GO:0097525	2	0.011
small nuclear ribonucleoprotein complex	cellular_component	GO:0030532	2	0.017
proteasome complex	cellular_component	GO:0000502	2	0.022
cytosolic part	cellular_component	GO:0044445	2	0.035
hydrolase activity	molecular_function	GO:0016787	38	0.01374
peptidase activity	molecular_function	GO:0008233	20	0.00078
peptidase activity, acting on L-amino acid peptides	molecular_function	GO:0070011	17	0.00661
RNA binding	molecular_function	GO:0003723	16	0.01444
cysteine-type peptidase activity	molecular_function	GO:0008234	9	0.00952
nucleoside-triphosphatase activity	molecular_function	GO:0017111	5	0.00345
pyrophosphatase activity	molecular_function	GO:0016462	5	0.00442
hydrolase activity, acting on acid anhydrides, in phosphorus-containing anhydrides	molecular_function	GO:0016818	5	0.00462
hydrolase activity, acting on acid anhydrides	molecular_function	GO:0016817	5	0.00514
motor activity	molecular_function	GO:0003774	3	0.00356
ubiquitinyl hydrolase activity	molecular_function	GO:0036459	3	0.02131
microtubule motor activity	molecular_function	GO:0003777	2	0.01703
