# Supplementary material for: Asymmetric subgenomic chromatin architecture impacts on gene expression in resynthesized and natural allopolyploid Brassica napus
Source: Commun Biol. 2022 Jul 29;5:762. doi: 10.1038/s42003-022-03729-7 (PMC9338098; doi:10.1038/s42003-022-03729-7)
Supplement: Supplementary file 6 — Supplemantary Data 3 [file 42003_2022_3729_MOESM6_ESM.xls]

## Sheet: A_C-TF
Supplementary Data 3. Overrepresented motifs and corresponding TF families.
Motif	TF(family)	Consensus	P-value
Pknox1(Homeobox)/ES-Prep1-ChIP-Seq(GSE63282)/Homer	Pknox1(Homeobox)	SCTGTCAVTCAV	1e-48
Fox:Ebox(Forkhead,bHLH)/Panc1-Foxa2-ChIP-Seq(GSE47459)/Homer	Fox:Ebox(Forkhead,bHLH)	NNNVCTGWGYAAACASN	1e-47
Pbx3(Homeobox)/GM12878-PBX3-ChIP-Seq(GSE32465)/Homer	Pbx3(Homeobox)	SCTGTCAMTCAN	1e-46
E-box/Arabidopsis-Promoters/Homer	E-box	GCCACGTG	1e-44
Pho4(bHLH)/Yeast-Pho4-ChIP-Seq(GSE29506)/Homer	Pho4(bHLH)	AAGCACGTGBGD	1e-41
Pho2(bHLH)/Yeast-Pho2-ChIP-Seq(GSE29506)/Homer	Pho2(bHLH)	CCCACGTGCT	1e-32
c-Myc(bHLH)/LNCAP-cMyc-ChIP-Seq(Unpublished)/Homer	c-Myc(bHLH)	VCCACGTG	1e-28
SPCH(bHLH)/Seedling-SPCH-ChIP-Seq(GSE57497)/Homer	SPCH(bHLH)	WNBCACGTGA	1e-24
CLOCK(bHLH)/Liver-Clock-ChIP-Seq(GSE39860)/Homer	CLOCK(bHLH)	GHCACGTG	1e-23
USF1(bHLH)/GM12878-Usf1-ChIP-Seq(GSE32465)/Homer	USF1(bHLH)	SGTCACGTGR	1e-22
c-Myc(bHLH)/mES-cMyc-ChIP-Seq(GSE11431)/Homer	c-Myc(bHLH)	VVCCACGTGG	1e-20
MafA(bZIP)/Islet-MafA-ChIP-Seq(GSE30298)/Homer	MafA(bZIP)	TGCTGACTCA	1e-20
Max(bHLH)/K562-Max-ChIP-Seq(GSE31477)/Homer	Max(bHLH)	RCCACGTGGYYN	1e-19
HNF4a(NR),DR1/HepG2-HNF4a-ChIP-Seq(GSE25021)/Homer	HNF4a(NR),DR1	CARRGKBCAAAGTYCA	1e-18
TATA-box/SacCer-Promoters/Homer	TATA-box	BBHWTATATA	1e-15
PIF4(bHLH)/Seedling-PIF4-ChIP-Seq(GSE35315)/Homer	PIF4(bHLH)	NNBCACGTGN	1e-15
n-Myc(bHLH)/mES-nMyc-ChIP-Seq(GSE11431)/Homer	n-Myc(bHLH)	VRCCACGTGG	1e-15
IBL1(bHLH)/Seedling-IBL1-ChIP-Seq(GSE51120)/Homer	IBL1(bHLH)	CACGTGCC	1e-14
Egr1(Zf)/K562-Egr1-ChIP-Seq(GSE32465)/Homer	Egr1(Zf)	TGCGTGGGYG	1e-14
AR-halfsite(NR)/LNCaP-AR-ChIP-Seq(GSE27824)/Homer	AR-halfsite(NR)	CCAGGAACAG	1e-12
PIF5ox(bHLH)/Arabidopsis-PIF5ox-ChIP-Seq(GSE35062)/Homer	PIF5ox(bHLH)	BCACGTGVDN	1e-12
BMAL1(bHLH)/Liver-Bmal1-ChIP-Seq(GSE39860)/Homer	BMAL1(bHLH)	GNCACGTG	1e-10
PCF/Arabidopsis-Promoters/Homer	PCF	NNWWWTGGGCYTDDN	1e-09
Trl(Zf)/S2-GAGAfactor-ChIP-Seq(GSE40646)/Homer	Trl(Zf)	RGAGAGAG	1e-09
GAGA-repeat/SacCer-Promoters/Homer	GAGA-repeat	CTYTCTYTCTCTCTC	1e-08
PR(NR)/T47D-PR-ChIP-Seq(GSE31130)/Homer	PR(NR)	VAGRACAKNCTGTBC	1e-08
FHY3(FAR1)/Arabidopsis-FHY3-ChIP-Seq(GSE30711)/Homer	FHY3(FAR1)	HHCACGCGCBTN	1e-08
HIF-1b(HLH)/T47D-HIF1b-ChIP-Seq(GSE59937)/Homer	HIF-1b(HLH)	RTACGTGC	1e-07
PHA-4(Forkhead)/cElegans-Embryos-PHA4-ChIP-Seq(modEncode)/Homer	PHA-4(Forkhead)	KTGTTTGC	1e-07
GAGA-repeat/Arabidopsis-Promoters/Homer	GAGA-repeat	CTCTCTCTCY	1e-07
Pit1(Homeobox)/GCrat-Pit1-ChIP-Seq(GSE58009)/Homer	Pit1(Homeobox)	ATGMATATDC	1e-06
RUNX1(Runt)/Jurkat-RUNX1-ChIP-Seq(GSE29180)/Homer	RUNX1(Runt)	AAACCACARM	1e-06
Usf2(bHLH)/C2C12-Usf2-ChIP-Seq(GSE36030)/Homer	Usf2(bHLH)	GTCACGTGGT	1e-06
Foxa2(Forkhead)/Liver-Foxa2-ChIP-Seq(GSE25694)/Homer	Foxa2(Forkhead)	CYTGTTTACWYW	1e-06
Unknown2/Arabidopsis-Promoters/Homer	Unknown2	AAACGACGTCGTTTT	1e-06
HIF2a(bHLH)/785_O-HIF2a-ChIP-Seq(GSE34871)/Homer	HIF2a(bHLH)	GCACGTACCC	1e-06
Initiator/Drosophila-Promoters/Homer	Initiator	NTCAGTYG	1e-05
NPAS2(bHLH)/Liver-NPAS2-ChIP-Seq(GSE39860)/Homer	NPAS2(bHLH)	KCCACGTGAC	1e-05
ZNF519(Zf)/HEK293-ZNF519.GFP-ChIP-Seq(GSE58341)/Homer	ZNF519(Zf)	GAGSCCGAGC	1e-05
KLF10(Zf)/HEK293-KLF10.GFP-ChIP-Seq(GSE58341)/Homer	KLF10(Zf)	GGGGGTGTGTCC	1e-05
ZNF711(Zf)/SHSY5Y-ZNF711-ChIP-Seq(GSE20673)/Homer	ZNF711(Zf)	AGGCCTAG	0.0001
DPL-1(E2F)/cElegans-Adult-ChIP-Seq(modEncode)/Homer	DPL-1(E2F)	TAGCGCGC	0.0001
Cbf1(bHLH)/Yeast-Cbf1-ChIP-Seq(GSE29506)/Homer	Cbf1(bHLH)	TCACGTGAYH	0.0001
Unknown4/Arabidopsis-Promoters/Homer	Unknown4	CKTCKTCTTY	0.0001
ZNF692(Zf)/HEK293-ZNF692.GFP-ChIP-Seq(GSE58341)/Homer	ZNF692(Zf)	GTGGGCCCCA	0.0001
RARg(NR)/ES-RARg-ChIP-Seq(GSE30538)/Homer	RARg(NR)	AGGTCAAGGTCA	0.0001
RBFox2(?)/Heart-RBFox2-CLIP-Seq(GSE57926)/Homer	RBFox2(?)	TGCATGCA	0.001
AP-1(bZIP)/ThioMac-PU.1-ChIP-Seq(GSE21512)/Homer	AP-1(bZIP)	VTGACTCATC	0.001
ZNF322(Zf)/HEK293-ZNF322.GFP-ChIP-Seq(GSE58341)/Homer	ZNF322(Zf)	GAGCCTGGTACTGWGCCTGR	0.001
Oct6(POU,Homeobox)/NPC-Oct6-ChIP-Seq(GSE35496)/Homer	Oct6(POU,Homeobox)	WATGCAAATGAG	0.001
Smad4(MAD)/ESC-SMAD4-ChIP-Seq(GSE29422)/Homer	Smad4(MAD)	VBSYGTCTGG	0.001
ZNF669(Zf)/HEK293-ZNF669.GFP-ChIP-Seq(GSE58341)/Homer	ZNF669(Zf)	GARTGGTCATCGCCC	0.001
Srebp1a(bHLH)/HepG2-Srebp1a-ChIP-Seq(GSE31477)/Homer	Srebp1a(bHLH)	RTCACSCCAY	0.001
BATF(bZIP)/Th17-BATF-ChIP-Seq(GSE39756)/Homer	BATF(bZIP)	DATGASTCAT	0.001
HIF-1a(bHLH)/MCF7-HIF1a-ChIP-Seq(GSE28352)/Homer	HIF-1a(bHLH)	TACGTGCV	0.01
Isl1(Homeobox)/Neuron-Isl1-ChIP-Seq(GSE31456)/Homer	Isl1(Homeobox)	CTAATKGV	0.01
ZNF528(Zf)/HEK293-ZNF528.GFP-ChIP-Seq(GSE58341)/Homer	ZNF528(Zf)	AGAAATGACTTCCCT	0.01
GATA3(Zf)/iTreg-Gata3-ChIP-Seq(GSE20898)/Homer	GATA3(Zf)	AGATAASR	0.01
Pax8(Paired,Homeobox)/Thyroid-Pax8-ChIP-Seq(GSE26938)/Homer	Pax8(Paired,Homeobox)	GTCATGCHTGRCTGS	0.01
bHLHE40(bHLH)/HepG2-BHLHE40-ChIP-Seq(GSE31477)/Homer	bHLHE40(bHLH)	KCACGTGMCN	0.01
LXRE(NR),DR4/RAW-LXRb.biotin-ChIP-Seq(GSE21512)/Homer	LXRE(NR),DR4	RGGTTACTANAGGTCA	0.01
Atf3(bZIP)/GBM-ATF3-ChIP-Seq(GSE33912)/Homer	Atf3(bZIP)	DATGASTCATHN	0.01
Znf263(Zf)/K562-Znf263-ChIP-Seq(GSE31477)/Homer	Znf263(Zf)	CVGTSCTCCC	0.01
CHR(?)/Hela-CellCycle-Expression/Homer	CHR(?)	SRGTTTCAAA	0.01
PBX1(Homeobox)/MCF7-PBX1-ChIP-Seq(GSE28007)/Homer	PBX1(Homeobox)	GSCTGTCACTCA	0.01
SOC1(MADS)/Seedling-SOC1-ChIP-Seq(GSE45846)/Homer	SOC1(MADS)	TWCCAWWTWTGG	0.01
RUNX2(Runt)/PCa-RUNX2-ChIP-Seq(GSE33889)/Homer	RUNX2(Runt)	NWAACCACADNN	0.01
Unknown2/Drosophila-Promoters/Homer	Unknown2	CATCMCTA	0.01
RBPJ:Ebox(?,bHLH)/Panc1-Rbpj1-ChIP-Seq(GSE47459)/Homer	RBPJ:Ebox(?,bHLH)	GGGRAARRGRMCAGMTG	0.01
FOXA1(Forkhead)/LNCAP-FOXA1-ChIP-Seq(GSE27824)/Homer	FOXA1(Forkhead)	WAAGTAAACA	0.01
ZNF136(Zf)/HEK293-ZNF136.GFP-ChIP-Seq(GSE58341)/Homer	ZNF136(Zf)	YTKGATAHAGTATTCTWGGTNGGCA	0.01
Ets1-distal(ETS)/CD4+-PolII-ChIP-Seq(Barski_et_al.)/Homer	Ets1-distal(ETS)	MACAGGAAGT	0.01
FOXM1(Forkhead)/MCF7-FOXM1-ChIP-Seq(GSE72977)/Homer	FOXM1(Forkhead)	TRTTTACTTW	0.01
CRX(Homeobox)/Retina-Crx-ChIP-Seq(GSE20012)/Homer	CRX(Homeobox)	GCTAATCC	0.01
Nr5a2(NR)/Pancreas-LRH1-ChIP-Seq(GSE34295)/Homer	Nr5a2(NR)	BTCAAGGTCA	0.01
IRF4(IRF)/GM12878-IRF4-ChIP-Seq(GSE32465)/Homer	IRF4(IRF)	ACTGAAACCA	0.01
Fra1(bZIP)/BT549-Fra1-ChIP-Seq(GSE46166)/Homer	Fra1(bZIP)	NNATGASTCATH	0.01
Tcf3(HMG)/mES-Tcf3-ChIP-Seq(GSE11724)/Homer	Tcf3(HMG)	ASWTCAAAGG	0.01
Tcfcp2l1(CP2)/mES-Tcfcp2l1-ChIP-Seq(GSE11431)/Homer	Tcfcp2l1(CP2)	NRAACCRGTTYRAACCRGYT	0.01
FoxL2(Forkhead)/Ovary-FoxL2-ChIP-Seq(GSE60858)/Homer	FoxL2(Forkhead)	WWTRTAAACAVG	0.01
Egr2(Zf)/Thymocytes-Egr2-ChIP-Seq(GSE34254)/Homer	Egr2(Zf)	NGCGTGGGCGGR	0.01
NFY(CCAAT)/Promoter/Homer	NFY(CCAAT)	RGCCAATSRG	0.01

## Sheet: NAC-TF
Motif	TF(family)	Consensus	P-value
Pbx3(Homeobox)/GM12878-PBX3-ChIP-Seq(GSE32465)/Homer	Pbx3(Homeobox)	SCTGTCAMTCAN	1e-76
Pknox1(Homeobox)/ES-Prep1-ChIP-Seq(GSE63282)/Homer	Pknox1(Homeobox)	SCTGTCAVTCAV	1e-68
Fox:Ebox(Forkhead,bHLH)/Panc1-Foxa2-ChIP-Seq(GSE47459)/Homer	Fox:Ebox(Forkhead,bHLH)	NNNVCTGWGYAAACASN	1e-39
Pho2(bHLH)/Yeast-Pho2-ChIP-Seq(GSE29506)/Homer	Pho2(bHLH)	CCCACGTGCT	1e-31
HNF4a(NR),DR1/HepG2-HNF4a-ChIP-Seq(GSE25021)/Homer	HNF4a(NR),DR1	CARRGKBCAAAGTYCA	1e-27
PR(NR)/T47D-PR-ChIP-Seq(GSE31130)/Homer	PR(NR)	VAGRACAKNCTGTBC	1e-26
Pho4(bHLH)/Yeast-Pho4-ChIP-Seq(GSE29506)/Homer	Pho4(bHLH)	AAGCACGTGBGD	1e-21
AR-halfsite(NR)/LNCaP-AR-ChIP-Seq(GSE27824)/Homer	AR-halfsite(NR)	CCAGGAACAG	1e-21
MafA(bZIP)/Islet-MafA-ChIP-Seq(GSE30298)/Homer	MafA(bZIP)	TGCTGACTCA	1e-17
USF1(bHLH)/GM12878-Usf1-ChIP-Seq(GSE32465)/Homer	USF1(bHLH)	SGTCACGTGR	1e-17
Egr1(Zf)/K562-Egr1-ChIP-Seq(GSE32465)/Homer	Egr1(Zf)	TGCGTGGGYG	1e-16
c-Myc(bHLH)/mES-cMyc-ChIP-Seq(GSE11431)/Homer	c-Myc(bHLH)	VVCCACGTGG	1e-14
n-Myc(bHLH)/mES-nMyc-ChIP-Seq(GSE11431)/Homer	n-Myc(bHLH)	VRCCACGTGG	1e-13
PIF5ox(bHLH)/Arabidopsis-PIF5ox-ChIP-Seq(GSE35062)/Homer	PIF5ox(bHLH)	BCACGTGVDN	1e-13
HIF-1b(HLH)/T47D-HIF1b-ChIP-Seq(GSE59937)/Homer	HIF-1b(HLH)	RTACGTGC	1e-12
E-box/Arabidopsis-Promoters/Homer	E-box	GCCACGTG	1e-11
CLOCK(bHLH)/Liver-Clock-ChIP-Seq(GSE39860)/Homer	CLOCK(bHLH)	GHCACGTG	1e-11
KLF10(Zf)/HEK293-KLF10.GFP-ChIP-Seq(GSE58341)/Homer	KLF10(Zf)	GGGGGTGTGTCC	1e-10
BMAL1(bHLH)/Liver-Bmal1-ChIP-Seq(GSE39860)/Homer	BMAL1(bHLH)	GNCACGTG	1e-10
Pit1(Homeobox)/GCrat-Pit1-ChIP-Seq(GSE58009)/Homer	Pit1(Homeobox)	ATGMATATDC	1e-09
Initiator/Drosophila-Promoters/Homer	Initiator	NTCAGTYG	1e-09
PIF4(bHLH)/Seedling-PIF4-ChIP-Seq(GSE35315)/Homer	PIF4(bHLH)	NNBCACGTGN	1e-09
PHA-4(Forkhead)/cElegans-Embryos-PHA4-ChIP-Seq(modEncode)/Homer	PHA-4(Forkhead)	KTGTTTGC	1e-09
Zic(Zf)/Cerebellum-ZIC1.2-ChIP-Seq(GSE60731)/Homer	Zic(Zf)	CCTGCTGAGH	1e-09
p53(p53)/Saos-p53-ChIP-Seq(GSE15780)/Homer	p53(p53)	RRCATGYCYRGRCATGYYYN	1e-09
p53(p53)/Saos-p53-ChIP-Seq/Homer	p53(p53)	RRCATGYCYRGRCATGYYYN	1e-09
Max(bHLH)/K562-Max-ChIP-Seq(GSE31477)/Homer	Max(bHLH)	RCCACGTGGYYN	1e-09
GAGA-repeat/Arabidopsis-Promoters/Homer	GAGA-repeat	CTCTCTCTCY	1e-09
TATA-box/SacCer-Promoters/Homer	TATA-box	BBHWTATATA	1e-09
HIF2a(bHLH)/785_O-HIF2a-ChIP-Seq(GSE34871)/Homer	HIF2a(bHLH)	GCACGTACCC	1e-08
Trl(Zf)/S2-GAGAfactor-ChIP-Seq(GSE40646)/Homer	Trl(Zf)	RGAGAGAG	1e-07
c-Myc(bHLH)/LNCAP-cMyc-ChIP-Seq(Unpublished)/Homer	c-Myc(bHLH)	VCCACGTG	1e-07
SPCH(bHLH)/Seedling-SPCH-ChIP-Seq(GSE57497)/Homer	SPCH(bHLH)	WNBCACGTGA	1e-07
Unknown2/Drosophila-Promoters/Homer	Unknown2	CATCMCTA	1e-06
RBFox2(?)/Heart-RBFox2-CLIP-Seq(GSE57926)/Homer	RBFox2(?)	TGCATGCA	1e-06
RUNX1(Runt)/Jurkat-RUNX1-ChIP-Seq(GSE29180)/Homer	RUNX1(Runt)	AAACCACARM	1e-05
GRE(NR),IR3/RAW264.7-GRE-ChIP-Seq(Unpublished)/Homer	GRE(NR),IR3	VAGRACAKWCTGTYC	1e-05
Srebp1a(bHLH)/HepG2-Srebp1a-ChIP-Seq(GSE31477)/Homer	Srebp1a(bHLH)	RTCACSCCAY	1e-05
KLF5(Zf)/LoVo-KLF5-ChIP-Seq(GSE49402)/Homer	KLF5(Zf)	DGGGYGKGGC	0.0001
Pax8(Paired,Homeobox)/Thyroid-Pax8-ChIP-Seq(GSE26938)/Homer	Pax8(Paired,Homeobox)	GTCATGCHTGRCTGS	0.0001
TR4(NR),DR1/Hela-TR4-ChIP-Seq(GSE24685)/Homer	TR4(NR),DR1	GAGGTCAAAGGTCA	0.0001
OCT:OCT(POU,Homeobox)/NPC-Brn1-ChIP-Seq(GSE35496)/Homer	OCT:OCT(POU,Homeobox)	ATGAATATTCATGAG	0.0001
FHY3(FAR1)/Arabidopsis-FHY3-ChIP-Seq(GSE30711)/Homer	FHY3(FAR1)	HHCACGCGCBTN	0.0001
NPAS2(bHLH)/Liver-NPAS2-ChIP-Seq(GSE39860)/Homer	NPAS2(bHLH)	KCCACGTGAC	0.0001
OCT4-SOX2-TCF-NANOG(POU,Homeobox,HMG)/mES-Oct4-ChIP-Seq(GSE11431)/Homer	OCT4-SOX2-TCF-NANOG(POU,Homeobox,HMG)	ATTTGCATAACAATG	0.0001
PBX1(Homeobox)/MCF7-PBX1-ChIP-Seq(GSE28007)/Homer	PBX1(Homeobox)	GSCTGTCACTCA	0.001
RUNX(Runt)/HPC7-Runx1-ChIP-Seq(GSE22178)/Homer	RUNX(Runt)	SAAACCACAG	0.001
GRE(NR),IR3/A549-GR-ChIP-Seq(GSE32465)/Homer	GRE(NR),IR3	NRGVACABNVTGTYCY	0.001
TOD6?/SacCer-Promoters/Homer	TOD6?	GCGATGAGMT	0.001
RUNX2(Runt)/PCa-RUNX2-ChIP-Seq(GSE33889)/Homer	RUNX2(Runt)	NWAACCACADNN	0.001
Egr2(Zf)/Thymocytes-Egr2-ChIP-Seq(GSE34254)/Homer	Egr2(Zf)	NGCGTGGGCGGR	0.001
Nanog(Homeobox)/mES-Nanog-ChIP-Seq(GSE11724)/Homer	Nanog(Homeobox)	RGCCATTAAC	0.001
Pax7(Paired,Homeobox)/Myoblast-Pax7-ChIP-Seq(GSE25064)/Homer	Pax7(Paired,Homeobox)	TAATCAATTA	0.001
Ets1-distal(ETS)/CD4+-PolII-ChIP-Seq(Barski_et_al.)/Homer	Ets1-distal(ETS)	MACAGGAAGT	0.001
IBL1(bHLH)/Seedling-IBL1-ChIP-Seq(GSE51120)/Homer	IBL1(bHLH)	CACGTGCC	0.01
EBF(EBF)/proBcell-EBF-ChIP-Seq(GSE21978)/Homer	EBF(EBF)	DGTCCCYRGGGA	0.01
PGR(NR)/EndoStromal-PGR-ChIP-Seq(GSE69539)/Homer	PGR(NR)	AAGAACATWHTGTTC	0.01
CRX(Homeobox)/Retina-Crx-ChIP-Seq(GSE20012)/Homer	CRX(Homeobox)	GCTAATCC	0.01
PAX5(Paired,Homeobox),condensed/GM12878-PAX5-ChIP-Seq(GSE32465)/Homer	PAX5(Paired,Homeobox),condensed	GTCACGCTCSCTGM	0.01
Arnt:Ahr(bHLH)/MCF7-Arnt-ChIP-Seq(Lo_et_al.)/Homer	Arnt:Ahr(bHLH)	TBGCACGCAA	0.01
Nr5a2(NR)/Pancreas-LRH1-ChIP-Seq(GSE34295)/Homer	Nr5a2(NR)	BTCAAGGTCA	0.01
Klf9(Zf)/GBM-Klf9-ChIP-Seq(GSE62211)/Homer	Klf9(Zf)	GCCACRCCCACY	0.01
GATA(Zf),IR3/iTreg-Gata3-ChIP-Seq(GSE20898)/Homer	GATA(Zf),IR3	NNNNNBAGATAWYATCTVHN	0.01
Erra(NR)/HepG2-Erra-ChIP-Seq(GSE31477)/Homer	Erra(NR)	CAAAGGTCAG	0.01
GFY(?)/Promoter/Homer	GFY(?)	ACTACAATTCCC	0.01
ERE(NR),IR3/MCF7-ERa-ChIP-Seq(Unpublished)/Homer	ERE(NR),IR3	VAGGTCACNSTGACC	0.01
Fra1(bZIP)/BT549-Fra1-ChIP-Seq(GSE46166)/Homer	Fra1(bZIP)	NNATGASTCATH	0.01
CArG(MADS)/PUER-Srf-ChIP-Seq(Sullivan_et_al.)/Homer	CArG(MADS)	CCATATATGGNM	0.01
ARE(NR)/LNCAP-AR-ChIP-Seq(GSE27824)/Homer	ARE(NR)	RGRACASNSTGTYCYB	0.01
Oct6(POU,Homeobox)/NPC-Oct6-ChIP-Seq(GSE35496)/Homer	Oct6(POU,Homeobox)	WATGCAAATGAG	0.01
BORIS(Zf)/K562-CTCFL-ChIP-Seq(GSE32465)/Homer	BORIS(Zf)	CNNBRGCGCCCCCTGSTGGC	0.01

## Sheet: RAC-TF
Motif	TF(family)	Consensus	P-value
Fox:Ebox(Forkhead,bHLH)/Panc1-Foxa2-ChIP-Seq(GSE47459)/Homer	Fox:Ebox(Forkhead,bHLH)	NNNVCTGWGYAAACASN	1e-51
Pho4(bHLH)/Yeast-Pho4-ChIP-Seq(GSE29506)/Homer	Pho4(bHLH)	AAGCACGTGBGD	1e-39
Egr1(Zf)/K562-Egr1-ChIP-Seq(GSE32465)/Homer	Egr1(Zf)	TGCGTGGGYG	1e-34
Pho2(bHLH)/Yeast-Pho2-ChIP-Seq(GSE29506)/Homer	Pho2(bHLH)	CCCACGTGCT	1e-31
SPCH(bHLH)/Seedling-SPCH-ChIP-Seq(GSE57497)/Homer	SPCH(bHLH)	WNBCACGTGA	1e-31
PIF4(bHLH)/Seedling-PIF4-ChIP-Seq(GSE35315)/Homer	PIF4(bHLH)	NNBCACGTGN	1e-27
CLOCK(bHLH)/Liver-Clock-ChIP-Seq(GSE39860)/Homer	CLOCK(bHLH)	GHCACGTG	1e-27
PIF5ox(bHLH)/Arabidopsis-PIF5ox-ChIP-Seq(GSE35062)/Homer	PIF5ox(bHLH)	BCACGTGVDN	1e-26
c-Myc(bHLH)/LNCAP-cMyc-ChIP-Seq(Unpublished)/Homer	c-Myc(bHLH)	VCCACGTG	1e-26
Max(bHLH)/K562-Max-ChIP-Seq(GSE31477)/Homer	Max(bHLH)	RCCACGTGGYYN	1e-25
c-Myc(bHLH)/mES-cMyc-ChIP-Seq(GSE11431)/Homer	c-Myc(bHLH)	VVCCACGTGG	1e-24
E-box/Arabidopsis-Promoters/Homer	E-box	GCCACGTG	1e-24
Pknox1(Homeobox)/ES-Prep1-ChIP-Seq(GSE63282)/Homer	Pknox1(Homeobox)	SCTGTCAVTCAV	1e-23
MafA(bZIP)/Islet-MafA-ChIP-Seq(GSE30298)/Homer	MafA(bZIP)	TGCTGACTCA	1e-23
USF1(bHLH)/GM12878-Usf1-ChIP-Seq(GSE32465)/Homer	USF1(bHLH)	SGTCACGTGR	1e-23
BMAL1(bHLH)/Liver-Bmal1-ChIP-Seq(GSE39860)/Homer	BMAL1(bHLH)	GNCACGTG	1e-23
Pbx3(Homeobox)/GM12878-PBX3-ChIP-Seq(GSE32465)/Homer	Pbx3(Homeobox)	SCTGTCAMTCAN	1e-22
n-Myc(bHLH)/mES-nMyc-ChIP-Seq(GSE11431)/Homer	n-Myc(bHLH)	VRCCACGTGG	1e-19
GAGA-repeat/Arabidopsis-Promoters/Homer	GAGA-repeat	CTCTCTCTCY	1e-18
Trl(Zf)/S2-GAGAfactor-ChIP-Seq(GSE40646)/Homer	Trl(Zf)	RGAGAGAG	1e-15
IBL1(bHLH)/Seedling-IBL1-ChIP-Seq(GSE51120)/Homer	IBL1(bHLH)	CACGTGCC	1e-15
Initiator/Drosophila-Promoters/Homer	Initiator	NTCAGTYG	1e-14
NPAS2(bHLH)/Liver-NPAS2-ChIP-Seq(GSE39860)/Homer	NPAS2(bHLH)	KCCACGTGAC	1e-14
TATA-box/SacCer-Promoters/Homer	TATA-box	BBHWTATATA	1e-14
Unknown2/Drosophila-Promoters/Homer	Unknown2	CATCMCTA	1e-13
AR-halfsite(NR)/LNCaP-AR-ChIP-Seq(GSE27824)/Homer	AR-halfsite(NR)	CCAGGAACAG	1e-13
HNF4a(NR),DR1/HepG2-HNF4a-ChIP-Seq(GSE25021)/Homer	HNF4a(NR),DR1	CARRGKBCAAAGTYCA	1e-13
PR(NR)/T47D-PR-ChIP-Seq(GSE31130)/Homer	PR(NR)	VAGRACAKNCTGTBC	1e-13
PCF/Arabidopsis-Promoters/Homer	PCF	NNWWWTGGGCYTDDN	1e-12
Pit1(Homeobox)/GCrat-Pit1-ChIP-Seq(GSE58009)/Homer	Pit1(Homeobox)	ATGMATATDC	1e-10
Foxa2(Forkhead)/Liver-Foxa2-ChIP-Seq(GSE25694)/Homer	Foxa2(Forkhead)	CYTGTTTACWYW	1e-09
Oct6(POU,Homeobox)/NPC-Oct6-ChIP-Seq(GSE35496)/Homer	Oct6(POU,Homeobox)	WATGCAAATGAG	1e-09
Usf2(bHLH)/C2C12-Usf2-ChIP-Seq(GSE36030)/Homer	Usf2(bHLH)	GTCACGTGGT	1e-09
FHY3(FAR1)/Arabidopsis-FHY3-ChIP-Seq(GSE30711)/Homer	FHY3(FAR1)	HHCACGCGCBTN	1e-08
PHA-4(Forkhead)/cElegans-Embryos-PHA4-ChIP-Seq(modEncode)/Homer	PHA-4(Forkhead)	KTGTTTGC	1e-08
HIF-1b(HLH)/T47D-HIF1b-ChIP-Seq(GSE59937)/Homer	HIF-1b(HLH)	RTACGTGC	1e-08
RBFox2(?)/Heart-RBFox2-CLIP-Seq(GSE57926)/Homer	RBFox2(?)	TGCATGCA	1e-06
GAGA-repeat/SacCer-Promoters/Homer	GAGA-repeat	CTYTCTYTCTCTCTC	1e-06
bHLHE40(bHLH)/HepG2-BHLHE40-ChIP-Seq(GSE31477)/Homer	bHLHE40(bHLH)	KCACGTGMCN	1e-06
Unknown1/Arabidopsis-Promoters/Homer	Unknown1	RGGGTAWWWTHGTAA	1e-06
KLF10(Zf)/HEK293-KLF10.GFP-ChIP-Seq(GSE58341)/Homer	KLF10(Zf)	GGGGGTGTGTCC	1e-05
Unknown2/Arabidopsis-Promoters/Homer	Unknown2	AAACGACGTCGTTTT	1e-05
SUT1?/SacCer-Promoters/Homer	SUT1?	CCCCGCGC	1e-05
Isl1(Homeobox)/Neuron-Isl1-ChIP-Seq(GSE31456)/Homer	Isl1(Homeobox)	CTAATKGV	0.0001
PAX5(Paired,Homeobox),condensed/GM12878-PAX5-ChIP-Seq(GSE32465)/Homer	PAX5(Paired,Homeobox),condensed	GTCACGCTCSCTGM	0.0001
Reverb(NR),DR2/RAW-Reverba.biotin-ChIP-Seq(GSE45914)/Homer	Reverb(NR),DR2	GTRGGTCASTGGGTCA	0.0001
Tbx20(T-box)/Heart-Tbx20-ChIP-Seq(GSE29636)/Homer	Tbx20(T-box)	GGTGYTGACAGS	0.0001
GRE(NR),IR3/A549-GR-ChIP-Seq(GSE32465)/Homer	GRE(NR),IR3	NRGVACABNVTGTYCY	0.0001
Znf263(Zf)/K562-Znf263-ChIP-Seq(GSE31477)/Homer	Znf263(Zf)	CVGTSCTCCC	0.0001
Nr5a2(NR)/Pancreas-LRH1-ChIP-Seq(GSE34295)/Homer	Nr5a2(NR)	BTCAAGGTCA	0.0001
Nrf2(bZIP)/Lymphoblast-Nrf2-ChIP-Seq(GSE37589)/Homer	Nrf2(bZIP)	HTGCTGAGTCAT	0.0001
ELT-3(Gata)/cElegans-L1-ELT3-ChIP-Seq(modEncode)/Homer	ELT-3(Gata)	AWTGATAAGA	0.0001
Cbf1(bHLH)/Yeast-Cbf1-ChIP-Seq(GSE29506)/Homer	Cbf1(bHLH)	TCACGTGAYH	0.0001
MITF(bHLH)/MastCells-MITF-ChIP-Seq(GSE48085)/Homer	MITF(bHLH)	RTCATGTGAC	0.001
TOD6?/SacCer-Promoters/Homer	TOD6?	GCGATGAGMT	0.001
Fra1(bZIP)/BT549-Fra1-ChIP-Seq(GSE46166)/Homer	Fra1(bZIP)	NNATGASTCATH	0.001
GATA3(Zf)/iTreg-Gata3-ChIP-Seq(GSE20898)/Homer	GATA3(Zf)	AGATAASR	0.001
HIF2a(bHLH)/785_O-HIF2a-ChIP-Seq(GSE34871)/Homer	HIF2a(bHLH)	GCACGTACCC	0.001
PAX5(Paired,Homeobox)/GM12878-PAX5-ChIP-Seq(GSE32465)/Homer	PAX5(Paired,Homeobox)	GCAGCCAAGCRTGACH	0.001
RAR:RXR(NR),DR5/ES-RAR-ChIP-Seq(GSE56893)/Homer	RAR:RXR(NR),DR5	AGGTCAAGGTCA	0.001
Pax8(Paired,Homeobox)/Thyroid-Pax8-ChIP-Seq(GSE26938)/Homer	Pax8(Paired,Homeobox)	GTCATGCHTGRCTGS	0.01
Unknown4/Arabidopsis-Promoters/Homer	Unknown4	CKTCKTCTTY	0.01
Tbox:Smad(T-box,MAD)/ESCd5-Smad2_3-ChIP-Seq(GSE29422)/Homer	Tbox:Smad(T-box,MAD)	AGGTGHCAGACA	0.01
Egr2(Zf)/Thymocytes-Egr2-ChIP-Seq(GSE34254)/Homer	Egr2(Zf)	NGCGTGGGCGGR	0.01
FOXA1(Forkhead)/LNCAP-FOXA1-ChIP-Seq(GSE27824)/Homer	FOXA1(Forkhead)	WAAGTAAACA	0.01
RUNX1(Runt)/Jurkat-RUNX1-ChIP-Seq(GSE29180)/Homer	RUNX1(Runt)	AAACCACARM	0.01
ZNF467(Zf)/HEK293-ZNF467.GFP-ChIP-Seq(GSE58341)/Homer	ZNF467(Zf)	TGGGGAAGGGCM	0.01
Lhx3(Homeobox)/Neuron-Lhx3-ChIP-Seq(GSE31456)/Homer	Lhx3(Homeobox)	ADBTAATTAR	0.01
Nkx6.1(Homeobox)/Islet-Nkx6.1-ChIP-Seq(GSE40975)/Homer	Nkx6.1(Homeobox)	GKTAATGR	0.01
Brn1(POU,Homeobox)/NPC-Brn1-ChIP-Seq(GSE35496)/Homer	Brn1(POU,Homeobox)	TATGCWAATBAV	0.01
EGL-5(Homeobox)/cElegans-L3-EGL5-ChIP-Seq(modEncode)/Homer	EGL-5(Homeobox)	ATTTAATGGG	0.01
OCT:OCT(POU,Homeobox,IR1)/NPC-Brn2-ChIP-Seq(GSE35496)/Homer	OCT:OCT(POU,Homeobox,IR1)	ATGAATWATTCATGA	0.01
ARE(NR)/LNCAP-AR-ChIP-Seq(GSE27824)/Homer	ARE(NR)	RGRACASNSTGTYCYB	0.01
BATF(bZIP)/Th17-BATF-ChIP-Seq(GSE39756)/Homer	BATF(bZIP)	DATGASTCAT	0.01
PAX3:FKHR-fusion(Paired,Homeobox)/Rh4-PAX3:FKHR-ChIP-Seq(GSE19063)/Homer	PAX3:FKHR-fusion(Paired,Homeobox)	ACCRTGACTAATTNN	0.01
Atf1(bZIP)/K562-ATF1-ChIP-Seq(GSE31477)/Homer	Atf1(bZIP)	GATGACGTCA	0.01
ZFX(Zf)/mES-Zfx-ChIP-Seq(GSE11431)/Homer	ZFX(Zf)	AGGCCTRG	0.01
AP-1(bZIP)/ThioMac-PU.1-ChIP-Seq(GSE21512)/Homer	AP-1(bZIP)	VTGACTCATC	0.01
FOXP1(Forkhead)/H9-FOXP1-ChIP-Seq(GSE31006)/Homer	FOXP1(Forkhead)	NYYTGTTTACHN	0.01
GRE(NR),IR3/RAW264.7-GRE-ChIP-Seq(Unpublished)/Homer	GRE(NR),IR3	VAGRACAKWCTGTYC	0.01
Atf3(bZIP)/GBM-ATF3-ChIP-Seq(GSE33912)/Homer	Atf3(bZIP)	DATGASTCATHN	0.01
ZSCAN22(Zf)/HEK293-ZSCAN22.GFP-ChIP-Seq(GSE58341)/Homer	ZSCAN22(Zf)	SMCAGTCWGAKGGAGGAGGC	0.01
Hoxb4(Homeobox)/ES-Hoxb4-ChIP-Seq(GSE34014)/Homer	Hoxb4(Homeobox)	TGATTRATGGCY	0.01
KLF5(Zf)/LoVo-KLF5-ChIP-Seq(GSE49402)/Homer	KLF5(Zf)	DGGGYGKGGC	0.01
