# Supplementary material for: Asymmetric subgenomic chromatin architecture impacts on gene expression in resynthesized and natural allopolyploid Brassica napus
Source: Commun Biol. 2022 Jul 29;5:762. doi: 10.1038/s42003-022-03729-7 (PMC9338098; doi:10.1038/s42003-022-03729-7)
Supplement: Supplementary file 7 — Supplemantary Data 4 [file 42003_2022_3729_MOESM7_ESM.xls]

## Sheet: Common of RAC vs A_C
Supplementary Data 4. GO enrichment analysis of common and genotype-specific ACRs-associated genes in the three genotypes.
Description	Type	GO assession	P_value
metabolic process	biological_process	GO:0008152	0.00082
organic substance metabolic process	biological_process	GO:0071704	0.00808
single-organism metabolic process	biological_process	GO:0044710	0.03943
organic cyclic compound biosynthetic process	biological_process	GO:1901362	0.00368
heterocycle biosynthetic process	biological_process	GO:0018130	0.00414
aromatic compound biosynthetic process	biological_process	GO:0019438	0.00663
nucleobase-containing compound biosynthetic process	biological_process	GO:0034654	0.03298
transcription, DNA-templated	biological_process	GO:0006351	0.0229
RNA biosynthetic process	biological_process	GO:0032774	0.0229
nucleic acid-templated transcription	biological_process	GO:0097659	0.0229
carbohydrate metabolic process	biological_process	GO:0005975	0.00718
regulation of metabolic process	biological_process	GO:0019222	0.00517
regulation of macromolecule metabolic process	biological_process	GO:0060255	0.00363
regulation of gene expression	biological_process	GO:0010468	0.00204
regulation of transcription, DNA-templated	biological_process	GO:0006355	0.04055
regulation of nucleic acid-templated transcription	biological_process	GO:1903506	0.04055
regulation of RNA biosynthetic process	biological_process	GO:2001141	0.04055
regulation of macromolecule biosynthetic process	biological_process	GO:0010556	0.04484
regulation of cellular macromolecule biosynthetic process	biological_process	GO:2000112	0.04484
organic acid biosynthetic process	biological_process	GO:0016053	0.03792
carboxylic acid biosynthetic process	biological_process	GO:0046394	0.03792
alpha-amino acid metabolic process	biological_process	GO:1901605	0.04954
cell wall organization or biogenesis	biological_process	GO:0071554	0.03362
cofactor metabolic process	biological_process	GO:0051186	0.04394
cellular carbohydrate metabolic process	biological_process	GO:0044262	0.02272
glycerolipid metabolic process	biological_process	GO:0046486	0.02603
carbohydrate biosynthetic process	biological_process	GO:0016051	0.04832
negative regulation of macromolecule metabolic process	biological_process	GO:0010605	0.02979
glutamine family amino acid metabolic process	biological_process	GO:0009064	0.00808
plant-type cell wall organization or biogenesis	biological_process	GO:0071669	0.02913
negative regulation of gene expression	biological_process	GO:0010629	0.01267
plant-type cell wall organization	biological_process	GO:0009664	0.01776
glycerolipid biosynthetic process	biological_process	GO:0045017	0.02168
oligosaccharide metabolic process	biological_process	GO:0009311	0.01177
pyridine-containing compound metabolic process	biological_process	GO:0072524	0.01434
gene silencing	biological_process	GO:0016458	0.00223
disaccharide metabolic process	biological_process	GO:0005984	0.03143
gene silencing by RNA	biological_process	GO:0031047	0.00253
pyridine nucleotide metabolic process	biological_process	GO:0019362	0.02806
nicotinamide nucleotide metabolic process	biological_process	GO:0046496	0.02806
oligosaccharide biosynthetic process	biological_process	GO:0009312	0.03076
iron-sulfur cluster assembly	biological_process	GO:0016226	0.00078
metallo-sulfur cluster assembly	biological_process	GO:0031163	0.00078
oligopeptide transport	biological_process	GO:0006857	0.01743
peptide transport	biological_process	GO:0015833	0.01743
amide transport	biological_process	GO:0042886	0.01743
histidine biosynthetic process	biological_process	GO:0000105	0.0045
histidine metabolic process	biological_process	GO:0006547	0.0045
imidazole-containing compound metabolic process	biological_process	GO:0052803	0.0045
glutamate metabolic process	biological_process	GO:0006536	0.03373
cell wall polysaccharide metabolic process	biological_process	GO:0010383	0.04758
hemicellulose metabolic process	biological_process	GO:0010410	0.04758
cell wall macromolecule metabolic process	biological_process	GO:0044036	0.04758
chlorophyll metabolic process	biological_process	GO:0015994	0.00762
positive regulation of protein ubiquitination	biological_process	GO:0031398	0.02146
positive regulation of catalytic activity	biological_process	GO:0043085	0.02146
positive regulation of transferase activity	biological_process	GO:0051347	0.02146
positive regulation of ligase activity	biological_process	GO:0051351	0.02146
positive regulation of ubiquitin-protein transferase activity	biological_process	GO:0051443	0.02146
positive regulation of protein modification by small protein conjugation or removal	biological_process	GO:1903322	0.02146
positive regulation of ubiquitin protein ligase activity	biological_process	GO:1904668	0.02146
cellular modified amino acid biosynthetic process	biological_process	GO:0042398	0.02671
positive regulation of protein modification process	biological_process	GO:0031401	0.03979
positive regulation of cellular protein metabolic process	biological_process	GO:0032270	0.03979
positive regulation of protein metabolic process	biological_process	GO:0051247	0.03979
regulation of intracellular signal transduction	biological_process	GO:1902531	0.02121
regulation of ethylene-activated signaling pathway	biological_process	GO:0010104	0.00217
negative regulation of ethylene-activated signaling pathway	biological_process	GO:0010105	0.00217
regulation of phosphorelay signal transduction system	biological_process	GO:0070297	0.00217
negative regulation of phosphorelay signal transduction system	biological_process	GO:0070298	0.00217
negative regulation of intracellular signal transduction	biological_process	GO:1902532	0.00217
ethylene-activated signaling pathway	biological_process	GO:0009873	0.00575
negative regulation of signal transduction	biological_process	GO:0009968	0.00575
negative regulation of cell communication	biological_process	GO:0010648	0.00575
negative regulation of signaling	biological_process	GO:0023057	0.00575
cellular response to ethylene stimulus	biological_process	GO:0071369	0.00575
defense response to bacterium	biological_process	GO:0042742	0.01183
response to bacterium	biological_process	GO:0009617	0.02089
response to ethylene	biological_process	GO:0009723	0.02089
DNA integration	biological_process	GO:0015074	0.02089
negative regulation of response to stimulus	biological_process	GO:0048585	0.02089
chlorophyll catabolic process	biological_process	GO:0015996	0.03322
pigment catabolic process	biological_process	GO:0046149	0.03322
sulfate assimilation	biological_process	GO:0000103	0.04897
alanyl-tRNA aminoacylation	biological_process	GO:0006419	0.04897
outer mitochondrial membrane organization	biological_process	GO:0007008	0.04897
protein import into mitochondrial outer membrane	biological_process	GO:0045040	0.04897
transcription from RNA polymerase I promoter	biological_process	GO:0006360	0.02222
hydrogen peroxide transmembrane transport	biological_process	GO:0080170	0.02222
membrane	cellular_component	GO:0016020	0.031
membrane part	cellular_component	GO:0044425	0.0163
intrinsic component of membrane	cellular_component	GO:0031224	0.0044
integral component of membrane	cellular_component	GO:0016021	0.0036
nucleus	cellular_component	GO:0005634	0.0406
apoplast	cellular_component	GO:0048046	0.0078
transcription factor TFIID complex	cellular_component	GO:0005669	0.021
retrotransposon nucleocapsid	cellular_component	GO:0000943	0.0231
AP-3 adaptor complex	cellular_component	GO:0030123	0.0126
DNA binding	molecular_function	GO:0003677	0.0154
transporter activity	molecular_function	GO:0005215	0.04
transmembrane transporter activity	molecular_function	GO:0022857	0.021
peptidase activity	molecular_function	GO:0008233	0.0438
cysteine-type peptidase activity	molecular_function	GO:0008234	0.0171
carboxylic ester hydrolase activity	molecular_function	GO:0052689	0.0416
chlorophyll binding	molecular_function	GO:0016168	0.03
phospholipase activity	molecular_function	GO:0004620	0.01
diacylglycerol O-acyltransferase activity	molecular_function	GO:0004144	0.0219
acylglycerol O-acyltransferase activity	molecular_function	GO:0016411	0.035
phosphatidylcholine 1-acylhydrolase activity	molecular_function	GO:0008970	0.0007
ammonium transmembrane transporter activity	molecular_function	GO:0008519	0.0056
copper ion binding	molecular_function	GO:0005507	0.0353
acyl-CoA hydrolase activity	molecular_function	GO:0047617	0.0053
adenosylmethionine decarboxylase activity	molecular_function	GO:0004014	0.0319
selenium binding	molecular_function	GO:0008430	0.0071
deacetylase activity	molecular_function	GO:0019213	0.027
oxidoreductase activity, acting on the CH-CH group of donors, NAD or NADP as acceptor	molecular_function	GO:0016628	0.0352
triose-phosphate isomerase activity	molecular_function	GO:0004807	0.0189
peroxiredoxin activity	molecular_function	GO:0051920	0.0189
rRNA binding	molecular_function	GO:0019843	0.0401
urea transmembrane transporter activity	molecular_function	GO:0015204	0.0026
amide transmembrane transporter activity	molecular_function	GO:0042887	0.0026
chlorophyllase activity	molecular_function	GO:0047746	0.0246
acetylglutamate kinase activity	molecular_function	GO:0003991	0.0245

## Sheet: RAC-specific of RAC vs A_C
Description	Type	GO assession	P_value
nucleic acid metabolic process	biological_process	GO:0090304	0.03446
biological regulation	biological_process	GO:0065007	0.00117
regulation of biological process	biological_process	GO:0050789	0.00239
regulation of cellular process	biological_process	GO:0050794	0.0033
regulation of metabolic process	biological_process	GO:0019222	0.00796
regulation of macromolecule metabolic process	biological_process	GO:0060255	0.00611
regulation of gene expression	biological_process	GO:0010468	0.01044
regulation of primary metabolic process	biological_process	GO:0080090	0.04132
regulation of cellular metabolic process	biological_process	GO:0031323	0.0371
regulation of nucleobase-containing compound metabolic process	biological_process	GO:0019219	0.03959
regulation of nitrogen compound metabolic process	biological_process	GO:0051171	0.04246
regulation of RNA metabolic process	biological_process	GO:0051252	0.04958
single-organism carbohydrate metabolic process	biological_process	GO:0044723	0.0376
regulation of biological quality	biological_process	GO:0065008	0.02967
homeostatic process	biological_process	GO:0042592	0.02118
cellular homeostasis	biological_process	GO:0019725	0.04908
monosaccharide metabolic process	biological_process	GO:0005996	0.00086
hexose metabolic process	biological_process	GO:0019318	0.00321
intracellular signal transduction	biological_process	GO:0035556	0.04042
small molecule catabolic process	biological_process	GO:0044282	0.00041
anion transport	biological_process	GO:0006820	0.03103
organic acid catabolic process	biological_process	GO:0016054	0.00157
carboxylic acid catabolic process	biological_process	GO:0046395	0.00157
lipid catabolic process	biological_process	GO:0016042	0.02856
alcohol metabolic process	biological_process	GO:0006066	0.04715
gene silencing by RNA	biological_process	GO:0031047	0.03195
ion homeostasis	biological_process	GO:0050801	0.03572
chemical homeostasis	biological_process	GO:0048878	0.0398
galactose metabolic process	biological_process	GO:0006012	0.01874
protein N-linked glycosylation	biological_process	GO:0006487	0.02021
inorganic ion homeostasis	biological_process	GO:0098771	0.0432
RNA 3'-end processing	biological_process	GO:0031123	0.00477
alpha-amino acid catabolic process	biological_process	GO:1901606	0.02577
cellular amino acid catabolic process	biological_process	GO:0009063	0.0357
monocarboxylic acid catabolic process	biological_process	GO:0072329	0.01218
cellular lipid catabolic process	biological_process	GO:0044242	0.0276
protein modification by small protein removal	biological_process	GO:0070646	0.03902
fatty acid beta-oxidation	biological_process	GO:0006635	0.03016
fatty acid catabolic process	biological_process	GO:0009062	0.03016
fatty acid oxidation	biological_process	GO:0019395	0.03729
lipid oxidation	biological_process	GO:0034440	0.03729
pentose metabolic process	biological_process	GO:0019321	0.02304
glycine decarboxylation via glycine cleavage system	biological_process	GO:0019464	0.02779
endomembrane system organization	biological_process	GO:0010256	0.03729
ncRNA 3'-end processing	biological_process	GO:0043628	0.00132
cysteinyl-tRNA aminoacylation	biological_process	GO:0006423	0.00355
Ras protein signal transduction	biological_process	GO:0007265	0.04542
ARF protein signal transduction	biological_process	GO:0032011	0.04542
regulation of ARF protein signal transduction	biological_process	GO:0032012	0.04542
regulation of Ras protein signal transduction	biological_process	GO:0046578	0.04542
regulation of small GTPase mediated signal transduction	biological_process	GO:0051056	0.04542
generation of catalytic spliceosome for second transesterification step	biological_process	GO:0000350	0.00812
spliceosomal conformational changes to generate catalytic conformation	biological_process	GO:0000393	0.00812
tail-anchored membrane protein insertion into ER membrane	biological_process	GO:0071816	0.00812
N-glycan processing	biological_process	GO:0006491	0.01833
protein insertion into ER membrane	biological_process	GO:0045048	0.01833
protein insertion into membrane	biological_process	GO:0051205	0.01833
rRNA base methylation	biological_process	GO:0070475	0.0331
rRNA (guanine-N7)-methylation	biological_process	GO:0070476	0.0331
isocitrate metabolic process	biological_process	GO:0006102	0.01719
snRNA 3'-end processing	biological_process	GO:0034472	0.01719
U6 snRNA 3'-end processing	biological_process	GO:0034477	0.01719
regulation of RNA stability	biological_process	GO:0043487	0.01719
regulation of mRNA stability	biological_process	GO:0043488	0.01719
RNA stabilization	biological_process	GO:0043489	0.01719
mRNA stabilization	biological_process	GO:0048255	0.01719
D-ribose metabolic process	biological_process	GO:0006014	0.04705
tyrosyl-tRNA aminoacylation	biological_process	GO:0006437	0.04705
S-adenosylmethionine biosynthetic process	biological_process	GO:0006556	0.04705
polyprenol metabolic process	biological_process	GO:0016093	0.04705
D-ribose catabolic process	biological_process	GO:0019303	0.04705
pentose catabolic process	biological_process	GO:0019323	0.04705
dolichol metabolic process	biological_process	GO:0019348	0.04705
D-xylose metabolic process	biological_process	GO:0042732	0.04705
tRNA 3'-trailer cleavage	biological_process	GO:0042779	0.04705
tRNA 3'-end processing	biological_process	GO:0042780	0.04705
S-adenosylmethionine metabolic process	biological_process	GO:0046500	0.04705
endomembrane system	cellular_component	GO:0012505	0.037
large ribosomal subunit	cellular_component	GO:0015934	0.0365
Golgi apparatus	cellular_component	GO:0005794	0.0398
chromosomal part	cellular_component	GO:0044427	0.018
nuclear chromosome	cellular_component	GO:0000228	0.0181
nuclear chromosome part	cellular_component	GO:0044454	0.0084
plasma membrane part	cellular_component	GO:0044459	0.0353
chromatin	cellular_component	GO:0000785	0.0058
Ino80 complex	cellular_component	GO:0031011	0.0265
DNA helicase complex	cellular_component	GO:0033202	0.0265
INO80-type complex	cellular_component	GO:0097346	0.0265
nuclear chromatin	cellular_component	GO:0000790	0.0332
COPI vesicle coat	cellular_component	GO:0030126	0.0328
COPI-coated vesicle	cellular_component	GO:0030137	0.0328
COPI-coated vesicle membrane	cellular_component	GO:0030663	0.0328
cytosolic large ribosomal subunit	cellular_component	GO:0022625	0.03
elongin complex	cellular_component	GO:0070449	0.0179
ion binding	molecular_function	GO:0043167	0.01992
metal ion binding	molecular_function	GO:0046872	0.04394
cation binding	molecular_function	GO:0043169	0.04851
purine ribonucleoside triphosphate binding	molecular_function	GO:0035639	0.02326
zinc ion binding	molecular_function	GO:0008270	0.04845
aspartic-type endopeptidase activity	molecular_function	GO:0004190	0.04925
aspartic-type peptidase activity	molecular_function	GO:0070001	0.04925
transferase activity, transferring sulfur-containing groups	molecular_function	GO:0016782	0.02906
sulfotransferase activity	molecular_function	GO:0008146	0.03868
chlorophyll binding	molecular_function	GO:0016168	0.00781
tetrapyrrole binding	molecular_function	GO:0046906	0.01769
racemase and epimerase activity	molecular_function	GO:0016854	0.00099
nuclease activity	molecular_function	GO:0004518	0.01709
protein domain specific binding	molecular_function	GO:0019904	0.03034
racemase and epimerase activity, acting on carbohydrates and derivatives	molecular_function	GO:0016857	0.00267
translation elongation factor activity	molecular_function	GO:0003746	0.01828
carbohydrate transmembrane transporter activity	molecular_function	GO:0015144	0.01527
sugar transmembrane transporter activity	molecular_function	GO:0051119	0.01527
carbohydrate transporter activity	molecular_function	GO:1901476	0.01527
nucleoside transmembrane transporter activity	molecular_function	GO:0005337	0.02893
UDP-glucose 4-epimerase activity	molecular_function	GO:0003978	0.02873
sucrose transmembrane transporter activity	molecular_function	GO:0008515	0.04424
disaccharide transmembrane transporter activity	molecular_function	GO:0015154	0.04424
oligosaccharide transmembrane transporter activity	molecular_function	GO:0015157	0.04424
phosphatidic acid binding	molecular_function	GO:0070300	0.0231
isocitrate dehydrogenase activity	molecular_function	GO:0004448	0.01511
fumarylacetoacetase activity	molecular_function	GO:0004334	0.00901
alpha-mannosidase activity	molecular_function	GO:0004559	0.00901
acyl-[acyl-carrier-protein]-UDP-N-acetylglucosamine O-acyltransferase activity	molecular_function	GO:0008780	0.00901
hydrolase activity, acting on acid carbon-carbon bonds	molecular_function	GO:0016822	0.00901
hydrolase activity, acting on acid carbon-carbon bonds, in ketonic substances	molecular_function	GO:0016823	0.00901
rRNA (guanine) methyltransferase activity	molecular_function	GO:0016435	0.03644
3'-5'-exoribonuclease activity	molecular_function	GO:0000175	0.01847
isocitrate dehydrogenase (NADP+) activity	molecular_function	GO:0004450	0.01847
exoribonuclease activity	molecular_function	GO:0004532	0.01847
exoribonuclease activity, producing 5'-phosphomonoesters	molecular_function	GO:0016896	0.01847
coenzyme transporter activity	molecular_function	GO:0051185	0.01847
poly(U)-specific exoribonuclease activity, producing 3' uridine cyclic phosphate ends	molecular_function	GO:1990838	0.01847

## Sheet: A_C-specific of RAC vs A_C
Description	Type	GO assession	P_value
single-organism cellular process	biological_process	GO:0044763	0.00335
single-organism metabolic process	biological_process	GO:0044710	0.04654
single-organism biosynthetic process	biological_process	GO:0044711	0.00085
lipid metabolic process	biological_process	GO:0006629	0.01082
phosphorus metabolic process	biological_process	GO:0006793	0.0417
phosphate-containing compound metabolic process	biological_process	GO:0006796	0.03962
cellular lipid metabolic process	biological_process	GO:0044255	0.0083
lipid biosynthetic process	biological_process	GO:0008610	0.00234
organophosphate metabolic process	biological_process	GO:0019637	0.02868
monocarboxylic acid metabolic process	biological_process	GO:0032787	0.04621
organophosphate biosynthetic process	biological_process	GO:0090407	0.04531
phospholipid metabolic process	biological_process	GO:0006644	0.00813
glycerophospholipid metabolic process	biological_process	GO:0006650	0.01952
phospholipid biosynthetic process	biological_process	GO:0008654	0.0393
coenzyme biosynthetic process	biological_process	GO:0009108	0.02482
positive regulation of cellular process	biological_process	GO:0048522	0.03631
regulation of molecular function	biological_process	GO:0065009	0.01956
isoprenoid biosynthetic process	biological_process	GO:0008299	0.03043
isoprenoid metabolic process	biological_process	GO:0006720	0.03881
regulation of protein modification process	biological_process	GO:0031399	0.01741
lipid modification	biological_process	GO:0030258	0.02138
regulation of cellular protein metabolic process	biological_process	GO:0032268	0.04071
response to inorganic substance	biological_process	GO:0010035	0.00875
regulation of transferase activity	biological_process	GO:0051338	0.02461
dephosphorylation	biological_process	GO:0016311	0.02721
peptidyl-amino acid modification	biological_process	GO:0018193	0.04426
phospholipid dephosphorylation	biological_process	GO:0046839	0.01212
phosphatidylinositol dephosphorylation	biological_process	GO:0046856	0.01212
cellular aldehyde metabolic process	biological_process	GO:0006081	0.0338
positive regulation of molecular function	biological_process	GO:0044093	0.00465
pyridine-containing compound biosynthetic process	biological_process	GO:0072525	0.00697
peptidyl-lysine modification	biological_process	GO:0018205	0.04479
response to metal ion	biological_process	GO:0010038	0.00329
positive regulation of protein modification process	biological_process	GO:0031401	0.01278
positive regulation of cellular protein metabolic process	biological_process	GO:0032270	0.01278
positive regulation of protein metabolic process	biological_process	GO:0051247	0.01278
positive regulation of protein ubiquitination	biological_process	GO:0031398	0.02338
positive regulation of catalytic activity	biological_process	GO:0043085	0.02338
positive regulation of transferase activity	biological_process	GO:0051347	0.02338
positive regulation of ligase activity	biological_process	GO:0051351	0.02338
positive regulation of ubiquitin-protein transferase activity	biological_process	GO:0051443	0.02338
positive regulation of protein modification by small protein conjugation or removal	biological_process	GO:1903322	0.02338
positive regulation of ubiquitin protein ligase activity	biological_process	GO:1904668	0.02338
pyridoxal phosphate metabolic process	biological_process	GO:0042822	0.00357
pyridoxal phosphate biosynthetic process	biological_process	GO:0042823	0.00357
aldehyde biosynthetic process	biological_process	GO:0046184	0.00357
mitochondrial electron transport, ubiquinol to cytochrome c	biological_process	GO:0006122	0.00927
response to cadmium ion	biological_process	GO:0046686	0.00927
pyrimidine-containing compound biosynthetic process	biological_process	GO:0072528	0.03576
NADH dehydrogenase complex assembly	biological_process	GO:0010257	0.02359
mitochondrial respiratory chain complex assembly	biological_process	GO:0033108	0.02359
proton-transporting two-sector ATPase complex assembly	biological_process	GO:0070071	0.02999
double-strand break repair via homologous recombination	biological_process	GO:0000724	0.03739
recombinational repair	biological_process	GO:0000725	0.03739
double-strand break repair	biological_process	GO:0006302	0.04581
pyrimidine nucleotide biosynthetic process	biological_process	GO:0006221	0.01958
deoxyribonucleotide metabolic process	biological_process	GO:0009262	0.01958
pyrimidine nucleotide metabolic process	biological_process	GO:0006220	0.036
deoxyribonucleotide biosynthetic process	biological_process	GO:0009263	0.00896
regulation of lipid metabolic process	biological_process	GO:0019216	0.01658
negative regulation of lipid metabolic process	biological_process	GO:0045833	0.01658
regulation of lipid biosynthetic process	biological_process	GO:0046890	0.01658
negative regulation of lipid biosynthetic process	biological_process	GO:0051055	0.01658
nuclear-transcribed mRNA catabolic process, nonsense-mediated decay	biological_process	GO:0000184	0.02684
leaf development	biological_process	GO:0048366	0.02684
phyllome development	biological_process	GO:0048827	0.03974
pyridoxal 5'-phosphate salvage	biological_process	GO:0009443	0.01033
response to aluminum ion	biological_process	GO:0010044	0.01033
response to red light	biological_process	GO:0010114	0.01033
leaf senescence	biological_process	GO:0010150	0.0289
organ senescence	biological_process	GO:0010260	0.0289
regulation of fatty acid metabolic process	biological_process	GO:0019217	0.0289
regulation of fatty acid biosynthetic process	biological_process	GO:0042304	0.0289
negative regulation of fatty acid biosynthetic process	biological_process	GO:0045717	0.0289
negative regulation of fatty acid metabolic process	biological_process	GO:0045922	0.0289
peroxisome	cellular_component	GO:0005777	0.0089
microbody	cellular_component	GO:0042579	0.0089
ER to Golgi transport vesicle membrane	cellular_component	GO:0012507	0.0053
COPII vesicle coat	cellular_component	GO:0030127	0.0053
ER to Golgi transport vesicle	cellular_component	GO:0030134	0.0053
transport vesicle	cellular_component	GO:0030133	0.0204
transport vesicle membrane	cellular_component	GO:0030658	0.0204
cytochrome complex	cellular_component	GO:0070069	0.0098
mitochondrial respiratory chain complex III	cellular_component	GO:0005750	0.0097
respiratory chain complex III	cellular_component	GO:0045275	0.0097
Rab-protein geranylgeranyltransferase complex	cellular_component	GO:0005968	0.029
hydrolase activity	molecular_function	GO:0016787	0.016
hydrolase activity, acting on glycosyl bonds	molecular_function	GO:0016798	0.0081
hydrolase activity, hydrolyzing O-glycosyl compounds	molecular_function	GO:0004553	0.0089
coenzyme binding	molecular_function	GO:0050662	0.0462
nucleobase-containing compound kinase activity	molecular_function	GO:0019205	0.0253
transferase activity, transferring aldehyde or ketonic groups	molecular_function	GO:0016744	0.0482
sucrose transmembrane transporter activity	molecular_function	GO:0008515	0.0382
disaccharide transmembrane transporter activity	molecular_function	GO:0015154	0.0382
oligosaccharide transmembrane transporter activity	molecular_function	GO:0015157	0.0382
phosphatidate cytidylyltransferase activity	molecular_function	GO:0004605	0.0251
arginine decarboxylase activity	molecular_function	GO:0008792	0.0093
uroporphyrinogen decarboxylase activity	molecular_function	GO:0004853	0.0378
diphthine synthase activity	molecular_function	GO:0004164	0.0094
NAD binding	molecular_function	GO:0051287	0.028
4-hydroxy-tetrahydrodipicolinate synthase	molecular_function	GO:0008840	0.0414
uridylate kinase activity	molecular_function	GO:0009041	0.0414
pyridoxal kinase activity	molecular_function	GO:0008478	0.0107
choline transmembrane transporter activity	molecular_function	GO:0015220	0.0107
1-acylglycerol-3-phosphate O-acyltransferase activity	molecular_function	GO:0003841	0.0298
lysophosphatidic acid acyltransferase activity	molecular_function	GO:0042171	0.0298

## Sheet: Common of NAC vs RAC
Description	Type	GO assession	P_value
metabolic process	biological_process	GO:0008152	0.01202
organic substance metabolic process	biological_process	GO:0071704	0.03593
carbohydrate metabolic process	biological_process	GO:0005975	0.01019
regulation of macromolecule metabolic process	biological_process	GO:0060255	0.00058
regulation of metabolic process	biological_process	GO:0019222	0.00126
regulation of gene expression	biological_process	GO:0010468	0.0007
cellular carbohydrate metabolic process	biological_process	GO:0044262	0.00088
multi-organism process	biological_process	GO:0051704	0.00295
polysaccharide metabolic process	biological_process	GO:0005976	0.02417
reproductive process	biological_process	GO:0022414	0.01032
metal ion transport	biological_process	GO:0030001	0.04594
multi-organism reproductive process	biological_process	GO:0044703	0.00165
cellular polysaccharide metabolic process	biological_process	GO:0044264	0.00268
carbohydrate biosynthetic process	biological_process	GO:0016051	0.00963
cellular carbohydrate biosynthetic process	biological_process	GO:0034637	0.01531
cellular glucan metabolic process	biological_process	GO:0006073	0.00762
glucan metabolic process	biological_process	GO:0044042	0.00762
negative regulation of macromolecule metabolic process	biological_process	GO:0010605	0.0221
negative regulation of gene expression	biological_process	GO:0010629	0.00666
pollen-pistil interaction	biological_process	GO:0009875	0.00176
recognition of pollen	biological_process	GO:0048544	0.00176
cell recognition	biological_process	GO:0008037	0.00224
pollination	biological_process	GO:0009856	0.00735
multi-multicellular organism process	biological_process	GO:0044706	0.00735
protein modification by small protein conjugation or removal	biological_process	GO:0070647	0.0081
gene silencing	biological_process	GO:0016458	0.0003
beta-glucan metabolic process	biological_process	GO:0051273	0.04357
gene silencing by RNA	biological_process	GO:0031047	0.00015
disaccharide metabolic process	biological_process	GO:0005984	0.04169
organic acid catabolic process	biological_process	GO:0016054	0.04237
protein ubiquitination	biological_process	GO:0016567	0.04237
carboxylic acid catabolic process	biological_process	GO:0046395	0.04237
iron-sulfur cluster assembly	biological_process	GO:0016226	0.00632
metallo-sulfur cluster assembly	biological_process	GO:0031163	0.00632
trehalose metabolic process	biological_process	GO:0005991	0.0399
trehalose biosynthetic process	biological_process	GO:0005992	0.04676
regulation of protein ubiquitination	biological_process	GO:0031396	0.02909
regulation of ligase activity	biological_process	GO:0051340	0.02909
regulation of ubiquitin-protein transferase activity	biological_process	GO:0051438	0.02909
regulation of protein modification by small protein conjugation or removal	biological_process	GO:1903320	0.02909
regulation of ubiquitin protein ligase activity	biological_process	GO:1904666	0.02909
positive regulation of protein ubiquitination	biological_process	GO:0031398	0.00146
positive regulation of catalytic activity	biological_process	GO:0043085	0.00146
positive regulation of transferase activity	biological_process	GO:0051347	0.00146
positive regulation of ligase activity	biological_process	GO:0051351	0.00146
positive regulation of ubiquitin-protein transferase activity	biological_process	GO:0051443	0.00146
positive regulation of protein modification by small protein conjugation or removal	biological_process	GO:1903322	0.00146
positive regulation of ubiquitin protein ligase activity	biological_process	GO:1904668	0.00146
positive regulation of protein modification process	biological_process	GO:0031401	0.00334
positive regulation of cellular protein metabolic process	biological_process	GO:0032270	0.00334
positive regulation of protein metabolic process	biological_process	GO:0051247	0.00334
positive regulation of molecular function	biological_process	GO:0044093	0.01505
protein modification by small protein removal	biological_process	GO:0070646	0.02417
oxylipin metabolic process	biological_process	GO:0031407	0.01214
oxylipin biosynthetic process	biological_process	GO:0031408	0.01214
cell proliferation	biological_process	GO:0008283	0.01987
protein deubiquitination	biological_process	GO:0016579	0.01987
chlorophyll metabolic process	biological_process	GO:0015994	0.0248
brassinosteroid mediated signaling pathway	biological_process	GO:0009742	0.04535
steroid hormone mediated signaling pathway	biological_process	GO:0043401	0.04535
response to steroid hormone	biological_process	GO:0048545	0.04535
cellular response to brassinosteroid stimulus	biological_process	GO:0071367	0.04535
cellular response to steroid hormone stimulus	biological_process	GO:0071383	0.04535
proton-transporting V-type ATPase complex assembly	biological_process	GO:0070070	0.0471
vacuolar proton-transporting V-type ATPase complex assembly	biological_process	GO:0070072	0.0471
defense response to bacterium	biological_process	GO:0042742	0.04216
glyoxylate cycle	biological_process	GO:0006097	0.01454
glyoxylate metabolic process	biological_process	GO:0046487	0.01454
hydrogen peroxide transmembrane transport	biological_process	GO:0080170	0.01454
response to transition metal nanoparticle	biological_process	GO:1990267	0.01454
tyrosyl-tRNA aminoacylation	biological_process	GO:0006437	0.04011
cuticle development	biological_process	GO:0042335	0.04011
membrane part	cellular_component	GO:0044425	0.0121
intrinsic component of membrane	cellular_component	GO:0031224	0.0018
integral component of membrane	cellular_component	GO:0016021	0.0014
extracellular region	cellular_component	GO:0005576	0.0281
peroxisome	cellular_component	GO:0005777	0.0254
microbody	cellular_component	GO:0042579	0.0254
apoplast	cellular_component	GO:0048046	0.0368
proton-transporting V-type ATPase, V0 domain	cellular_component	GO:0033179	0.0011
retrotransposon nucleocapsid	cellular_component	GO:0000943	0.0292
transporter activity	molecular_function	GO:0005215	0.0448
transmembrane transporter activity	molecular_function	GO:0022857	0.0241
transition metal ion binding	molecular_function	GO:0046914	0.0441
cation transmembrane transporter activity	molecular_function	GO:0008324	0.0315
nucleic acid binding transcription factor activity	molecular_function	GO:0001071	0.0195
transcription factor activity, sequence-specific DNA binding	molecular_function	GO:0003700	0.0195
carbon-oxygen lyase activity	molecular_function	GO:0016835	0.0336
transferase activity, transferring alkyl or aryl (other than methyl) groups	molecular_function	GO:0016765	0.0378
chlorophyll binding	molecular_function	GO:0016168	0.0445
cellulase activity	molecular_function	GO:0008810	0.0352
ammonium transmembrane transporter activity	molecular_function	GO:0008519	0.0015
adenosylmethionine decarboxylase activity	molecular_function	GO:0004014	0.0108
carbon-oxygen lyase activity, acting on phosphates	molecular_function	GO:0016838	0.0449
terpene synthase activity	molecular_function	GO:0010333	0.0262
phosphatidylethanolamine binding	molecular_function	GO:0008429	0.0022
3-deoxy-manno-octulosonate cytidylyltransferase activity	molecular_function	GO:0008690	0.0176
anaphase-promoting complex binding	molecular_function	GO:0010997	0.0167
xyloglucan:xyloglucosyl transferase activity	molecular_function	GO:0016762	0.0167
sequence-specific mRNA binding	molecular_function	GO:1990825	0.0167
cytochrome-b5 reductase activity, acting on NAD(P)H	molecular_function	GO:0004128	0.0457
oxidoreductase activity, acting on NAD(P)H, heme protein as acceptor	molecular_function	GO:0016653	0.0457
acid-thiol ligase activity	molecular_function	GO:0016878	0.0457
mannosyl-glycoprotein endo-beta-N-acetylglucosaminidase activity	molecular_function	GO:0033925	0.0457

## Sheet: NAC-specific of NAC vs RAC
Description	Type	GO assession	P_value
single-organism cellular process	biological_process	GO:0044763	0.0458
single-organism biosynthetic process	biological_process	GO:0044711	0.0414
phosphorus metabolic process	biological_process	GO:0006793	0.0067
phosphate-containing compound metabolic process	biological_process	GO:0006796	0.0148
organophosphate metabolic process	biological_process	GO:0019637	0.0082
RNA processing	biological_process	GO:0006396	0.0461
cellular component assembly	biological_process	GO:0022607	0.0186
macromolecular complex subunit organization	biological_process	GO:0043933	0.0457
macromolecular complex assembly	biological_process	GO:0065003	0.0272
microtubule-based process	biological_process	GO:0007017	0.008
protein complex subunit organization	biological_process	GO:0071822	0.0284
cofactor metabolic process	biological_process	GO:0051186	0.0072
protein complex assembly	biological_process	GO:0006461	0.0311
protein complex biogenesis	biological_process	GO:0070271	0.0311
coenzyme metabolic process	biological_process	GO:0006732	0.0066
phospholipid metabolic process	biological_process	GO:0006644	0.0019
metal ion transport	biological_process	GO:0030001	0.0342
cofactor biosynthetic process	biological_process	GO:0051188	0.0043
movement of cell or subcellular component	biological_process	GO:0006928	0.0225
microtubule-based movement	biological_process	GO:0007018	0.0225
glycerolipid metabolic process	biological_process	GO:0046486	0.0336
glycerophospholipid metabolic process	biological_process	GO:0006650	0.0078
coenzyme biosynthetic process	biological_process	GO:0009108	0.0019
phospholipid biosynthetic process	biological_process	GO:0008654	0.0122
pollination	biological_process	GO:0009856	0.0122
multi-multicellular organism process	biological_process	GO:0044706	0.0122
DNA conformation change	biological_process	GO:0071103	0.0414
pollen-pistil interaction	biological_process	GO:0009875	0.0205
recognition of pollen	biological_process	GO:0048544	0.0205
cell recognition	biological_process	GO:0008037	0.0235
tRNA processing	biological_process	GO:0008033	0.0181
oxidoreduction coenzyme metabolic process	biological_process	GO:0006733	0.0323
phosphatidylinositol metabolic process	biological_process	GO:0046488	0.0323
pyridine-containing compound metabolic process	biological_process	GO:0072524	0.0369
nucleosome assembly	biological_process	GO:0006334	0.0406
chromatin assembly	biological_process	GO:0031497	0.0406
nucleosome organization	biological_process	GO:0034728	0.0406
glycerophospholipid biosynthetic process	biological_process	GO:0046474	0.0389
tRNA modification	biological_process	GO:0006400	0.0074
L-serine metabolic process	biological_process	GO:0006563	0.0271
serine family amino acid biosynthetic process	biological_process	GO:0009070	0.0271
organelle assembly	biological_process	GO:0070925	0.0039
phospholipid dephosphorylation	biological_process	GO:0046839	0.0311
phosphatidylinositol dephosphorylation	biological_process	GO:0046856	0.0311
amine biosynthetic process	biological_process	GO:0009309	0.0381
cellular biogenic amine biosynthetic process	biological_process	GO:0042401	0.0381
aromatic amino acid family biosynthetic process	biological_process	GO:0009073	0.0123
nucleobase-containing compound transport	biological_process	GO:0015931	0.0041
cell death	biological_process	GO:0008219	0.0143
death	biological_process	GO:0016265	0.0143
pyridine-containing compound biosynthetic process	biological_process	GO:0072525	0.04
programmed cell death	biological_process	GO:0012501	0.0024
spindle assembly	biological_process	GO:0051225	0.0046
mitochondrial electron transport, ubiquinol to cytochrome c	biological_process	GO:0006122	0.0103
spindle organization	biological_process	GO:0007051	0.0103
nucleotide-sugar transport	biological_process	GO:0015780	0.0063
nucleotide transport	biological_process	GO:0006862	0.0088
organophosphate ester transport	biological_process	GO:0015748	0.0088
carbohydrate derivative transport	biological_process	GO:1901264	0.0088
L-serine biosynthetic process	biological_process	GO:0006564	0.046
plant-type hypersensitive response	biological_process	GO:0009626	0.0035
host programmed cell death induced by symbiont	biological_process	GO:0034050	0.0035
protein import into peroxisome matrix, docking	biological_process	GO:0016560	0.0236
protein to membrane docking	biological_process	GO:0022615	0.0236
nuclear export	biological_process	GO:0051168	0.0236
tryptophan biosynthetic process	biological_process	GO:0000162	0.032
aspartyl-tRNA aminoacylation	biological_process	GO:0006422	0.032
indolalkylamine biosynthetic process	biological_process	GO:0046219	0.032
DNA damage checkpoint	biological_process	GO:0000077	0.0292
phosphatidylglycerol biosynthetic process	biological_process	GO:0006655	0.0292
DNA integrity checkpoint	biological_process	GO:0031570	0.0292
cardiolipin metabolic process	biological_process	GO:0032048	0.0292
cardiolipin biosynthetic process	biological_process	GO:0032049	0.0292
protein targeting to chloroplast	biological_process	GO:0045036	0.0292
phosphatidylglycerol metabolic process	biological_process	GO:0046471	0.0292
establishment of protein localization to chloroplast	biological_process	GO:0072596	0.0292
protein localization to chloroplast	biological_process	GO:0072598	0.0292
tRNA threonylcarbamoyladenosine modification	biological_process	GO:0002949	0.0463
tRNA threonylcarbamoyladenosine metabolic process	biological_process	GO:0070525	0.0463
membrane	cellular_component	GO:0016020	0.0039
membrane part	cellular_component	GO:0044425	0.0046
intrinsic component of membrane	cellular_component	GO:0031224	0.0027
integral component of membrane	cellular_component	GO:0016021	0.004
nuclear pore	cellular_component	GO:0005643	0.045
HAUS complex	cellular_component	GO:0070652	0.0052
extrinsic component of membrane	cellular_component	GO:0019898	0.0144
microtubule associated complex	cellular_component	GO:0005875	0.0217
transmembrane transporter complex	cellular_component	GO:1902495	0.0047
transporter complex	cellular_component	GO:1990351	0.0047
mitochondrial respiratory chain complex III	cellular_component	GO:0005750	0.0038
respiratory chain complex III	cellular_component	GO:0045275	0.0038
cytochrome complex	cellular_component	GO:0070069	0.0255
transferase activity	molecular_function	GO:0016740	0.0288
transferase activity, transferring glycosyl groups	molecular_function	GO:0016757	0.0173
transferase activity, transferring hexosyl groups	molecular_function	GO:0016758	0.0047
transferase activity, transferring acyl groups other than amino-acyl groups	molecular_function	GO:0016747	0.0181
zinc ion binding	molecular_function	GO:0008270	0.0427
lyase activity	molecular_function	GO:0016829	0.0195
GTP binding	molecular_function	GO:0005525	0.0199
guanyl nucleotide binding	molecular_function	GO:0019001	0.0199
guanyl ribonucleotide binding	molecular_function	GO:0032561	0.0199
carbon-carbon lyase activity	molecular_function	GO:0016830	0.0152
O-acyltransferase activity	molecular_function	GO:0008374	0.0191
S-acyltransferase activity	molecular_function	GO:0016417	0.0378
palmitoyltransferase activity	molecular_function	GO:0016409	0.0367
protein-cysteine S-palmitoyltransferase activity	molecular_function	GO:0019706	0.0367
protein-cysteine S-acyltransferase activity	molecular_function	GO:0019707	0.0367
O-methyltransferase activity	molecular_function	GO:0008171	0.0051
transmembrane signaling receptor activity	molecular_function	GO:0004888	0.0453
O-acetyltransferase activity	molecular_function	GO:0016413	0.007
serine O-acetyltransferase activity	molecular_function	GO:0009001	0.0031
serine O-acyltransferase activity	molecular_function	GO:0016412	0.0031
fructose-bisphosphate aldolase activity	molecular_function	GO:0004332	0.0131
aldehyde-lyase activity	molecular_function	GO:0016832	0.0347
cytidylyltransferase activity	molecular_function	GO:0070567	0.0347
sucrose synthase activity	molecular_function	GO:0016157	0.0312
phosphatidate cytidylyltransferase activity	molecular_function	GO:0004605	0.0383
glycopeptide alpha-N-acetylgalactosaminidase activity	molecular_function	GO:0033926	0.0463
anthranilate phosphoribosyltransferase activity	molecular_function	GO:0004048	0.0018
pyrroline-5-carboxylate reductase activity	molecular_function	GO:0004735	0.013
arginine decarboxylase activity	molecular_function	GO:0008792	0.0276
phenylalanine ammonia-lyase activity	molecular_function	GO:0045548	0.0276
GTPase activity	molecular_function	GO:0003924	0.0373
alpha-L-fucosidase activity	molecular_function	GO:0004560	0.0326
phospholipase A2 activity	molecular_function	GO:0004623	0.0326
fucosidase activity	molecular_function	GO:0015928	0.0326

## Sheet: RAC-specific of NAC vs RAC
Description	Type	GO assession	P_value
metabolic process	biological_process	GO:0008152	0.0155
organic substance metabolic process	biological_process	GO:0071704	0.0129
primary metabolic process	biological_process	GO:0044238	0.0414
organic cyclic compound metabolic process	biological_process	GO:1901360	0.0318
cellular aromatic compound metabolic process	biological_process	GO:0006725	0.0377
single-organism metabolic process	biological_process	GO:0044710	0.0136
organic cyclic compound biosynthetic process	biological_process	GO:1901362	0.006
heterocycle biosynthetic process	biological_process	GO:0018130	0.0082
aromatic compound biosynthetic process	biological_process	GO:0019438	0.0041
nucleobase-containing compound biosynthetic process	biological_process	GO:0034654	0.0179
transcription, DNA-templated	biological_process	GO:0006351	0.0229
RNA biosynthetic process	biological_process	GO:0032774	0.0229
nucleic acid-templated transcription	biological_process	GO:0097659	0.0229
regulation of metabolic process	biological_process	GO:0019222	0.0215
regulation of macromolecule metabolic process	biological_process	GO:0060255	0.0215
regulation of gene expression	biological_process	GO:0010468	0.0191
single-organism biosynthetic process	biological_process	GO:0044711	0.0165
regulation of primary metabolic process	biological_process	GO:0080090	0.0314
regulation of cellular metabolic process	biological_process	GO:0031323	0.0267
regulation of nucleobase-containing compound metabolic process	biological_process	GO:0019219	0.0165
regulation of nitrogen compound metabolic process	biological_process	GO:0051171	0.018
regulation of RNA metabolic process	biological_process	GO:0051252	0.0234
regulation of biosynthetic process	biological_process	GO:0009889	0.0255
regulation of cellular biosynthetic process	biological_process	GO:0031326	0.0255
regulation of macromolecule biosynthetic process	biological_process	GO:0010556	0.0254
regulation of cellular macromolecule biosynthetic process	biological_process	GO:2000112	0.0254
regulation of transcription, DNA-templated	biological_process	GO:0006355	0.0269
regulation of nucleic acid-templated transcription	biological_process	GO:1903506	0.0269
regulation of RNA biosynthetic process	biological_process	GO:2001141	0.0269
lipid metabolic process	biological_process	GO:0006629	0.0216
cellular lipid metabolic process	biological_process	GO:0044255	0.0361
cellular amino acid biosynthetic process	biological_process	GO:0008652	0.0352
monosaccharide metabolic process	biological_process	GO:0005996	0.0086
hexose metabolic process	biological_process	GO:0019318	0.0127
glycerolipid metabolic process	biological_process	GO:0046486	0.0301
glycerolipid biosynthetic process	biological_process	GO:0045017	0.0185
sulfur compound biosynthetic process	biological_process	GO:0044272	0.0046
alcohol metabolic process	biological_process	GO:0006066	0.0272
ion homeostasis	biological_process	GO:0050801	0.0277
chemical homeostasis	biological_process	GO:0048878	0.0314
microtubule cytoskeleton organization	biological_process	GO:0000226	0.0315
cellular ion homeostasis	biological_process	GO:0006873	0.0313
cellular chemical homeostasis	biological_process	GO:0055082	0.0313
small GTPase mediated signal transduction	biological_process	GO:0007264	0.0359
regulation of signal transduction	biological_process	GO:0009966	0.0136
regulation of cell communication	biological_process	GO:0010646	0.0136
regulation of signaling	biological_process	GO:0023051	0.0136
methionine metabolic process	biological_process	GO:0006555	0.0289
methionine biosynthetic process	biological_process	GO:0009086	0.0289
protein polymerization	biological_process	GO:0051258	0.0425
regulation of intracellular signal transduction	biological_process	GO:1902531	0.0021
cellular modified amino acid biosynthetic process	biological_process	GO:0042398	0.0396
response to light intensity	biological_process	GO:0009642	0.0216
CDP-diacylglycerol biosynthetic process	biological_process	GO:0016024	0.0116
CDP-diacylglycerol metabolic process	biological_process	GO:0046341	0.0116
L-phenylalanine biosynthetic process	biological_process	GO:0009094	0.0225
erythrose 4-phosphate/phosphoenolpyruvate family amino acid biosynthetic process	biological_process	GO:1902223	0.0225
L-phenylalanine metabolic process	biological_process	GO:0006558	0.0299
erythrose 4-phosphate/phosphoenolpyruvate family amino acid metabolic process	biological_process	GO:1902221	0.0299
aromatic amino acid family biosynthetic process, prephenate pathway	biological_process	GO:0009095	0.0494
Ras protein signal transduction	biological_process	GO:0007265	0.0037
ARF protein signal transduction	biological_process	GO:0032011	0.0037
regulation of ARF protein signal transduction	biological_process	GO:0032012	0.0037
regulation of Ras protein signal transduction	biological_process	GO:0046578	0.0037
regulation of small GTPase mediated signal transduction	biological_process	GO:0051056	0.0037
microtubule nucleation	biological_process	GO:0007020	0.0311
microtubule polymerization or depolymerization	biological_process	GO:0031109	0.0311
microtubule polymerization	biological_process	GO:0046785	0.0311
cell cycle DNA replication	biological_process	GO:0044786	0.0205
tryptophanyl-tRNA aminoacylation	biological_process	GO:0006436	0.0306
phosphatidylcholine biosynthetic process	biological_process	GO:0006656	0.0434
ethanolamine-containing compound metabolic process	biological_process	GO:0042439	0.0434
phosphatidylcholine metabolic process	biological_process	GO:0046470	0.0434
protein maturation by iron-sulfur cluster transfer	biological_process	GO:0097428	0.0434
ncRNA 3'-end processing	biological_process	GO:0043628	0.0028
DNA endoreduplication	biological_process	GO:0042023	0.0151
S-adenosylmethionine biosynthetic process	biological_process	GO:0006556	0.0041
S-adenosylmethionine metabolic process	biological_process	GO:0046500	0.0041
N-glycan processing	biological_process	GO:0006491	0.0315
ER-associated ubiquitin-dependent protein catabolic process	biological_process	GO:0030433	0.0315
response to endoplasmic reticulum stress	biological_process	GO:0034976	0.0315
ERAD pathway	biological_process	GO:0036503	0.0315
xylulose metabolic process	biological_process	GO:0005997	0.0255
DNA replication-independent nucleosome assembly	biological_process	GO:0006336	0.0255
response to virus	biological_process	GO:0009615	0.0255
snRNA 3'-end processing	biological_process	GO:0034472	0.0255
U6 snRNA 3'-end processing	biological_process	GO:0034477	0.0255
DNA replication-independent nucleosome organization	biological_process	GO:0034724	0.0255
regulation of RNA stability	biological_process	GO:0043487	0.0255
regulation of mRNA stability	biological_process	GO:0043488	0.0255
RNA stabilization	biological_process	GO:0043489	0.0255
mRNA stabilization	biological_process	GO:0048255	0.0255
membrane-bounded organelle	cellular_component	GO:0043227	0.0158
intracellular membrane-bounded organelle	cellular_component	GO:0043231	0.0158
organelle part	cellular_component	GO:0044422	0.0176
intracellular organelle part	cellular_component	GO:0044446	0.0176
membrane-enclosed lumen	cellular_component	GO:0031974	0.0327
organelle lumen	cellular_component	GO:0043233	0.0256
intracellular organelle lumen	cellular_component	GO:0070013	0.0256
chloroplast stroma	cellular_component	GO:0009570	0.0067
plastid stroma	cellular_component	GO:0009532	0.0086
nuclear transcription factor complex	cellular_component	GO:0044798	0.0176
transcription factor complex	cellular_component	GO:0005667	0.0198
RNA polymerase II transcription factor complex	cellular_component	GO:0090575	0.0319
endoplasmic reticulum membrane	cellular_component	GO:0005789	0.0013
nuclear outer membrane-endoplasmic reticulum membrane network	cellular_component	GO:0042175	0.0013
endoplasmic reticulum part	cellular_component	GO:0044432	0.0013
integral component of endoplasmic reticulum membrane	cellular_component	GO:0030176	0.0022
intrinsic component of endoplasmic reticulum membrane	cellular_component	GO:0031227	0.0022
plasma membrane part	cellular_component	GO:0044459	0.035
nuclear chromosome part	cellular_component	GO:0044454	0.0396
intrinsic component of plasma membrane	cellular_component	GO:0031226	0.0448
chromatin	cellular_component	GO:0000785	0.0089
integral component of plasma membrane	cellular_component	GO:0005887	0.0433
signal recognition particle receptor complex	cellular_component	GO:0005785	0.015
rough endoplasmic reticulum	cellular_component	GO:0005791	0.015
rough endoplasmic reticulum membrane	cellular_component	GO:0030867	0.015
trans-Golgi network	cellular_component	GO:0005802	0.0263
trans-Golgi network membrane	cellular_component	GO:0032588	0.0263
elongin complex	cellular_component	GO:0070449	0.0263
nucleotide binding	molecular_function	GO:0000166	0.0498
nucleoside phosphate binding	molecular_function	GO:1901265	0.0498
nucleoside binding	molecular_function	GO:0001882	0.0457
purine nucleoside binding	molecular_function	GO:0001883	0.0457
purine nucleotide binding	molecular_function	GO:0017076	0.0457
ribonucleoside binding	molecular_function	GO:0032549	0.0457
purine ribonucleoside binding	molecular_function	GO:0032550	0.0457
purine ribonucleotide binding	molecular_function	GO:0032555	0.0457
ribonucleotide binding	molecular_function	GO:0032553	0.0495
adenyl nucleotide binding	molecular_function	GO:0030554	0.0483
adenyl ribonucleotide binding	molecular_function	GO:0032559	0.0483
purine ribonucleoside triphosphate binding	molecular_function	GO:0035639	0.0125
ATP binding	molecular_function	GO:0005524	0.0093
chlorophyll binding	molecular_function	GO:0016168	0.0053
tetrapyrrole binding	molecular_function	GO:0046906	0.0137
racemase and epimerase activity	molecular_function	GO:0016854	0.0023
racemase and epimerase activity, acting on carbohydrates and derivatives	molecular_function	GO:0016857	0.0042
N-methyltransferase activity	molecular_function	GO:0008170	0.0289
carbohydrate transmembrane transporter activity	molecular_function	GO:0015144	0.017
sugar transmembrane transporter activity	molecular_function	GO:0051119	0.017
carbohydrate transporter activity	molecular_function	GO:1901476	0.017
sucrose transmembrane transporter activity	molecular_function	GO:0008515	0.0137
disaccharide transmembrane transporter activity	molecular_function	GO:0015154	0.0137
oligosaccharide transmembrane transporter activity	molecular_function	GO:0015157	0.0137
phosphatidylcholine 1-acylhydrolase activity	molecular_function	GO:0008970	0.0184
ARF guanyl-nucleotide exchange factor activity	molecular_function	GO:0005086	0.0248
phosphatidate cytidylyltransferase activity	molecular_function	GO:0004605	0.0459
phosphoethanolamine N-methyltransferase activity	molecular_function	GO:0000234	0.0224
mannosidase activity	molecular_function	GO:0015923	0.0285
homogentisate 1,2-dioxygenase activity	molecular_function	GO:0004411	0.0152
alpha-mannosidase activity	molecular_function	GO:0004559	0.0152
acyl-[acyl-carrier-protein]-UDP-N-acetylglucosamine O-acyltransferase activity	molecular_function	GO:0008780	0.0152
exonuclease activity, active with either ribo- or deoxyribonucleic acids and producing 5'-phosphomon...	molecular_function	GO:0016796	0.0152
exonuclease activity	molecular_function	GO:0004527	0.0335
3'-5'-exoribonuclease activity	molecular_function	GO:0000175	0.0266
exoribonuclease activity	molecular_function	GO:0004532	0.0266
xylulokinase activity	molecular_function	GO:0004856	0.0266
exoribonuclease activity, producing 5'-phosphomonoesters	molecular_function	GO:0016896	0.0266
poly(U)-specific exoribonuclease activity, producing 3' uridine cyclic phosphate ends	molecular_function	GO:1990838	0.0266

## Sheet: Common of NAC vs A_C
Description	Type	GO assession	P_value
organic cyclic compound biosynthetic process	biological_process	GO:1901362	0.01894
heterocycle biosynthetic process	biological_process	GO:0018130	0.02026
aromatic compound biosynthetic process	biological_process	GO:0019438	0.03924
transcription, DNA-templated	biological_process	GO:0006351	0.04161
RNA biosynthetic process	biological_process	GO:0032774	0.04161
nucleic acid-templated transcription	biological_process	GO:0097659	0.04161
regulation of metabolic process	biological_process	GO:0019222	0.00061
regulation of macromolecule metabolic process	biological_process	GO:0060255	0.00037
regulation of gene expression	biological_process	GO:0010468	0.00049
regulation of primary metabolic process	biological_process	GO:0080090	0.03198
regulation of cellular metabolic process	biological_process	GO:0031323	0.02971
cellular component organization	biological_process	GO:0016043	0.04396
regulation of nitrogen compound metabolic process	biological_process	GO:0051171	0.03576
regulation of nucleobase-containing compound metabolic process	biological_process	GO:0019219	0.04032
regulation of transcription, DNA-templated	biological_process	GO:0006355	0.02806
regulation of nucleic acid-templated transcription	biological_process	GO:1903506	0.02806
regulation of RNA biosynthetic process	biological_process	GO:2001141	0.02806
regulation of macromolecule biosynthetic process	biological_process	GO:0010556	0.03072
regulation of cellular macromolecule biosynthetic process	biological_process	GO:2000112	0.03072
regulation of RNA metabolic process	biological_process	GO:0051252	0.03747
regulation of biosynthetic process	biological_process	GO:0009889	0.03997
regulation of cellular biosynthetic process	biological_process	GO:0031326	0.03997
cofactor metabolic process	biological_process	GO:0051186	0.03397
oxidation-reduction process	biological_process	GO:0055114	0.03494
metal ion transport	biological_process	GO:0030001	0.00801
multi-organism reproductive process	biological_process	GO:0044703	0.02451
cofactor biosynthetic process	biological_process	GO:0051188	0.04766
plant-type cell wall organization or biogenesis	biological_process	GO:0071669	0.03814
plant-type cell wall organization	biological_process	GO:0009664	0.01941
pollen-pistil interaction	biological_process	GO:0009875	0.0046
recognition of pollen	biological_process	GO:0048544	0.0046
cell recognition	biological_process	GO:0008037	0.00565
pollination	biological_process	GO:0009856	0.01559
multi-multicellular organism process	biological_process	GO:0044706	0.01559
negative regulation of gene expression	biological_process	GO:0010629	0.03856
pyridine-containing compound metabolic process	biological_process	GO:0072524	0.00547
coenzyme biosynthetic process	biological_process	GO:0009108	0.02785
positive regulation of cellular process	biological_process	GO:0048522	0.03948
gene silencing	biological_process	GO:0016458	0.00924
tetrapyrrole metabolic process	biological_process	GO:0033013	0.03509
gene silencing by RNA	biological_process	GO:0031047	0.00679
pyridine nucleotide metabolic process	biological_process	GO:0019362	0.04261
nicotinamide nucleotide metabolic process	biological_process	GO:0046496	0.04261
iron-sulfur cluster assembly	biological_process	GO:0016226	0.00813
metallo-sulfur cluster assembly	biological_process	GO:0031163	0.00813
positive regulation of molecular function	biological_process	GO:0044093	0.0081
regulation of protein ubiquitination	biological_process	GO:0031396	0.03829
regulation of ligase activity	biological_process	GO:0051340	0.03829
regulation of ubiquitin-protein transferase activity	biological_process	GO:0051438	0.03829
regulation of protein modification by small protein conjugation or removal	biological_process	GO:1903320	0.03829
regulation of ubiquitin protein ligase activity	biological_process	GO:1904666	0.03829
pyridine-containing compound biosynthetic process	biological_process	GO:0072525	0.01153
positive regulation of protein ubiquitination	biological_process	GO:0031398	0.01093
positive regulation of catalytic activity	biological_process	GO:0043085	0.01093
positive regulation of transferase activity	biological_process	GO:0051347	0.01093
positive regulation of ligase activity	biological_process	GO:0051351	0.01093
positive regulation of ubiquitin-protein transferase activity	biological_process	GO:0051443	0.01093
positive regulation of protein modification by small protein conjugation or removal	biological_process	GO:1903322	0.01093
positive regulation of ubiquitin protein ligase activity	biological_process	GO:1904668	0.01093
positive regulation of protein modification process	biological_process	GO:0031401	0.01992
positive regulation of cellular protein metabolic process	biological_process	GO:0032270	0.01992
positive regulation of protein metabolic process	biological_process	GO:0051247	0.01992
mitochondrial electron transport, ubiquinol to cytochrome c	biological_process	GO:0006122	0.01349
oxylipin metabolic process	biological_process	GO:0031407	0.02788
oxylipin biosynthetic process	biological_process	GO:0031408	0.02788
protein deubiquitination	biological_process	GO:0016579	0.04162
chlorophyll metabolic process	biological_process	GO:0015994	0.04985
pyridoxal phosphate metabolic process	biological_process	GO:0042822	0.02483
pyridoxal phosphate biosynthetic process	biological_process	GO:0042823	0.02483
aldehyde biosynthetic process	biological_process	GO:0046184	0.02483
cytochrome complex assembly	biological_process	GO:0017004	0.03206
spliceosomal tri-snRNP complex assembly	biological_process	GO:0000244	0.00389
defense response to bacterium	biological_process	GO:0042742	0.03312
lysyl-tRNA aminoacylation	biological_process	GO:0006430	0.04873
response to bacterium	biological_process	GO:0009617	0.04873
response to ethylene	biological_process	GO:0009723	0.04873
DNA integration	biological_process	GO:0015074	0.04873
protein geranylgeranylation	biological_process	GO:0018344	0.04873
hydrogen peroxide transmembrane transport	biological_process	GO:0080170	0.0121
cuticle development	biological_process	GO:0042335	0.03365
membrane part	cellular_component	GO:0044425	0.0137
intrinsic component of membrane	cellular_component	GO:0031224	0.0023
integral component of membrane	cellular_component	GO:0016021	0.0021
peroxisome	cellular_component	GO:0005777	0.021
microbody	cellular_component	GO:0042579	0.021
transcription factor TFIID complex	cellular_component	GO:0005669	0.0431
mitochondrial respiratory chain complex III	cellular_component	GO:0005750	0.0115
respiratory chain complex III	cellular_component	GO:0045275	0.0115
Rab-protein geranylgeranyltransferase complex	cellular_component	GO:0005968	0.0338
transferase activity, transferring hexosyl groups	molecular_function	GO:0016758	0.0133
nucleic acid binding transcription factor activity	molecular_function	GO:0001071	0.02971
transcription factor activity, sequence-specific DNA binding	molecular_function	GO:0003700	0.02971
lipase activity	molecular_function	GO:0016298	0.01343
transferase activity, transferring alkyl or aryl (other than methyl) groups	molecular_function	GO:0016765	0.02183
carboxy-lyase activity	molecular_function	GO:0016831	0.0385
phospholipase activity	molecular_function	GO:0004620	0.01049
cellulose synthase activity	molecular_function	GO:0016759	0.02604
cellulose synthase (UDP-forming) activity	molecular_function	GO:0016760	0.02604
motor activity	molecular_function	GO:0003774	0.04894
microtubule motor activity	molecular_function	GO:0003777	0.01927
selenium binding	molecular_function	GO:0008430	0.00018
ammonium transmembrane transporter activity	molecular_function	GO:0008519	0.01284
oxidoreductase activity, acting on the CH-CH group of donors, NAD or NADP as acceptor	molecular_function	GO:0016628	0.02831
glucuronosyltransferase activity	molecular_function	GO:0015020	0.0431
protein prenyltransferase activity	molecular_function	GO:0008318	0.04937
heme transporter activity	molecular_function	GO:0015232	0.00571
glucose-6-phosphate isomerase activity	molecular_function	GO:0004347	0.03813
cofactor transporter activity	molecular_function	GO:0051184	0.03813
S-methyl-5-thioribose-1-phosphate isomerase activity	molecular_function	GO:0046523	0.01347
2-phytyl-1,4-naphthoquinone methyltransferase activity	molecular_function	GO:0052624	0.01347
phosphatidylethanolamine binding	molecular_function	GO:0008429	0.03728
acid-thiol ligase activity	molecular_function	GO:0016878	0.03728
mannosyl-glycoprotein endo-beta-N-acetylglucosaminidase activity	molecular_function	GO:0033925	0.03728

## Sheet: NAC-specific of NAC vs A_C
Description	Type	GO assession	P_value
metabolic process	biological_process	GO:0008152	0.0358
carbohydrate metabolic process	biological_process	GO:0005975	0.0196
catabolic process	biological_process	GO:0009056	0.0121
organic substance catabolic process	biological_process	GO:1901575	0.0239
cellular catabolic process	biological_process	GO:0044248	0.0355
RNA processing	biological_process	GO:0006396	0.0451
cellular amino acid biosynthetic process	biological_process	GO:0008652	0.023
multi-organism process	biological_process	GO:0051704	0.0106
cellular carbohydrate metabolic process	biological_process	GO:0044262	0.0278
alpha-amino acid biosynthetic process	biological_process	GO:1901607	0.0245
polysaccharide metabolic process	biological_process	GO:0005976	0.0344
mRNA metabolic process	biological_process	GO:0016071	0.0319
mRNA processing	biological_process	GO:0006397	0.0196
reproductive process	biological_process	GO:0022414	0.042
carbohydrate catabolic process	biological_process	GO:0016052	0.0475
multi-organism reproductive process	biological_process	GO:0044703	0.0048
polysaccharide catabolic process	biological_process	GO:0000272	0.0322
pollination	biological_process	GO:0009856	0.0055
multi-multicellular organism process	biological_process	GO:0044706	0.0055
pollen-pistil interaction	biological_process	GO:0009875	0.0081
recognition of pollen	biological_process	GO:0048544	0.0081
cell recognition	biological_process	GO:0008037	0.0096
RNA modification	biological_process	GO:0009451	0.019
oligosaccharide metabolic process	biological_process	GO:0009311	0.0489
small molecule catabolic process	biological_process	GO:0044282	0.0444
tRNA modification	biological_process	GO:0006400	0.0448
aromatic amino acid family biosynthetic process	biological_process	GO:0009073	0.0242
steroid biosynthetic process	biological_process	GO:0006694	0.0279
organelle assembly	biological_process	GO:0070925	0.0279
nucleobase-containing compound transport	biological_process	GO:0015931	0.008
mRNA 3'-end processing	biological_process	GO:0031124	0.0185
cell death	biological_process	GO:0008219	0.0262
death	biological_process	GO:0016265	0.0262
RNA 3'-end processing	biological_process	GO:0031123	0.0413
photosynthetic electron transport chain	biological_process	GO:0009767	0.0177
aromatic amino acid family biosynthetic process, prephenate pathway	biological_process	GO:0009095	0.0326
nucleotide transport	biological_process	GO:0006862	0.0141
organophosphate ester transport	biological_process	GO:0015748	0.0141
carbohydrate derivative transport	biological_process	GO:1901264	0.0141
programmed cell death	biological_process	GO:0012501	0.025
mRNA polyadenylation	biological_process	GO:0006378	0.0318
endomembrane system organization	biological_process	GO:0010256	0.0318
guanosine-containing compound metabolic process	biological_process	GO:1901068	0.0318
aldehyde catabolic process	biological_process	GO:0046185	0.0397
spindle assembly	biological_process	GO:0051225	0.0397
leucine metabolic process	biological_process	GO:0006551	0.0486
leucine biosynthetic process	biological_process	GO:0009098	0.0486
plant-type hypersensitive response	biological_process	GO:0009626	0.0052
host programmed cell death induced by symbiont	biological_process	GO:0034050	0.0052
Golgi organization	biological_process	GO:0007030	0.016
photosynthetic electron transport in photosystem I	biological_process	GO:0009773	0.0337
guanosine tetraphosphate metabolic process	biological_process	GO:0015969	0.0337
protein import into peroxisome matrix, docking	biological_process	GO:0016560	0.0337
protein to membrane docking	biological_process	GO:0022615	0.0337
purine ribonucleoside bisphosphate metabolic process	biological_process	GO:0034035	0.0337
nuclear export	biological_process	GO:0051168	0.0337
lactate metabolic process	biological_process	GO:0006089	0.0452
methylglyoxal catabolic process to D-lactate via S-lactoyl-glutathione	biological_process	GO:0019243	0.0452
methylglyoxal catabolic process to lactate	biological_process	GO:0061727	0.0452
acetate metabolic process	biological_process	GO:0006083	0.007
acetyl-CoA biosynthetic process from acetate	biological_process	GO:0019427	0.007
cellular response to inorganic substance	biological_process	GO:0071241	0.007
cellular response to metal ion	biological_process	GO:0071248	0.007
tyrosyl-tRNA aminoacylation	biological_process	GO:0006437	0.0199
D-xylose metabolic process	biological_process	GO:0042732	0.0199
ethanol metabolic process	biological_process	GO:0006067	0.0376
ethanol oxidation	biological_process	GO:0006069	0.0376
primary alcohol metabolic process	biological_process	GO:0034308	0.0376
[2Fe-2S] cluster assembly	biological_process	GO:0044571	0.0376
cellular ketone body metabolic process	biological_process	GO:0046950	0.0376
ketone body biosynthetic process	biological_process	GO:0046951	0.0376
ketone body metabolic process	biological_process	GO:1902224	0.0376
membrane	cellular_component	GO:0016020	0.0062
membrane part	cellular_component	GO:0044425	0.0047
intrinsic component of membrane	cellular_component	GO:0031224	0.0023
integral component of membrane	cellular_component	GO:0016021	0.0028
apoplast	cellular_component	GO:0048046	0.0148
Golgi membrane	cellular_component	GO:0000139	0.0384
cytoplasmic membrane-bounded vesicle	cellular_component	GO:0016023	0.0493
coated vesicle	cellular_component	GO:0030135	0.0493
membrane-bounded vesicle	cellular_component	GO:0031988	0.0493
nuclear envelope	cellular_component	GO:0005635	0.02
nuclear pore	cellular_component	GO:0005643	0.0128
extrinsic component of membrane	cellular_component	GO:0019898	0.0262
Golgi-associated vesicle	cellular_component	GO:0005798	0.0457
Golgi-associated vesicle membrane	cellular_component	GO:0030660	0.0457
HAUS complex	cellular_component	GO:0070652	0.0456
phosphatidylinositol 3-kinase complex	cellular_component	GO:0005942	0.011
phosphatidylinositol 3-kinase complex, class III	cellular_component	GO:0035032	0.011
PAS complex	cellular_component	GO:0070772	0.011
metal ion binding	molecular_function	GO:0046872	0.0131
cation binding	molecular_function	GO:0043169	0.0145
transferase activity, transferring glycosyl groups	molecular_function	GO:0016757	0.0409
zinc ion binding	molecular_function	GO:0008270	0.0447
GTP binding	molecular_function	GO:0005525	0.0379
guanyl nucleotide binding	molecular_function	GO:0019001	0.0379
guanyl ribonucleotide binding	molecular_function	GO:0032561	0.0379
O-acyltransferase activity	molecular_function	GO:0008374	0.0357
signal transducer activity	molecular_function	GO:0004871	0.0152
receptor activity	molecular_function	GO:0004872	0.0152
signaling receptor activity	molecular_function	GO:0038023	0.0152
molecular transducer activity	molecular_function	GO:0060089	0.0152
acetyltransferase activity	molecular_function	GO:0016407	0.0097
nucleobase-containing compound transmembrane transporter activity	molecular_function	GO:0015932	0.0187
carbohydrate derivative transporter activity	molecular_function	GO:1901505	0.0187
transmembrane signaling receptor activity	molecular_function	GO:0004888	0.0205
ionotropic glutamate receptor activity	molecular_function	GO:0004970	0.0349
extracellular ligand-gated ion channel activity	molecular_function	GO:0005230	0.0349
glutamate receptor activity	molecular_function	GO:0008066	0.0349
ligand-gated ion channel activity	molecular_function	GO:0015276	0.0349
ligand-gated channel activity	molecular_function	GO:0022834	0.0349
intramolecular lyase activity	molecular_function	GO:0016872	0.0191
N-acetyltransferase activity	molecular_function	GO:0008080	0.0465
O-acetyltransferase activity	molecular_function	GO:0016413	0.0146
nucleoside transmembrane transporter activity	molecular_function	GO:0005337	0.037
serine O-acetyltransferase activity	molecular_function	GO:0009001	0.0061
serine O-acyltransferase activity	molecular_function	GO:0016412	0.0061
peptide N-acetyltransferase activity	molecular_function	GO:0034212	0.0366
GDP-mannose 4,6-dehydratase activity	molecular_function	GO:0008446	0.0186
alpha-L-fucosidase activity	molecular_function	GO:0004560	0.0028
fucosidase activity	molecular_function	GO:0015928	0.0028
xylose isomerase activity	molecular_function	GO:0009045	0.0065
jasmonate-amino synthetase activity	molecular_function	GO:0080123	0.0198
prephenate dehydratase activity	molecular_function	GO:0004664	0.0083
NAD(P)H oxidase activity	molecular_function	GO:0016174	0.0083
cytochrome-b5 reductase activity, acting on NAD(P)H	molecular_function	GO:0004128	0.0233
oxidoreductase activity, acting on NAD(P)H, heme protein as acceptor	molecular_function	GO:0016653	0.0233
anthranilate phosphoribosyltransferase activity	molecular_function	GO:0004048	0.0438
hydroxymethylglutaryl-CoA lyase activity	molecular_function	GO:0004419	0.0438
malate synthase activity	molecular_function	GO:0004474	0.0438
tRNA (uracil) methyltransferase activity	molecular_function	GO:0016300	0.0438
oxidoreductase activity, acting on NAD(P)H, oxygen as acceptor	molecular_function	GO:0050664	0.0438

## Sheet: A_C-specific of NAC vs A_C
Description	Type	GO assession	P_value
metabolic process	biological_process	GO:0008152	0.00775
organic substance metabolic process	biological_process	GO:0071704	0.00894
single-organism cellular process	biological_process	GO:0044763	0.03769
single-organism metabolic process	biological_process	GO:0044710	0.00135
lipid metabolic process	biological_process	GO:0006629	0.00045
cellular lipid metabolic process	biological_process	GO:0044255	0.00011
small molecule biosynthetic process	biological_process	GO:0044283	0.00376
phosphorus metabolic process	biological_process	GO:0006793	0.03802
phosphate-containing compound metabolic process	biological_process	GO:0006796	0.03786
lipid biosynthetic process	biological_process	GO:0008610	0.00164
organic acid biosynthetic process	biological_process	GO:0016053	0.0016
carboxylic acid biosynthetic process	biological_process	GO:0046394	0.0016
organophosphate metabolic process	biological_process	GO:0019637	0.02374
monocarboxylic acid metabolic process	biological_process	GO:0032787	0.00293
response to chemical	biological_process	GO:0042221	0.04059
organophosphate biosynthetic process	biological_process	GO:0090407	0.0091
cellular amino acid biosynthetic process	biological_process	GO:0008652	0.03387
monocarboxylic acid biosynthetic process	biological_process	GO:0072330	0.01123
fatty acid metabolic process	biological_process	GO:0006631	0.012
fatty acid biosynthetic process	biological_process	GO:0006633	0.02688
glycerolipid metabolic process	biological_process	GO:0046486	0.00219
phospholipid metabolic process	biological_process	GO:0006644	0.00356
glycerophospholipid metabolic process	biological_process	GO:0006650	0.00367
phospholipid biosynthetic process	biological_process	GO:0008654	0.02778
glycerolipid biosynthetic process	biological_process	GO:0045017	0.03027
aromatic compound catabolic process	biological_process	GO:0019439	0.01029
organic cyclic compound catabolic process	biological_process	GO:1901361	0.0252
cell wall biogenesis	biological_process	GO:0042546	0.04958
phosphatidylinositol metabolic process	biological_process	GO:0046488	0.0347
lipid modification	biological_process	GO:0030258	0.0114
dephosphorylation	biological_process	GO:0016311	0.01207
microtubule cytoskeleton organization	biological_process	GO:0000226	0.0043
glutamine family amino acid biosynthetic process	biological_process	GO:0009084	0.03838
response to inorganic substance	biological_process	GO:0010035	0.01341
response to radiation	biological_process	GO:0009314	0.02948
response to light stimulus	biological_process	GO:0009416	0.02948
dicarboxylic acid metabolic process	biological_process	GO:0043648	0.02152
phospholipid dephosphorylation	biological_process	GO:0046839	0.00348
phosphatidylinositol dephosphorylation	biological_process	GO:0046856	0.00348
hormone metabolic process	biological_process	GO:0042445	0.04668
phenylpropanoid catabolic process	biological_process	GO:0046271	0.01316
lignin catabolic process	biological_process	GO:0046274	0.01316
lignin metabolic process	biological_process	GO:0009808	0.02535
phenylpropanoid metabolic process	biological_process	GO:0009698	0.03886
cell wall polysaccharide metabolic process	biological_process	GO:0010383	0.01312
hemicellulose metabolic process	biological_process	GO:0010410	0.01312
cell wall macromolecule metabolic process	biological_process	GO:0044036	0.01312
positive regulation of molecular function	biological_process	GO:0044093	0.03977
pyrimidine-containing compound biosynthetic process	biological_process	GO:0072528	0.00518
pyrimidine-containing compound metabolic process	biological_process	GO:0072527	0.00915
cell wall macromolecule biosynthetic process	biological_process	GO:0044038	0.01183
xylan metabolic process	biological_process	GO:0045491	0.01183
xylan biosynthetic process	biological_process	GO:0045492	0.01183
cellular component macromolecule biosynthetic process	biological_process	GO:0070589	0.01183
cell wall polysaccharide biosynthetic process	biological_process	GO:0070592	0.01183
positive regulation of protein modification process	biological_process	GO:0031401	0.02859
positive regulation of cellular protein metabolic process	biological_process	GO:0032270	0.02859
positive regulation of protein metabolic process	biological_process	GO:0051247	0.02859
pyridine-containing compound biosynthetic process	biological_process	GO:0072525	0.04893
response to metal ion	biological_process	GO:0010038	0.02259
positive regulation of protein ubiquitination	biological_process	GO:0031398	0.04234
positive regulation of catalytic activity	biological_process	GO:0043085	0.04234
positive regulation of transferase activity	biological_process	GO:0051347	0.04234
positive regulation of ligase activity	biological_process	GO:0051351	0.04234
positive regulation of ubiquitin-protein transferase activity	biological_process	GO:0051443	0.04234
positive regulation of protein modification by small protein conjugation or removal	biological_process	GO:1903322	0.04234
positive regulation of ubiquitin protein ligase activity	biological_process	GO:1904668	0.04234
response to light intensity	biological_process	GO:0009642	0.03406
microtubule nucleation	biological_process	GO:0007020	0.01749
microtubule polymerization or depolymerization	biological_process	GO:0031109	0.01749
microtubule polymerization	biological_process	GO:0046785	0.01749
CDP-diacylglycerol biosynthetic process	biological_process	GO:0016024	0.02388
CDP-diacylglycerol metabolic process	biological_process	GO:0046341	0.02388
pyrimidine nucleotide biosynthetic process	biological_process	GO:0006221	0.01214
pyrimidine nucleotide metabolic process	biological_process	GO:0006220	0.02654
regulation of lipid metabolic process	biological_process	GO:0019216	0.00463
negative regulation of lipid metabolic process	biological_process	GO:0045833	0.00463
regulation of lipid biosynthetic process	biological_process	GO:0046890	0.00463
negative regulation of lipid biosynthetic process	biological_process	GO:0051055	0.00463
peptidyl-diphthamide metabolic process	biological_process	GO:0017182	0.04061
peptidyl-diphthamide biosynthetic process from peptidyl-histidine	biological_process	GO:0017183	0.04061
peptidyl-histidine modification	biological_process	GO:0018202	0.04061
deoxyribonucleotide biosynthetic process	biological_process	GO:0009263	0.02231
thiamine metabolic process	biological_process	GO:0006772	0.03998
thiamine biosynthetic process	biological_process	GO:0009228	0.03998
thiamine-containing compound metabolic process	biological_process	GO:0042723	0.03998
thiamine-containing compound biosynthetic process	biological_process	GO:0042724	0.03998
pyridoxal 5'-phosphate salvage	biological_process	GO:0009443	0.0198
response to mechanical stimulus	biological_process	GO:0009612	0.0198
response to aluminum ion	biological_process	GO:0010044	0.0198
response to red light	biological_process	GO:0010114	0.0198
secondary growth	biological_process	GO:0080117	0.0198
lateral growth	biological_process	GO:0080190	0.0198
regulation of secondary growth	biological_process	GO:2000603	0.0198
positive regulation of secondary growth	biological_process	GO:2000605	0.0198
bounding membrane of organelle	cellular_component	GO:0098588	0.0342
peroxisome	cellular_component	GO:0005777	0.0392
microbody	cellular_component	GO:0042579	0.0392
apoplast	cellular_component	GO:0048046	0.0022
endoplasmic reticulum	cellular_component	GO:0005783	0.0237
vacuole	cellular_component	GO:0005773	0.0344
SAGA-type complex	cellular_component	GO:0070461	0.0493
ER to Golgi transport vesicle membrane	cellular_component	GO:0012507	0.021
COPII vesicle coat	cellular_component	GO:0030127	0.021
ER to Golgi transport vesicle	cellular_component	GO:0030134	0.021
vacuolar proton-transporting V-type ATPase, V1 domain	cellular_component	GO:0000221	0.0052
hydrolase activity	molecular_function	GO:0016787	0.028
hydrolase activity, acting on carbon-nitrogen (but not peptide) bonds	molecular_function	GO:0016810	0.021
hydrolase activity, acting on carbon-nitrogen (but not peptide) bonds, in linear amides	molecular_function	GO:0016811	0.024
carboxylic ester hydrolase activity	molecular_function	GO:0052689	0.031
thiolester hydrolase activity	molecular_function	GO:0016790	0.023
voltage-gated anion channel activity	molecular_function	GO:0008308	0.026
anion channel activity	molecular_function	GO:0005253	0.029
acylglycerol O-acyltransferase activity	molecular_function	GO:0016411	0.039
NAD+ kinase activity	molecular_function	GO:0003951	0.047
phosphatidate cytidylyltransferase activity	molecular_function	GO:0004605	0.026
phosphatidylcholine 1-acylhydrolase activity	molecular_function	GO:0008970	0.035
amidase activity	molecular_function	GO:0004040	0.045
gamma-tubulin binding	molecular_function	GO:0043015	0.045
acyl-CoA hydrolase activity	molecular_function	GO:0047617	0.045
fructose 1,6-bisphosphate 1-phosphatase activity	molecular_function	GO:0042132	0.02
sugar-phosphatase activity	molecular_function	GO:0050308	0.04
4-hydroxy-tetrahydrodipicolinate synthase	molecular_function	GO:0008840	0.018
uridylate kinase activity	molecular_function	GO:0009041	0.018
fumarate hydratase activity	molecular_function	GO:0004333	0.029
protochlorophyllide reductase activity	molecular_function	GO:0016630	0.043
diphthine synthase activity	molecular_function	GO:0004164	0.024
mannosyl-oligosaccharide glucosidase activity	molecular_function	GO:0004573	0.042
exodeoxyribonuclease activity	molecular_function	GO:0004529	0.021
single-stranded DNA exodeoxyribonuclease activity	molecular_function	GO:0008297	0.021
5'-3' exonuclease activity	molecular_function	GO:0008409	0.021
pyridoxal kinase activity	molecular_function	GO:0008478	0.021
choline transmembrane transporter activity	molecular_function	GO:0015220	0.021
exodeoxyribonuclease activity, producing 5'-phosphomonoesters	molecular_function	GO:0016895	0.021
5'-3' exodeoxyribonuclease activity	molecular_function	GO:0035312	0.021
single-stranded DNA 5'-3' exodeoxyribonuclease activity	molecular_function	GO:0045145	0.021
