# Supplementary material for: Asymmetric subgenomic chromatin architecture impacts on gene expression in resynthesized and natural allopolyploid Brassica napus
Source: Commun Biol. 2022 Jul 29;5:762. doi: 10.1038/s42003-022-03729-7 (PMC9338098; doi:10.1038/s42003-022-03729-7)
Supplement: Supplementary file 8 — Supplemantary Data 5 [file 42003_2022_3729_MOESM8_ESM.xlsx]

## Sheet: All peaks
Supplementary Data 5. Source data underlying the graphs and charts presented in the main figures.
PeakID	Chr	Start	End	Strand	GeneID	Annotation	ACR	Fold_enrichment	Pvalue	FDR	Pileup	Rank	Subgenome
A_C_peak_100005	chrC03_random	727005	727837	-	BnaC03g72460D	exon (BnaC03g72470D, exon 3 of 4)	gACR	3.51986	3.73792e-12	1.16622e-09	38	Rank9	Cn
A_C_peak_100016	chrC03_random	747100	749106	-	BnaC03g72490D	exon (BnaC03g72490D, exon 5 of 12)	gACR	4.10765	1.6236e-11	4.51554e-09	28	Rank6	Cn
A_C_peak_100017	chrC03_random	756879	757179	+	BnaC03g72500D	Intergenic	iACR	5.13684	2.36543e-15	1.14304e-12	31	Rank7	Cn
A_C_peak_100019	chrC03_random	762524	763081	+	BnaC03g72500D	Intergenic	iACR	4.70085	1.80976e-14	7.74622e-12	32	Rank8	Cn
A_C_peak_100025	chrC03_random	780783	781369	-	BnaC03g72510D	Intergenic	iACR	5.14019	1.01018e-15	4.99931e-13	32	Rank8	Cn
A_C_peak_100028	chrC03_random	787710	788271	-	BnaC03g72520D	Intergenic	iACR	5.74018	2.50035e-19	1.64642e-16	37	Rank9	Cn
A_C_peak_100031	chrC03_random	796312	797073	-	BnaC03g72520D	Intergenic	iACR	7.70526	1.47897e-29	1.58932e-26	47	Rank9	Cn
A_C_peak_100036	chrC03_random	819530	819829	-	BnaC03g72540D	promoter-TSS (BnaC03g72540D)	gACR	3.69211	8.83914e-09	1.43245e-06	22	Rank2	Cn
A_C_peak_10006	chrA03	4073688	4074077	-	BnaA03g09020D	promoter-TSS (BnaA03g09020D)	gACR	4.41595	5.34367e-13	1.88552e-10	30	Rank7	An
A_C_peak_100072	chrC03_random	919456	919924	+	BnaC03g72690D	promoter-TSS (BnaC03g72670D)	gACR	3.52941	1.32999e-08	1.95839e-06	23	Rank3	Cn
A_C_peak_100076	chrC03_random	951092	951465	+	BnaC03g72730D	exon (BnaC03g72730D, exon 1 of 2)	gACR	3.85263	1.9055e-09	3.64267e-07	23	Rank3	Cn
A_C_peak_100078	chrC03_random	956380	956906	+	BnaC03g72740D	Intergenic	iACR	3.41246	4.64205e-08	5.79389e-06	22	Rank2	Cn
A_C_peak_10008	chrA03	4075577	4076066	-	BnaA03g09030D	intron (BnaA03g09030D, intron 4 of 6)	gACR	4.17827	5.22156e-12	1.60472e-09	29	Rank6	An
A_C_peak_100082	chrC03_random	964291	965082	-	BnaC03g72760D	Intergenic	iACR	4.62428	3.89e-19	2.53805e-16	47	Rank9	Cn
A_C_peak_100083	chrC03_random	971999	972632	+	BnaC03g72770D	Intergenic	iACR	3.53158	3.93342e-08	5.33703e-06	21	Rank1	Cn
A_C_peak_100086	chrC03_random	983954	985043	+	BnaC03g72780D	Intergenic	iACR	3.53158	3.93342e-08	5.33703e-06	21	Rank1	Cn
A_C_peak_100087	chrC03_random	989246	990160	+	BnaC03g72790D	Intergenic	iACR	4.81579	8.6838e-14	3.52834e-11	29	Rank6	Cn
A_C_peak_100088	chrC03_random	994794	995113	+	BnaC03g72800D	Intergenic	iACR	4.17369	7.86774e-11	2.02004e-08	25	Rank4	Cn
A_C_peak_100091	chrC03_random	1001107	1002437	+	BnaC03g72810D	exon (BnaC03g72810D, exon 2 of 5)	gACR	4.56674	5.29017e-16	2.66723e-13	38	Rank9	Cn
A_C_peak_100092	chrC03_random	1002592	1003372	+	BnaC03g72810D	exon (BnaC03g72810D, exon 4 of 5)	gACR	4.83871	6.47948e-17	3.5425e-14	38	Rank9	Cn
A_C_peak_100093	chrC03_random	1008084	1008828	+	BnaC03g72810D	Intergenic	iACR	3.69211	8.83914e-09	1.43245e-06	22	Rank2	Cn
A_C_peak_100099	chrC03_random	1027801	1028095	+	BnaC03g72830D	Intergenic	iACR	4.49474	2.80092e-12	9.23336e-10	27	Rank6	Cn
A_C_peak_100109	chrC03_random	1063526	1064822	+	BnaC03g72860D	exon (BnaC03g72850D, exon 4 of 5)	gACR	5.03876	8.16902e-27	7.95097e-24	64	Rank10	Cn
A_C_peak_100111	chrC03_random	1072379	1072638	+	BnaC03g72860D	Intergenic	iACR	3.85263	1.9055e-09	3.64267e-07	23	Rank3	Cn
A_C_peak_100114	chrC03_random	1085268	1087140	-	BnaC03g72870D	Intergenic	iACR	4.90506	2.27117e-14	9.65139e-12	30	Rank7	Cn
A_C_peak_100122	chrC03_random	1110920	1112560	-	BnaC03g72900D	TTS (BnaC03g72900D)	gACR	3.82932	2.70907e-12	8.94396e-10	34	Rank8	Cn
A_C_peak_100138	chrC03_random	1149834	1151821	-	BnaC03g72960D	exon (BnaC03g72960D, exon 4 of 8)	gACR	4.10156	3.17695e-15	1.48033e-12	41	Rank9	Cn
A_C_peak_100139	chrC03_random	1152445	1152713	-	BnaC03g72960D	promoter-TSS (BnaC03g72960D)	gACR	4.03587	2.80375e-13	1.05422e-10	35	Rank8	Cn
A_C_peak_100140	chrC03_random	1157044	1157323	-	BnaC03g72970D	promoter-TSS (BnaC03g72970D)	gACR	3.69211	8.83914e-09	1.43245e-06	22	Rank2	Cn
A_C_peak_100144	chrC03_random	1168729	1169405	+	BnaC03g72990D	promoter-TSS (BnaC03g72990D)	gACR	3.50877	1.51005e-08	2.20171e-06	23	Rank3	Cn
A_C_peak_100148	chrC03_random	1176724	1177325	-	BnaC03g73010D	intron (BnaC03g73010D, intron 1 of 1)	gACR	3.79507	1.74269e-13	6.67052e-11	39	Rank9	Cn
A_C_peak_100149	chrC03_random	1179097	1179977	-	BnaC03g73020D	promoter-TSS (BnaC03g73020D)	gACR	4.63158	7.3918e-18	4.43537e-15	43	Rank9	Cn
A_C_peak_100150	chrC03_random	1184239	1184608	+	BnaC03g73030D	Intergenic	iACR	4.37158	3.54536e-13	1.32197e-10	31	Rank7	Cn
A_C_peak_100157	chrC03_random	1206379	1206661	+	BnaC03g73050D	exon (BnaC03g73050D, exon 1 of 10)	gACR	3.48837	2.54449e-11	6.92357e-09	35	Rank8	Cn
A_C_peak_100158	chrC03_random	1211374	1213392	+	BnaC03g73050D	Intergenic	iACR	7.09091	2.57745e-191	1.31117e-187	389	Rank10	Cn
A_C_peak_10016	chrA03	4102463	4103105	-	BnaA03g09100D	exon (BnaA03g09100D, exon 7 of 13)	gACR	4.03397	7.78771e-14	3.17548e-11	37	Rank8	An
A_C_peak_100160	chrC03_random	1223961	1224709	+	BnaC03g73060D	exon (BnaC03g73060D, exon 1 of 1)	gACR	3.53158	3.93342e-08	5.33703e-06	21	Rank1	Cn
A_C_peak_100161	chrC03_random	1225572	1227192	-	BnaC03g73070D	TTS (BnaC03g73070D)	gACR	4.97632	1.45586e-14	6.47336e-12	30	Rank7	Cn
A_C_peak_100163	chrC03_random	1235130	1235879	-	BnaC03g73070D	Intergenic	iACR	3.4005	6.13578e-09	1.01941e-06	26	Rank5	Cn
A_C_peak_100166	chrC03_random	1238728	1238998	-	BnaC03g73080D	Intergenic	iACR	5.5332	2.58559e-25	2.35619e-22	54	Rank10	Cn
A_C_peak_10017	chrA03	4103235	4104179	-	BnaA03g09100D	intron (BnaA03g09100D, intron 2 of 12)	gACR	6.49351	3.30933e-31	3.73611e-28	59	Rank10	An
A_C_peak_100173	chrC03_random	1256864	1257856	+	BnaC03g73100D	Intergenic	iACR	3.48837	6.62049e-10	1.35229e-07	29	Rank6	Cn
A_C_peak_100176	chrC03_random	1264500	1265243	+	BnaC03g73110D	promoter-TSS (BnaC03g73110D)	gACR	3.54108	7.13149e-09	1.17284e-06	24	Rank4	Cn
A_C_peak_100197	chrC03_random	1313382	1313779	-	BnaC03g73170D	Intergenic	iACR	3.56125	6.27769e-09	1.04143e-06	24	Rank4	Cn
A_C_peak_10020	chrA03	4114443	4115124	+	BnaA03g09130D	exon (BnaA03g09140D, exon 4 of 5)	gACR	3.53158	3.93342e-08	5.33703e-06	21	Rank1	An
A_C_peak_100207	chrC03_random	1366205	1366688	+	BnaC03g73200D	Intergenic	iACR	3.75648	1.72874e-10	4.03794e-08	28	Rank6	Cn
A_C_peak_100209	chrC03_random	1374075	1374787	+	BnaC03g73200D	Intergenic	iACR	5.13684	2.36543e-15	1.14304e-12	31	Rank7	Cn
A_C_peak_100210	chrC03_random	1380935	1381243	+	BnaC03g73210D	exon (BnaC03g73210D, exon 1 of 3)	gACR	3.69211	8.83914e-09	1.43245e-06	22	Rank2	Cn
A_C_peak_100211	chrC03_random	1381768	1382295	+	BnaC03g73210D	exon (BnaC03g73210D, exon 2 of 3)	gACR	4.33421	1.51126e-11	4.42099e-09	26	Rank5	Cn
A_C_peak_100213	chrC03_random	1385175	1385913	-	BnaC03g73220D	promoter-TSS (BnaC03g73220D)	gACR	7.54474	1.36085e-28	1.41521e-25	46	Rank9	Cn
A_C_peak_100214	chrC03_random	1392424	1394200	-	BnaC03g73230D	intron (BnaC03g73230D, intron 3 of 11)	gACR	5.4579	5.70519e-17	3.19904e-14	33	Rank8	Cn
A_C_peak_100217	chrC03_random	1407739	1409050	-	BnaC03g73260D	TTS (BnaC03g73260D)	gACR	4.33421	1.51126e-11	4.42099e-09	26	Rank5	Cn
A_C_peak_100222	chrC03_random	1427942	1428680	-	BnaC03g73280D	Intergenic	iACR	4.17369	7.86774e-11	2.02004e-08	25	Rank4	Cn
A_C_peak_100233	chrC03_random	1482647	1483293	-	BnaC03g73340D	promoter-TSS (BnaC03g73340D)	gACR	3.42466	1.49886e-08	2.18655e-06	24	Rank4	Cn
A_C_peak_100246	chrC03_random	1536350	1536588	+	BnaC03g73420D	intron (BnaC03g73420D, intron 8 of 14)	gACR	3.68098	5.29176e-09	8.88035e-07	23	Rank3	Cn
A_C_peak_100247	chrC03_random	1536784	1538114	+	BnaC03g73420D	exon (BnaC03g73420D, exon 11 of 15)	gACR	5.93948	1.72659e-19	1.16488e-16	36	Rank8	Cn
A_C_peak_100249	chrC03_random	1549541	1550016	-	BnaC03g73450D	TTS (BnaC03g73450D)	gACR	4.06824	5.70611e-12	1.74647e-09	30	Rank7	Cn
A_C_peak_100259	chrC03_random	1571612	1572182	-	BnaC03g73490D	exon (BnaC03g73490D, exon 1 of 2)	gACR	3.91499	1.37559e-12	4.66842e-10	34	Rank8	Cn
A_C_peak_100265	chrC03_random	1581951	1582602	-	BnaC03g73510D	exon (BnaC03g73510D, exon 3 of 3)	gACR	3.5809	1.80938e-09	3.46984e-07	26	Rank5	Cn
A_C_peak_100286	chrC03_random	1640416	1641084	+	BnaC03g73550D	TTS (BnaC03g73550D)	gACR	3.42105	9.0442e-09	1.43245e-06	25	Rank4	Cn
A_C_peak_100301	chrC03_random	1697048	1697333	-	BnaC03g73660D	promoter-TSS (BnaC03g73660D)	gACR	4.73373	3.12291e-14	1.31296e-11	31	Rank7	Cn
A_C_peak_100314	chrC03_random	1738589	1739119	+	BnaC03g73740D	Intergenic	iACR	3.53158	3.93342e-08	5.33703e-06	21	Rank1	Cn
A_C_peak_10032	chrA03	4155357	4155597	-	BnaA03g09250D	promoter-TSS (BnaA03g09250D)	gACR	3.53158	3.93342e-08	5.33703e-06	21	Rank1	An
A_C_peak_100325	chrC03_random	1784386	1784975	+	BnaC03g73780D	Intergenic	iACR	4.65526	5.01487e-13	1.8457e-10	28	Rank6	Cn
A_C_peak_100329	chrC03_random	1812229	1813127	+	BnaC03g73810D	exon (BnaC03g73810D, exon 2 of 3)	gACR	4.5858	1.74626e-13	6.68344e-11	30	Rank7	Cn
A_C_peak_100332	chrC03_random	1817741	1818240	-	BnaC03g73820D	promoter-TSS (BnaC03g73820D)	gACR	3.85263	1.9055e-09	3.64267e-07	23	Rank3	Cn
A_C_peak_100335	chrC03_random	1829572	1830534	-	BnaC03g73840D	promoter-TSS (BnaC03g73840D)	gACR	4.78036	4.77331e-16	2.41363e-13	36	Rank8	Cn
A_C_peak_100338	chrC03_random	1838432	1838770	-	BnaC03g73840D	Intergenic	iACR	3.67816	5.22059e-11	1.37066e-08	31	Rank7	Cn
A_C_peak_100339	chrC03_random	1842137	1842996	-	BnaC03g73840D	Intergenic	iACR	3.45528	9.88917e-11	2.38161e-08	33	Rank8	Cn
A_C_peak_100344	chrC03_random	1863682	1866587	-	BnaC03g73850D	Intergenic	iACR	4.90506	2.27117e-14	9.65139e-12	30	Rank7	Cn
A_C_peak_100347	chrC03_random	1883483	1883787	-	BnaC03g73850D	exon (BnaC03g73850D, exon 1 of 1)	gACR	4.01316	3.94703e-10	8.79144e-08	24	Rank4	Cn
A_C_peak_100349	chrC03_random	1886104	1886474	+	BnaC03g73860D	promoter-TSS (BnaC03g73850D)	gACR	3.53158	3.93342e-08	5.33703e-06	21	Rank1	Cn
A_C_peak_100352	chrC03_random	1894765	1896743	-	BnaC03g73890D	TTS (BnaC03g73900D)	gACR	4.22164	1.11897e-31	1.28609e-28	95	Rank10	Cn
A_C_peak_100362	chrC03_random	1934712	1935325	+	BnaC03g73950D	intron (BnaC03g73950D, intron 3 of 8)	gACR	3.59195	5.17416e-09	8.70142e-07	24	Rank4	Cn
A_C_peak_100363	chrC03_random	1936232	1936696	-	BnaC03g73960D	intron (BnaC03g73950D, intron 8 of 8)	gACR	4.32432	4.9093e-13	1.80871e-10	31	Rank7	Cn
A_C_peak_100367	chrC03_random	1956950	1957213	-	BnaC03g73970D	Intergenic	iACR	3.53158	3.93342e-08	5.33703e-06	21	Rank1	Cn
A_C_peak_100376	chrC03_random	1979886	1980294	-	BnaC03g73990D	promoter-TSS (BnaC03g73990D)	gACR	3.53158	3.93342e-08	5.33703e-06	21	Rank1	Cn
A_C_peak_100380	chrC03_random	1994786	1995496	-	BnaC03g74020D	TTS (BnaC03g74020D)	gACR	4.01316	3.94703e-10	8.79144e-08	24	Rank4	Cn
A_C_peak_100381	chrC03_random	1995698	1996528	-	BnaC03g74020D	TTS (BnaC03g74020D)	gACR	4.33421	1.51126e-11	4.42099e-09	26	Rank5	Cn
A_C_peak_100388	chrC03_random	2025596	2025990	+	BnaC03g74050D	exon (BnaC03g74050D, exon 1 of 4)	gACR	3.40376	2.09759e-09	3.74956e-07	28	Rank6	Cn
A_C_peak_100394	chrC03_random	2041664	2042029	+	BnaC03g74080D	intron (BnaC03g74080D, intron 4 of 4)	gACR	4.85564	2.75816e-16	1.45031e-13	36	Rank8	Cn
A_C_peak_100395	chrC03_random	2043206	2043958	+	BnaC03g74080D	Intergenic	iACR	3.53158	3.93342e-08	5.33703e-06	21	Rank1	Cn
A_C_peak_100397	chrC03_random	2057786	2059020	+	BnaC03g74110D	promoter-TSS (BnaC03g74110D)	gACR	3.53158	3.93342e-08	5.33703e-06	21	Rank1	Cn
A_C_peak_100399	chrC03_random	2067365	2067959	+	BnaC03g74130D	intron (BnaC03g74130D, intron 4 of 12)	gACR	3.72671	4.02198e-09	6.88066e-07	23	Rank3	Cn
A_C_peak_100402	chrC03_random	2070784	2071376	-	BnaC03g74140D	exon (BnaC03g74130D, exon 13 of 13)	gACR	4.33421	1.51126e-11	4.42099e-09	26	Rank5	Cn
A_C_peak_100406	chrC03_random	2082676	2082992	+	BnaC03g74150D	Intergenic	iACR	4.49474	2.80092e-12	9.23336e-10	27	Rank6	Cn
A_C_peak_100409	chrC03_random	2091979	2092263	+	BnaC03g74150D	TTS (BnaC03g74150D)	gACR	5.19126	1.09741e-17	6.39646e-15	37	Rank9	Cn
A_C_peak_100417	chrC03_random	2128143	2129573	+	BnaC03g74180D	exon (BnaC03g74180D, exon 1 of 1)	gACR	4.33421	1.51126e-11	4.42099e-09	26	Rank5	Cn
A_C_peak_10042	chrA03	4191746	4192021	-	BnaA03g09330D	promoter-TSS (BnaA03g09330D)	gACR	5.4579	5.70519e-17	3.19904e-14	33	Rank8	An
A_C_peak_100425	chrC03_random	2148827	2149757	+	BnaC03g74220D	TTS (BnaC03g74230D)	gACR	4.00641	4.10866e-10	8.79144e-08	24	Rank4	Cn
A_C_peak_100430	chrC03_random	2192851	2193753	-	BnaC03g74270D	Intergenic	iACR	3.53158	3.93342e-08	5.33703e-06	21	Rank1	Cn
A_C_peak_100431	chrC03_random	2196178	2196722	+	BnaC03g74280D	Intergenic	iACR	3.69211	8.83914e-09	1.43245e-06	22	Rank2	Cn
A_C_peak_100433	chrC03_random	2204961	2205769	+	BnaC03g74280D	Intergenic	iACR	3.53158	3.93342e-08	5.33703e-06	21	Rank1	Cn
A_C_peak_10045	chrA03	4199142	4199937	-	BnaA03g09350D	exon (BnaA03g09350D, exon 1 of 1)	gACR	4.63768	5.88451e-14	2.42181e-11	31	Rank7	An
A_C_peak_100450	chrC03_random	2244683	2245796	-	BnaC03g74290D	Intergenic	iACR	4.01316	3.94703e-10	8.79144e-08	24	Rank4	Cn
A_C_peak_100459	chrC03_random	2271272	2271596	+	BnaC03g74320D	Intergenic	iACR	4.01316	3.94703e-10	8.79144e-08	24	Rank4	Cn
A_C_peak_100462	chrC03_random	2276971	2277515	+	BnaC03g74320D	exon (BnaC03g74320D, exon 2 of 2)	gACR	4.55801	4.78476e-14	1.98418e-11	32	Rank8	Cn
A_C_peak_100469	chrC03_random	2299942	2300812	+	BnaC03g74360D	TTS (BnaC03g74360D)	gACR	4.17369	7.86774e-11	2.02004e-08	25	Rank4	Cn
A_C_peak_10047	chrA03	4204152	4204945	-	BnaA03g09370D	exon (BnaA03g09370D, exon 1 of 1)	gACR	4.02844	1.08418e-12	3.71698e-10	33	Rank8	An
A_C_peak_100470	chrC03_random	2301237	2301793	+	BnaC03g74360D	exon (BnaC03g74370D, exon 7 of 7)	gACR	4.01316	3.94703e-10	8.79144e-08	24	Rank4	Cn
A_C_peak_100475	chrC03_random	2310770	2311034	+	BnaC03g74380D	exon (BnaC03g74380D, exon 9 of 18)	gACR	4.17369	7.86774e-11	2.02004e-08	25	Rank4	Cn
A_C_peak_10048	chrA03	4206174	4206493	+	BnaA03g09380D	promoter-TSS (BnaA03g09390D)	gACR	3.59897	9.12305e-10	1.82726e-07	27	Rank5	An
A_C_peak_100482	chrC03_random	2352334	2352628	+	BnaC03g74420D	promoter-TSS (BnaC03g74420D)	gACR	3.53158	3.93342e-08	5.33703e-06	21	Rank1	Cn
A_C_peak_10049	chrA03	4206600	4207260	+	BnaA03g09390D	promoter-TSS (BnaA03g09390D)	gACR	4.8718	1.11263e-16	5.99073e-14	37	Rank8	An
A_C_peak_100499	chrC03_random	2395303	2396451	-	BnaC03g74490D	Intergenic	iACR	3.69211	8.83914e-09	1.43245e-06	22	Rank2	Cn
A_C_peak_100501	chrC03_random	2403219	2404622	-	BnaC03g74490D	Intergenic	iACR	4.33421	1.51126e-11	4.42099e-09	26	Rank5	Cn
A_C_peak_100510	chrC03_random	2418993	2420818	+	BnaC03g74500D	Intergenic	iACR	3.78251	2.3871e-11	6.51568e-09	31	Rank7	Cn
A_C_peak_100512	chrC03_random	2423180	2423731	+	BnaC03g74500D	Intergenic	iACR	3.82353	6.73767e-10	1.3742e-07	25	Rank4	Cn
A_C_peak_100515	chrC03_random	2434386	2434659	+	BnaC03g74500D	Intergenic	iACR	4.14201	2.52035e-11	6.86167e-09	27	Rank6	Cn
A_C_peak_100516	chrC03_random	2436770	2437438	+	BnaC03g74500D	Intergenic	iACR	5.59006	4.1419e-18	2.51808e-15	35	Rank8	Cn
A_C_peak_100526	chrC03_random	2472092	2472877	+	BnaC03g74510D	Intergenic	iACR	3.4626	1.17501e-08	1.7455e-06	24	Rank4	Cn
A_C_peak_100529	chrC03_random	2479167	2479795	+	BnaC03g74510D	intron (BnaC03g74510D, intron 1 of 1)	gACR	4.17369	7.86774e-11	2.02004e-08	25	Rank4	Cn
A_C_peak_100538	chrC03_random	2512933	2513265	-	BnaC03g74560D	promoter-TSS (BnaC03g74560D)	gACR	4.65526	5.01487e-13	1.8457e-10	28	Rank6	Cn
A_C_peak_100539	chrC03_random	2523278	2523719	-	BnaC03g74560D	Intergenic	iACR	4.49474	2.80092e-12	9.23336e-10	27	Rank6	Cn
A_C_peak_100543	chrC03_random	2544203	2545069	+	BnaC03g74570D	Intergenic	iACR	4.91573	8.80278e-16	4.37442e-13	34	Rank8	Cn
A_C_peak_100547	chrC03_random	2555454	2556091	+	BnaC03g74570D	Intergenic	iACR	3.53158	3.93342e-08	5.33703e-06	21	Rank1	Cn
A_C_peak_100550	chrC03_random	2565410	2565824	-	BnaC03g74580D	exon (BnaC03g74580D, exon 2 of 3)	gACR	3.69211	8.83914e-09	1.43245e-06	22	Rank2	Cn
A_C_peak_100552	chrC03_random	2575710	2576367	-	BnaC03g74590D	exon (BnaC03g74590D, exon 6 of 8)	gACR	3.60825	8.56091e-10	1.72135e-07	27	Rank6	Cn
A_C_peak_100553	chrC03_random	2576490	2577898	-	BnaC03g74590D	intron (BnaC03g74590D, intron 1 of 7)	gACR	4.09207	2.50461e-12	8.30004e-10	31	Rank7	Cn
A_C_peak_100577	chrC03_random	2661497	2661927	-	BnaC03g74650D	exon (BnaC03g74650D, exon 3 of 3)	gACR	3.63128	2.2877e-09	4.06846e-07	25	Rank4	Cn
A_C_peak_100585	chrC03_random	2682984	2683512	-	BnaC03g74680D	Intergenic	iACR	3.85263	1.9055e-09	3.64267e-07	23	Rank3	Cn
A_C_peak_100610	chrC03_random	2749778	2751874	-	BnaC03g74710D	Intergenic	iACR	5.46422	2.57953e-47	4.2551e-44	112	Rank10	Cn
A_C_peak_100618	chrC03_random	2779500	2779764	-	BnaC03g74720D	Intergenic	iACR	3.70879	7.7564e-10	1.56859e-07	26	Rank5	Cn
A_C_peak_10062	chrA03	4320083	4320412	-	BnaA03g09680D	TTS (BnaA03g09680D)	gACR	3.53158	3.93342e-08	5.33703e-06	21	Rank1	An
A_C_peak_100642	chrC03_random	2824439	2824967	+	BnaC03g74740D	Intergenic	iACR	3.69211	8.83914e-09	1.43245e-06	22	Rank2	Cn
A_C_peak_100643	chrC03_random	2825630	2826362	+	BnaC03g74740D	Intergenic	iACR	4.17369	7.86774e-11	2.02004e-08	25	Rank4	Cn
A_C_peak_100647	chrC03_random	2835399	2836565	+	BnaC03g74740D	exon (BnaC03g74740D, exon 4 of 6)	gACR	4.01316	3.94703e-10	8.79144e-08	24	Rank4	Cn
A_C_peak_100653	chrC03_random	2857497	2859472	-	BnaC03g74800D	Intergenic	iACR	3.71005	1.60029e-19	1.08138e-16	64	Rank10	Cn
A_C_peak_100669	chrC03_random	2888935	2889350	-	BnaC03g74870D	intron (BnaC03g74870D, intron 2 of 11)	gACR	4.77387	2.30574e-16	1.21801e-13	37	Rank9	Cn
A_C_peak_100671	chrC03_random	2900616	2900880	-	BnaC03g74880D	Intergenic	iACR	3.56125	6.27769e-09	1.04143e-06	24	Rank4	Cn
A_C_peak_100676	chrC03_random	2909660	2910227	+	BnaC03g74890D	Intergenic	iACR	3.76147	1.29691e-13	5.01603e-11	40	Rank9	Cn
A_C_peak_10071	chrA03	4338343	4338688	-	BnaA03g09750D	promoter-TSS (BnaA03g09750D)	gACR	4.01316	3.94703e-10	8.79144e-08	24	Rank3	An
A_C_peak_100711	chrC03_random	2970386	2971548	+	BnaC03g74910D	Intergenic	iACR	4.21512	8.04804e-12	2.42639e-09	28	Rank6	Cn
A_C_peak_100713	chrC03_random	2977262	2977921	+	BnaC03g74920D	Intergenic	iACR	4.81579	8.6838e-14	3.52834e-11	29	Rank6	Cn
A_C_peak_100714	chrC03_random	2978316	2978756	+	BnaC03g74920D	Intergenic	iACR	3.85263	1.9055e-09	3.64267e-07	23	Rank3	Cn
A_C_peak_100717	chrC03_random	2986296	2987135	+	BnaC03g74920D	exon (BnaC03g74920D, exon 2 of 30)	gACR	4.6371	1.56034e-18	9.69617e-16	45	Rank9	Cn
A_C_peak_100741	chrC03_random	3044551	3044914	-	BnaC03g74950D	exon (BnaC03g74950D, exon 2 of 20)	gACR	3.62998	1.33168e-10	3.15399e-08	30	Rank7	Cn
A_C_peak_100773	chrC03_random	3120467	3120962	+	BnaC03g75010D	Intergenic	iACR	3.41176	1.9792e-09	3.64267e-07	28	Rank6	Cn
A_C_peak_100774	chrC03_random	3122912	3123765	+	BnaC03g75010D	Intergenic	iACR	4.60526	7.7775e-15	3.52752e-12	34	Rank8	Cn
A_C_peak_100780	chrC03_random	3143013	3143375	+	BnaC03g75020D	Intergenic	iACR	3.43008	8.51863e-09	1.38369e-06	25	Rank4	Cn
A_C_peak_10083	chrA03	4453569	4454605	-	BnaA03g09870D	exon (BnaA03g09870D, exon 4 of 5)	gACR	3.85263	1.9055e-09	3.64267e-07	23	Rank2	An
A_C_peak_100879	chrC03_random	3355105	3356982	-	BnaC03g75090D	Intergenic	iACR	5.13684	2.36543e-15	1.14304e-12	31	Rank7	Cn
A_C_peak_100882	chrC03_random	3365550	3365854	-	BnaC03g75090D	TTS (BnaC03g75090D)	gACR	3.79404	2.43691e-10	5.58329e-08	27	Rank6	Cn
A_C_peak_100883	chrC03_random	3366589	3366953	-	BnaC03g75090D	intron (BnaC03g75090D, intron 1 of 2)	gACR	3.63636	7.16638e-11	1.84986e-08	31	Rank7	Cn
A_C_peak_100890	chrC03_random	3384366	3385831	-	BnaC03g75090D	Intergenic	iACR	3.73134	5.94224e-12	1.81493e-09	34	Rank8	Cn
A_C_peak_100891	chrC03_random	3386092	3386496	+	BnaC03g75100D	Intergenic	iACR	6.4346	2.03021e-31	2.30377e-28	60	Rank10	Cn
A_C_peak_10090	chrA03	4467753	4468406	-	BnaA03g09900D	exon (BnaA03g09900D, exon 5 of 21)	gACR	4.33421	1.51126e-11	4.42099e-09	26	Rank5	An
A_C_peak_100913	chrC03_random	3440738	3441247	-	BnaC03g75120D	exon (BnaC03g75120D, exon 1 of 3)	gACR	4.4757	1.98116e-14	8.45337e-12	34	Rank8	Cn
A_C_peak_100915	chrC03_random	3448039	3448805	-	BnaC03g75130D	TTS (BnaC03g75130D)	gACR	4.2654	4.69602e-14	1.94881e-11	35	Rank8	Cn
A_C_peak_10092	chrA03	4473037	4474115	+	BnaA03g09920D	exon (BnaA03g09920D, exon 1 of 2)	gACR	3.69211	8.83914e-09	1.43245e-06	22	Rank2	An
A_C_peak_100937	chrC03_random	3500714	3501030	+	BnaC03g75150D	Intergenic	iACR	20.0637	3.58691e-235	2.16237e-231	251	Rank10	Cn
A_C_peak_100948	chrC03_random	3529186	3529901	+	BnaC03g75150D	intron (BnaC03g75150D, intron 1 of 4)	gACR	4.65995	1.16038e-15	5.72058e-13	36	Rank8	Cn
A_C_peak_10095	chrA03	4493519	4493872	+	BnaA03g09980D	exon (BnaA03g09980D, exon 6 of 9)	gACR	3.76214	5.04545e-11	1.32623e-08	30	Rank7	An
A_C_peak_100955	chrC03_random	3554401	3554860	-	BnaC03g75170D	exon (BnaC03g75170D, exon 3 of 3)	gACR	3.7234	1.02141e-13	3.98511e-11	41	Rank9	Cn
A_C_peak_100983	chrC03_random	3632973	3633641	-	BnaC03g75220D	Intergenic	iACR	4.54545	4.23194e-20	2.93819e-17	51	Rank10	Cn
A_C_peak_100992	chrC03_random	3651131	3651529	+	BnaC03g75250D	Intergenic	iACR	4.54545	5.71874e-15	2.61746e-12	35	Rank8	Cn
A_C_peak_100999	chrC03_random	3667888	3668786	+	BnaC03g75260D	Intergenic	iACR	4.25868	2.03779e-19	1.34722e-16	53	Rank10	Cn
A_C_peak_101003	chrC03_random	3684227	3684548	-	BnaC03g75270D	TTS (BnaC03g75270D)	gACR	4.01316	3.94703e-10	8.79144e-08	24	Rank4	Cn
A_C_peak_101008	chrC03_random	3695878	3696173	+	BnaC03g75280D	Intergenic	iACR	3.42742	1.24377e-10	2.95699e-08	33	Rank8	Cn
A_C_peak_101012	chrC03_random	3703029	3703413	+	BnaC03g75280D	TTS (BnaC03g75280D)	gACR	3.7961	3.53151e-12	1.10413e-09	34	Rank8	Cn
A_C_peak_101015	chrC03_random	3710132	3713041	-	BnaC03g75290D	Intergenic	iACR	4.11664	7.90679e-31	8.84016e-28	95	Rank10	Cn
A_C_peak_101022	chrC03_random	3725002	3726026	-	BnaC03g75300D	Intergenic	iACR	3.79377	3.22278e-13	1.20595e-10	38	Rank9	Cn
A_C_peak_101037	chrC03_random	3754694	3755041	+	BnaC03g75320D	Intergenic	iACR	4.65526	5.01487e-13	1.8457e-10	28	Rank6	Cn
A_C_peak_101078	chrC03_random	3867021	3868840	-	BnaC03g75330D	Intergenic	iACR	4.10397	2.11125e-20	1.50956e-17	59	Rank10	Cn
A_C_peak_10109	chrA03	4531555	4531851	+	BnaA03g10110D	Intergenic	iACR	4.33421	1.51126e-11	4.42099e-09	26	Rank5	An
A_C_peak_101098	chrC03_random	3911167	3911423	-	BnaC03g75330D	Intergenic	iACR	3.41463	2.01971e-12	6.74714e-10	41	Rank9	Cn
A_C_peak_101099	chrC03_random	3913347	3914223	-	BnaC03g75330D	Intergenic	iACR	11.3682	2.02051e-81	5.23263e-78	112	Rank10	Cn
A_C_peak_101105	chrC03_random	4019981	4021759	+	BnaC03g75350D	Intergenic	iACR	3.41085	7.30416e-13	2.54712e-10	43	Rank9	Cn
A_C_peak_101108	chrC03_random	4031579	4032433	+	BnaC03g75350D	Intergenic	iACR	13.412	1.43536e-98	4.3398e-95	124	Rank10	Cn
A_C_peak_10111	chrA03	4538964	4539490	-	BnaA03g10130D	promoter-TSS (BnaA03g10130D)	gACR	4.01316	3.94703e-10	8.79144e-08	24	Rank3	An
A_C_peak_101111	chrC03_random	4039785	4040916	-	BnaC03g75360D	Intergenic	iACR	3.46939	8.80887e-11	2.13545e-08	33	Rank8	Cn
A_C_peak_101127	chrC03_random	4073213	4073546	-	BnaC03g75380D	Intergenic	iACR	3.45679	2.44405e-09	4.32494e-07	27	Rank6	Cn
A_C_peak_101130	chrC03_random	4078716	4080295	-	BnaC03g75380D	Intergenic	iACR	4.67836	4.49542e-14	1.86801e-11	31	Rank7	Cn
A_C_peak_101135	chrC03_random	4092070	4092862	+	BnaC03g75390D	Intergenic	iACR	3.47594	5.59036e-12	1.71293e-09	38	Rank9	Cn
A_C_peak_10114	chrA03	4554773	4555304	+	BnaA03g10160D	Intergenic	iACR	3.69211	8.83914e-09	1.43245e-06	22	Rank2	An
A_C_peak_101141	chrC03_random	4110169	4110854	+	BnaC03g75390D	Intergenic	iACR	3.80711	6.66761e-11	1.72806e-08	29	Rank6	Cn
A_C_peak_101149	chrC03_random	4125008	4125303	+	BnaC03g75390D	Intergenic	iACR	3.81356	3.9185e-10	8.73313e-08	26	Rank5	Cn
A_C_peak_10115	chrA03	4555479	4555965	+	BnaA03g10160D	Intergenic	iACR	5.61842	8.4836e-18	5.07773e-15	34	Rank8	An
A_C_peak_101163	chrC03_random	4161947	4163198	+	BnaC03g75410D	Intergenic	iACR	3.85263	1.9055e-09	3.64267e-07	23	Rank3	Cn
A_C_peak_101164	chrC03_random	4164404	4165199	+	BnaC03g75410D	Intergenic	iACR	3.85263	1.9055e-09	3.64267e-07	23	Rank3	Cn
A_C_peak_101165	chrC03_random	4170110	4170664	+	BnaC03g75410D	promoter-TSS (BnaC03g75410D)	gACR	4.65526	5.01487e-13	1.8457e-10	28	Rank6	Cn
A_C_peak_101174	chrC03_random	4191736	4192148	-	BnaC03g75420D	Intergenic	iACR	3.61011	9.3448e-13	3.22419e-10	39	Rank9	Cn
A_C_peak_101184	chrC03_random	4222565	4224273	+	BnaC03g75450D	exon (BnaC03g75450D, exon 1 of 2)	gACR	4.11932	1.50373e-11	4.40251e-09	28	Rank6	Cn
A_C_peak_101187	chrC03_random	4239557	4240431	+	BnaC03g75460D	intron (BnaC03g75460D, intron 1 of 1)	gACR	6.08974	2.52796e-20	1.77227e-17	37	Rank9	Cn
A_C_peak_101196	chrC03_random	4260115	4260420	-	BnaC03g75520D	intron (BnaC03g75520D, intron 4 of 8)	gACR	3.77907	8.91374e-10	1.78743e-07	25	Rank4	Cn
A_C_peak_101200	chrC03_random	4272567	4273783	+	BnaC03g75530D	Intergenic	iACR	3.69211	8.83914e-09	1.43245e-06	22	Rank2	Cn
A_C_peak_101205	chrC03_random	4281997	4282993	+	BnaC03g75530D	Intergenic	iACR	3.75	3.49969e-09	6.04255e-07	23	Rank3	Cn
A_C_peak_101207	chrC03_random	4290068	4290668	+	BnaC03g75540D	Intergenic	iACR	3.81356	3.9185e-10	8.73313e-08	26	Rank5	Cn
A_C_peak_101208	chrC03_random	4292666	4293353	+	BnaC03g75540D	exon (BnaC03g75540D, exon 1 of 1)	gACR	4.35967	3.84778e-13	1.43044e-10	31	Rank7	Cn
A_C_peak_101211	chrC03_random	4295218	4295564	+	BnaC03g75550D	intron (BnaC03g75550D, intron 4 of 4)	gACR	3.56083	1.09698e-08	1.63791e-06	23	Rank3	Cn
A_C_peak_101212	chrC03_random	4297299	4297580	+	BnaC03g75550D	Intergenic	iACR	3.98773	2.43131e-10	5.57378e-08	25	Rank4	Cn
A_C_peak_101216	chrC03_random	4311694	4312177	-	BnaC03g75570D	exon (BnaC03g75570D, exon 1 of 1)	gACR	4.17369	7.86774e-11	2.02004e-08	25	Rank4	Cn
A_C_peak_101217	chrC03_random	4324275	4324748	-	BnaC03g75580D	exon (BnaC03g75580D, exon 1 of 1)	gACR	3.53158	3.93342e-08	5.33703e-06	21	Rank1	Cn
A_C_peak_101223	chrC03_random	4360569	4361415	-	BnaC03g75640D	exon (BnaC03g75640D, exon 1 of 1)	gACR	4.17755	1.36682e-12	4.64248e-10	31	Rank7	Cn
A_C_peak_101233	chrC03_random	4379515	4380723	+	BnaC03g75660D	exon (BnaC03g75660D, exon 4 of 5)	gACR	3.69211	8.83914e-09	1.43245e-06	22	Rank2	Cn
A_C_peak_101234	chrC03_random	4387727	4388106	+	BnaC03g75680D	promoter-TSS (BnaC03g75680D)	gACR	4.01316	3.94703e-10	8.79144e-08	24	Rank4	Cn
A_C_peak_101237	chrC03_random	4398535	4399191	+	BnaC03g75720D	promoter-TSS (BnaC03g75720D)	gACR	4.81579	8.6838e-14	3.52834e-11	29	Rank6	Cn
A_C_peak_101239	chrC03_random	4405088	4405668	+	BnaC03g75730D	promoter-TSS (BnaC03g75730D)	gACR	7.38421	1.2262e-27	1.23225e-24	45	Rank9	Cn
A_C_peak_101241	chrC03_random	4424570	4426669	+	BnaC03g75740D	Intergenic	iACR	4.33421	1.51126e-11	4.42099e-09	26	Rank5	Cn
A_C_peak_101243	chrC03_random	4458670	4458945	-	BnaC03g75750D	Intergenic	iACR	5.61842	8.4836e-18	5.07773e-15	34	Rank8	Cn
A_C_peak_101247	chrC03_random	4490371	4490768	+	BnaC03g75760D	Intergenic	iACR	4.49474	2.80092e-12	9.23336e-10	27	Rank6	Cn
A_C_peak_101248	chrC03_random	4490966	4491298	+	BnaC03g75760D	Intergenic	iACR	3.53158	3.93342e-08	5.33703e-06	21	Rank1	Cn
A_C_peak_101250	chrC03_random	4497546	4497968	+	BnaC03g75770D	Intergenic	iACR	3.53158	3.93342e-08	5.33703e-06	21	Rank1	Cn
A_C_peak_101259	chrC03_random	4517540	4518169	-	BnaC03g75800D	TTS (BnaC03g75800D)	gACR	3.84615	5.06897e-11	1.33193e-08	29	Rank6	Cn
A_C_peak_101261	chrC03_random	4530626	4530867	-	BnaC03g75810D	Intergenic	iACR	3.53158	3.93342e-08	5.33703e-06	21	Rank1	Cn
A_C_peak_101263	chrC03_random	4540511	4541228	+	BnaC03g75830D	promoter-TSS (BnaC03g75830D)	gACR	3.85714	2.95801e-10	6.70548e-08	26	Rank5	Cn
A_C_peak_101275	chrC03_random	4561744	4562467	+	BnaC03g75880D	exon (BnaC03g75880D, exon 2 of 3)	gACR	3.89447	1.94406e-11	5.36216e-09	30	Rank7	Cn
A_C_peak_101277	chrC03_random	4564916	4565264	+	BnaC03g75890D	TTS (BnaC03g75890D)	gACR	3.66162	3.34118e-10	7.52004e-08	28	Rank6	Cn
A_C_peak_101278	chrC03_random	4568749	4569763	-	BnaC03g75900D	intron (BnaC03g75900D, intron 11 of 17)	gACR	4.01316	3.94703e-10	8.79144e-08	24	Rank4	Cn
A_C_peak_101284	chrC03_random	4602730	4603147	-	BnaC03g75950D	Intergenic	iACR	3.69211	8.83914e-09	1.43245e-06	22	Rank2	Cn
A_C_peak_101287	chrC03_random	4609735	4610142	-	BnaC03g75950D	Intergenic	iACR	4.01316	3.94703e-10	8.79144e-08	24	Rank4	Cn
A_C_peak_101288	chrC03_random	4610507	4611155	-	BnaC03g75950D	Intergenic	iACR	4.65526	5.01487e-13	1.8457e-10	28	Rank6	Cn
A_C_peak_101302	chrC03_random	4641288	4641953	+	BnaC03g75970D	Intergenic	iACR	10.5155	1.28227e-70	2.96674e-67	101	Rank10	Cn
A_C_peak_101304	chrC03_random	4646063	4647044	+	BnaC03g75970D	Intergenic	iACR	11.3811	1.15194e-65	2.50571e-62	88	Rank10	Cn
A_C_peak_101307	chrC03_random	4659655	4660266	+	BnaC03g75980D	Intergenic	iACR	3.85263	1.9055e-09	3.64267e-07	23	Rank3	Cn
A_C_peak_101308	chrC03_random	4668513	4669609	+	BnaC03g75980D	Intergenic	iACR	3.53158	3.93342e-08	5.33703e-06	21	Rank1	Cn
A_C_peak_101311	chrC03_random	4677152	4677947	+	BnaC03g75980D	Intergenic	iACR	5.7971	2.67479e-20	1.87297e-17	39	Rank9	Cn
A_C_peak_101312	chrC03_random	4679009	4679624	+	BnaC03g75990D	Intergenic	iACR	3.69211	8.83914e-09	1.43245e-06	22	Rank2	Cn
A_C_peak_101313	chrC03_random	4700051	4700689	-	BnaC03g76000D	Intergenic	iACR	9.15	1.30122e-38	1.79523e-35	56	Rank10	Cn
A_C_peak_101326	chrC03_random	4728931	4729814	-	BnaC03g76040D	intron (BnaC03g76050D, intron 10 of 12)	gACR	3.53158	3.93342e-08	5.33703e-06	21	Rank1	Cn
A_C_peak_101334	chrC03_random	4797947	4798175	+	BnaC03g76110D	TTS (BnaC03g76110D)	gACR	3.69211	8.83914e-09	1.43245e-06	22	Rank2	Cn
A_C_peak_101344	chrC03_random	4844699	4845046	-	BnaC03g76190D	exon (BnaC03g76190D, exon 1 of 1)	gACR	3.69211	8.83914e-09	1.43245e-06	22	Rank2	Cn
A_C_peak_101347	chrC03_random	4851008	4851450	-	BnaC03g76190D	Intergenic	iACR	4.49474	2.80092e-12	9.23336e-10	27	Rank6	Cn
A_C_peak_101353	chrC03_random	4898754	4899459	+	BnaC03g76230D	intron (BnaC03g76220D, intron 1 of 4)	gACR	3.43249	1.00104e-09	1.99411e-07	29	Rank6	Cn
A_C_peak_101354	chrC03_random	4899917	4901310	+	BnaC03g76230D	intron (BnaC03g76220D, intron 1 of 4)	gACR	4.12475	5.024e-15	2.30855e-12	40	Rank9	Cn
A_C_peak_101362	chrC03_random	4915995	4916306	-	BnaC03g76240D	intron (BnaC03g76240D, intron 3 of 6)	gACR	3.45622	8.39499e-10	1.68947e-07	29	Rank6	Cn
A_C_peak_101366	chrC03_random	4931068	4931764	-	BnaC03g76270D	Intergenic	iACR	4.49474	2.80092e-12	9.23336e-10	27	Rank6	Cn
A_C_peak_101368	chrC03_random	4938660	4938899	-	BnaC03g76270D	promoter-TSS (BnaC03g76270D)	gACR	3.53158	3.93342e-08	5.33703e-06	21	Rank1	Cn
A_C_peak_101371	chrC03_random	4951737	4952853	+	BnaC03g76310D	exon (BnaC03g76310D, exon 1 of 1)	gACR	4.01316	3.94703e-10	8.79144e-08	24	Rank4	Cn
A_C_peak_101378	chrC03_random	4997124	4997909	-	BnaC03g76350D	TTS (BnaC03g76360D)	gACR	4.13625	4.83103e-13	1.78078e-10	33	Rank8	Cn
A_C_peak_101386	chrC03_random	5015524	5016711	-	BnaC03g76380D	Intergenic	iACR	4.17369	7.86774e-11	2.02004e-08	25	Rank4	Cn
A_C_peak_101387	chrC03_random	5017323	5017687	-	BnaC03g76380D	Intergenic	iACR	3.53158	3.93342e-08	5.33703e-06	21	Rank1	Cn
A_C_peak_101398	chrC03_random	5043581	5044062	+	BnaC03g76450D	TTS (BnaC03g76460D)	gACR	3.69211	8.83914e-09	1.43245e-06	22	Rank2	Cn
A_C_peak_10141	chrA03	4711340	4711638	-	BnaA03g10470D	promoter-TSS (BnaA03g10470D)	gACR	3.69211	8.83914e-09	1.43245e-06	22	Rank2	An
A_C_peak_101411	chrC03_random	5084289	5085677	-	BnaC03g76490D	Intergenic	iACR	3.53261	3.32728e-12	1.04316e-09	38	Rank9	Cn
A_C_peak_101418	chrC03_random	5101088	5101435	+	BnaC03g76510D	Intergenic	iACR	3.86598	4.41286e-11	1.16799e-08	29	Rank6	Cn
A_C_peak_101422	chrC03_random	5120070	5120704	+	BnaC03g76540D	promoter-TSS (BnaC03g76540D)	gACR	3.85263	1.9055e-09	3.64267e-07	23	Rank3	Cn
A_C_peak_101442	chrC03_random	5195856	5196553	-	BnaC03g76590D	Intergenic	iACR	4.17369	7.86774e-11	2.02004e-08	25	Rank4	Cn
A_C_peak_101443	chrC03_random	5196716	5198216	-	BnaC03g76590D	Intergenic	iACR	4.21512	8.04804e-12	2.42639e-09	28	Rank6	Cn
A_C_peak_101466	chrC03_random	5273676	5274923	+	BnaC03g76700D	Intergenic	iACR	9.04977	2.13727e-51	3.77138e-48	79	Rank10	Cn
A_C_peak_101479	chrC03_random	5307745	5309350	-	BnaC03g76760D	Intergenic	iACR	3.9959	5.62587e-14	2.31958e-11	38	Rank9	Cn
A_C_peak_101483	chrC03_random	5322583	5323055	-	BnaC03g76760D	Intergenic	iACR	14.2868	3.02106e-75	7.36343e-72	88	Rank10	Cn
A_C_peak_101484	chrC03_random	5326346	5326587	-	BnaC03g76760D	Intergenic	iACR	4.17369	7.86774e-11	2.02004e-08	25	Rank4	Cn
A_C_peak_101496	chrC03_random	5406082	5406545	-	BnaC03g76880D	exon (BnaC03g76880D, exon 2 of 6)	gACR	3.67089	3.13163e-10	7.07457e-08	28	Rank6	Cn
A_C_peak_101502	chrC03_random	5417629	5418149	-	BnaC03g76890D	exon (BnaC03g76890D, exon 1 of 1)	gACR	5.05319	2.95332e-17	1.68054e-14	37	Rank9	Cn
A_C_peak_101505	chrC03_random	5424662	5425291	-	BnaC03g76890D	Intergenic	iACR	5.27157	4.38571e-16	2.22249e-13	32	Rank8	Cn
A_C_peak_101512	chrC03_random	5447821	5448468	+	BnaC03g76910D	Intergenic	iACR	4.97632	1.45586e-14	6.47336e-12	30	Rank7	Cn
A_C_peak_101521	chrC03_random	5459347	5459800	+	BnaC03g76910D	Intergenic	iACR	3.44828	8.90389e-10	1.78591e-07	29	Rank6	Cn
A_C_peak_101522	chrC03_random	5459909	5460178	+	BnaC03g76910D	Intergenic	iACR	3.57995	3.38649e-10	7.61518e-08	29	Rank6	Cn
A_C_peak_101523	chrC03_random	5460343	5461127	+	BnaC03g76910D	Intergenic	iACR	4.55696	5.25352e-15	2.41129e-12	35	Rank8	Cn
A_C_peak_10153	chrA03	4791522	4791949	-	BnaA03g10600D	exon (BnaA03g10600D, exon 1 of 4)	gACR	3.53158	3.93342e-08	5.33703e-06	21	Rank1	An
A_C_peak_101533	chrC03_random	5485051	5485896	+	BnaC03g76940D	exon (BnaC03g76940D, exon 5 of 8)	gACR	3.52798	8.58341e-10	1.72524e-07	28	Rank6	Cn
A_C_peak_101535	chrC03_random	5486969	5487699	+	BnaC03g76940D	TTS (BnaC03g76940D)	gACR	3.5061	2.64545e-08	3.697e-06	22	Rank2	Cn
A_C_peak_101541	chrC03_random	5503416	5503680	-	BnaC03g76950D	Intergenic	iACR	8.35579	6.72527e-39	9.3319e-36	61	Rank10	Cn
A_C_peak_101542	chrC03_random	5505193	5505489	-	BnaC03g76950D	Intergenic	iACR	6.72783	8.72389e-25	7.72449e-22	43	Rank9	Cn
A_C_peak_101548	chrC03_random	5527230	5528160	+	BnaC03g76970D	exon (BnaC03g76970D, exon 1 of 2)	gACR	4.16667	1.20943e-16	6.49965e-14	45	Rank9	Cn
A_C_peak_101549	chrC03_random	5534104	5535002	+	BnaC03g76990D	promoter-TSS (BnaC03g76990D)	gACR	4.15879	4.9916e-16	2.52017e-13	43	Rank9	Cn
A_C_peak_101550	chrC03_random	5536446	5537090	+	BnaC03g76990D	Intergenic	iACR	3.74065	1.06684e-10	2.55853e-08	29	Rank6	Cn
A_C_peak_101551	chrC03_random	5542850	5543719	+	BnaC03g77000D	Intergenic	iACR	9.31053	1.17128e-39	1.65581e-36	57	Rank10	Cn
A_C_peak_101553	chrC03_random	5551016	5551335	+	BnaC03g77000D	promoter-TSS (BnaC03g77000D)	gACR	3.53158	3.93342e-08	5.33703e-06	21	Rank1	Cn
A_C_peak_101554	chrC03_random	5551830	5552500	+	BnaC03g77000D	exon (BnaC03g77000D, exon 3 of 9)	gACR	4.33421	1.51126e-11	4.42099e-09	26	Rank5	Cn
A_C_peak_101555	chrC03_random	5552658	5553714	+	BnaC03g77000D	intron (BnaC03g77000D, intron 8 of 8)	gACR	4.01316	3.94703e-10	8.79144e-08	24	Rank4	Cn
A_C_peak_101557	chrC03_random	5562822	5564244	+	BnaC03g77010D	Intergenic	iACR	3.85263	1.9055e-09	3.64267e-07	23	Rank3	Cn
A_C_peak_101558	chrC03_random	5580293	5580557	+	BnaC03g77020D	TTS (BnaC03g77020D)	gACR	4.01316	3.94703e-10	8.79144e-08	24	Rank4	Cn
A_C_peak_101560	chrC03_random	5591501	5591813	+	BnaC03g77030D	Intergenic	iACR	3.53158	3.93342e-08	5.33703e-06	21	Rank1	Cn
A_C_peak_101561	chrC03_random	5594674	5595906	+	BnaC03g77030D	Intergenic	iACR	4.01316	3.94703e-10	8.79144e-08	24	Rank4	Cn
A_C_peak_101568	chrC03_random	5612713	5613133	-	BnaC03g77050D	intron (BnaC03g77060D, intron 4 of 13)	gACR	3.61446	1.0466e-17	6.10534e-15	59	Rank10	Cn
A_C_peak_101569	chrC03_random	5613835	5614577	-	BnaC03g77060D	intron (BnaC03g77060D, intron 4 of 13)	gACR	4.24877	7.58892e-24	6.43547e-21	68	Rank10	Cn
A_C_peak_101579	chrC03_random	5634409	5635076	-	BnaC03g77070D	Intergenic	iACR	3.53158	3.93342e-08	5.33703e-06	21	Rank1	Cn
A_C_peak_101580	chrC03_random	5645248	5646328	-	BnaC03g77070D	intron (BnaC03g77080D, intron 6 of 6)	gACR	4.27873	8.46818e-14	3.44445e-11	34	Rank8	Cn
A_C_peak_101593	chrC03_random	5673649	5674503	-	BnaC03g77110D	exon (BnaC03g77110D, exon 2 of 3)	gACR	3.80952	1.5313e-13	5.88857e-11	39	Rank9	Cn
A_C_peak_101599	chrC03_random	5721674	5722325	+	BnaC03g77160D	promoter-TSS (BnaC03g77160D)	gACR	3.42163	6.39072e-10	1.30728e-07	30	Rank7	Cn
A_C_peak_101600	chrC03_random	5722917	5723777	+	BnaC03g77160D	exon (BnaC03g77160D, exon 3 of 10)	gACR	3.76471	2.72577e-11	7.39043e-09	31	Rank7	Cn
A_C_peak_101611	chrC03_random	5742430	5742672	-	BnaC03g77190D	Intergenic	iACR	3.69211	8.83914e-09	1.43245e-06	22	Rank2	Cn
A_C_peak_101612	chrC03_random	5747071	5747369	-	BnaC03g77200D	Intergenic	iACR	7.05329	3.34765e-26	3.16979e-23	44	Rank9	Cn
A_C_peak_101622	chrC03_random	5783023	5783401	-	BnaC03g77250D	Intergenic	iACR	6.58158	5.23432e-23	4.3136e-20	40	Rank9	Cn
A_C_peak_101623	chrC03_random	5790703	5790972	-	BnaC03g77250D	Intergenic	iACR	7.06316	9.33297e-26	8.71345e-23	43	Rank9	Cn
A_C_peak_101627	chrC03_random	5795944	5796595	-	BnaC03g77250D	Intergenic	iACR	4.08654	7.00261e-13	2.44354e-10	33	Rank8	Cn
A_C_peak_101657	chrC03_random	5858791	5859860	+	BnaC03g77330D	Intergenic	iACR	4.44444	3.78861e-17	2.14333e-14	43	Rank9	Cn
A_C_peak_10166	chrA03	4855482	4855771	-	BnaA03g10790D	exon (BnaA03g10790D, exon 2 of 7)	gACR	3.69211	8.83914e-09	1.43245e-06	22	Rank2	An
A_C_peak_101665	chrC03_random	5876919	5877627	+	BnaC03g77360D	Intergenic	iACR	4.01316	3.94703e-10	8.79144e-08	24	Rank4	Cn
A_C_peak_101667	chrC03_random	5886147	5886764	+	BnaC03g77360D	Intergenic	iACR	3.56394	4.08131e-11	1.08473e-08	33	Rank8	Cn
A_C_peak_101686	chrC03_random	5932082	5933058	+	BnaC03g77450D	intron (BnaC03g77450D, intron 2 of 3)	gACR	7.65766	3.84875e-48	6.42999e-45	84	Rank10	Cn
A_C_peak_101689	chrC03_random	5939095	5939967	-	BnaC03g77480D	TTS (BnaC03g77470D)	gACR	5.07246	3.02378e-16	1.58632e-13	34	Rank8	Cn
A_C_peak_101691	chrC03_random	5950223	5950465	-	BnaC03g77510D	TTS (BnaC03g77500D)	gACR	3.53158	3.93342e-08	5.33703e-06	21	Rank1	Cn
A_C_peak_101696	chrC03_random	5978078	5978399	+	BnaC03g77550D	TTS (BnaC03g77550D)	gACR	3.53158	3.93342e-08	5.33703e-06	21	Rank1	Cn
A_C_peak_101697	chrC03_random	5978737	5979479	-	BnaC03g77560D	intron (BnaC03g77560D, intron 5 of 9)	gACR	3.85263	1.9055e-09	3.64267e-07	23	Rank3	Cn
A_C_peak_101702	chrC03_random	5996577	5997289	+	BnaC03g77600D	promoter-TSS (BnaC03g77600D)	gACR	4.65526	5.01487e-13	1.8457e-10	28	Rank6	Cn
A_C_peak_101703	chrC03_random	5997393	5997840	+	BnaC03g77600D	exon (BnaC03g77600D, exon 2 of 2)	gACR	3.85263	1.9055e-09	3.64267e-07	23	Rank3	Cn
A_C_peak_101709	chrC03_random	6035917	6036933	-	BnaC03g77620D	exon (BnaC03g77620D, exon 2 of 4)	gACR	4.89614	4.92448e-15	2.26438e-12	32	Rank8	Cn
A_C_peak_101717	chrC03_random	6064553	6065356	-	BnaC03g77670D	TTS (BnaC03g77670D)	gACR	4.65526	5.01487e-13	1.8457e-10	28	Rank6	Cn
A_C_peak_101718	chrC03_random	6065697	6066133	-	BnaC03g77670D	TTS (BnaC03g77660D)	gACR	3.48485	3.00365e-08	4.16131e-06	22	Rank2	Cn
A_C_peak_101721	chrC03_random	6070005	6070556	-	BnaC03g77670D	Intergenic	iACR	5.65217	1.82096e-19	1.20648e-16	38	Rank9	Cn
A_C_peak_101722	chrC03_random	6073712	6074075	+	BnaC03g77680D	Intergenic	iACR	3.69211	8.83914e-09	1.43245e-06	22	Rank2	Cn
A_C_peak_101726	chrC03_random	6091357	6091946	-	BnaC03g77690D	promoter-TSS (BnaC03g77690D)	gACR	5.12573	6.65718e-23	5.39672e-20	52	Rank10	Cn
A_C_peak_101744	chrC03_random	6143179	6143568	+	BnaC03g77760D	Intergenic	iACR	4.65526	5.01487e-13	1.8457e-10	28	Rank6	Cn
A_C_peak_101747	chrC03_random	6147850	6148553	+	BnaC03g77780D	Intergenic	iACR	3.51124	8.61708e-09	1.39875e-06	24	Rank4	Cn
A_C_peak_101753	chrC03_random	6158625	6159229	+	BnaC03g77800D	exon (BnaC03g77800D, exon 1 of 1)	gACR	4.33421	1.51126e-11	4.42099e-09	26	Rank5	Cn
A_C_peak_101756	chrC03_random	6177842	6178360	-	BnaC03g77810D	Intergenic	iACR	3.44353	1.32776e-08	1.95601e-06	24	Rank4	Cn
A_C_peak_101766	chrC03_random	6199485	6200879	+	BnaC03g77840D	TTS (BnaC03g77830D)	gACR	4	4.84786e-12	1.49462e-09	31	Rank7	Cn
A_C_peak_101768	chrC03_random	6207759	6208669	+	BnaC03g77850D	exon (BnaC03g77850D, exon 1 of 8)	gACR	3.69211	8.83914e-09	1.43245e-06	22	Rank2	Cn
A_C_peak_101773	chrC03_random	6217159	6217797	-	BnaC03g77880D	TTS (BnaC03g77880D)	gACR	3.46639	1.54732e-10	3.63471e-08	32	Rank8	Cn
A_C_peak_101776	chrC03_random	6222326	6224050	-	BnaC03g77880D	Intergenic	iACR	3.51351	4.91643e-09	8.29545e-07	25	Rank4	Cn
A_C_peak_101790	chrC03_random	6257113	6257906	+	BnaC03g77960D	exon (BnaC03g77960D, exon 3 of 3)	gACR	3.82831	9.24081e-12	2.76777e-09	32	Rank8	Cn
A_C_peak_101791	chrC03_random	6292638	6292990	-	BnaC03g77990D	Intergenic	iACR	4.01316	3.94703e-10	8.79144e-08	24	Rank4	Cn
A_C_peak_101792	chrC03_random	6293396	6293961	-	BnaC03g77990D	TTS (BnaC03g77990D)	gACR	4.49474	2.80092e-12	9.23336e-10	27	Rank6	Cn
A_C_peak_101793	chrC03_random	6294052	6294517	-	BnaC03g77990D	intron (BnaC03g77990D, intron 6 of 7)	gACR	4.17369	7.86774e-11	2.02004e-08	25	Rank4	Cn
A_C_peak_101796	chrC03_random	6305985	6307420	-	BnaC03g78020D	Intergenic	iACR	3.69211	8.83914e-09	1.43245e-06	22	Rank2	Cn
A_C_peak_101800	chrC03_random	6328035	6328472	-	BnaC03g78030D	Intergenic	iACR	5.4579	5.70519e-17	3.19904e-14	33	Rank8	Cn
A_C_peak_101802	chrC03_random	6334611	6335583	-	BnaC03g78040D	Intergenic	iACR	4.17369	7.86774e-11	2.02004e-08	25	Rank4	Cn
A_C_peak_101804	chrC03_random	6344016	6344980	-	BnaC03g78050D	TTS (BnaC03g78050D)	gACR	3.53158	3.93342e-08	5.33703e-06	21	Rank1	Cn
A_C_peak_101806	chrC03_random	6356959	6357283	-	BnaC03g78090D	Intergenic	iACR	3.53158	3.93342e-08	5.33703e-06	21	Rank1	Cn
A_C_peak_101808	chrC03_random	6372756	6375053	-	BnaC03g78110D	TTS (BnaC03g78110D)	gACR	4.19255	3.586e-11	9.59003e-09	26	Rank5	Cn
A_C_peak_101816	chrC03_random	6395666	6396641	+	BnaC03g78150D	Intergenic	iACR	3.85263	1.9055e-09	3.64267e-07	23	Rank3	Cn
A_C_peak_101826	chrC03_random	6416306	6416746	-	BnaC03g78180D	TTS (BnaC03g78190D)	gACR	3.51759	7.34954e-13	2.56088e-10	41	Rank9	Cn
A_C_peak_101831	chrC03_random	6430150	6431878	-	BnaC03g78210D	promoter-TSS (BnaC03g78210D)	gACR	4.49474	2.80092e-12	9.23336e-10	27	Rank6	Cn
A_C_peak_101832	chrC03_random	6439011	6439403	+	BnaC03g78230D	exon (BnaC03g78230D, exon 9 of 14)	gACR	3.93701	2.69408e-11	7.31223e-09	29	Rank6	Cn
A_C_peak_101841	chrC03_random	6453541	6454465	-	BnaC03g78280D	intron (BnaC03g78280D, intron 4 of 4)	gACR	3.40909	2.13368e-12	7.11574e-10	41	Rank9	Cn
A_C_peak_101843	chrC03_random	6459992	6460472	-	BnaC03g78280D	Intergenic	iACR	5.53797	1.41687e-17	8.20918e-15	34	Rank8	Cn
A_C_peak_101845	chrC03_random	6464544	6464957	-	BnaC03g78280D	Intergenic	iACR	3.53158	3.93342e-08	5.33703e-06	21	Rank1	Cn
A_C_peak_101848	chrC03_random	6470745	6472481	-	BnaC03g78290D	Intergenic	iACR	4.49102	6.71785e-13	2.35023e-10	29	Rank6	Cn
A_C_peak_101856	chrC03_random	6496013	6497005	-	BnaC03g78340D	TTS (BnaC03g78330D)	gACR	3.85263	1.9055e-09	3.64267e-07	23	Rank3	Cn
A_C_peak_101858	chrC03_random	6508034	6508893	+	BnaC03g78350D	Intergenic	iACR	5.29737	3.72821e-16	1.9454e-13	32	Rank8	Cn
A_C_peak_101867	chrC04	23725	24639	-	BnaC04g00080D	exon (BnaC04g00080D, exon 2 of 7)	gACR	3.85263	1.9055e-09	3.64267e-07	23	Rank3	Cn
A_C_peak_101884	chrC04	79803	80272	+	BnaC04g00210D	Intergenic	iACR	3.53158	3.93342e-08	5.33703e-06	21	Rank1	Cn
A_C_peak_101885	chrC04	81336	81589	+	BnaC04g00210D	Intergenic	iACR	4.01316	3.94703e-10	8.79144e-08	24	Rank4	Cn
A_C_peak_101898	chrC04	110387	111066	+	BnaC04g00290D	intron (BnaC04g00290D, intron 2 of 4)	gACR	3.53107	7.59784e-09	1.24408e-06	24	Rank4	Cn
A_C_peak_101907	chrC04	225212	225537	+	BnaC04g00350D	intron (BnaC04g00350D, intron 4 of 9)	gACR	3.47432	3.19912e-08	4.40961e-06	22	Rank2	Cn
A_C_peak_101910	chrC04	235846	236523	+	BnaC04g00370D	TTS (BnaC04g00370D)	gACR	4.32961	9.52489e-13	3.28262e-10	30	Rank7	Cn
A_C_peak_101911	chrC04	240679	242125	+	BnaC04g00380D	Intergenic	iACR	4.88782	1.13198e-24	9.98849e-22	60	Rank10	Cn
A_C_peak_101912	chrC04	242839	243472	+	BnaC04g00380D	Intergenic	iACR	3.77622	4.65608e-17	2.62102e-14	53	Rank10	Cn
A_C_peak_101914	chrC04	252420	252962	+	BnaC04g00390D	TTS (BnaC04g00390D)	gACR	4.10628	6.04102e-13	2.12188e-10	33	Rank8	Cn
A_C_peak_101921	chrC04	359455	359754	-	BnaC04g00420D	intron (BnaC04g00420D, intron 2 of 10)	gACR	3.6036	8.45084e-09	1.37452e-06	23	Rank3	Cn
A_C_peak_101927	chrC04	373670	375336	+	BnaC04g00470D	exon (BnaC04g00470D, exon 8 of 11)	gACR	3.87244	3.56911e-12	1.11548e-09	33	Rank8	Cn
A_C_peak_101947	chrC04	418027	418266	+	BnaC04g00520D	Intergenic	iACR	7.73994	1.13337e-30	1.26238e-27	49	Rank9	Cn
A_C_peak_101948	chrC04	418888	419126	+	BnaC04g00520D	Intergenic	iACR	9.47105	1.0365e-40	1.49955e-37	58	Rank10	Cn
A_C_peak_101970	chrC04	490026	490485	-	BnaC04g00620D	TTS (BnaC04g00630D)	gACR	4.85714	2.89988e-15	1.35475e-12	33	Rank8	Cn
A_C_peak_101971	chrC04	492979	493438	-	BnaC04g00640D	exon (BnaC04g00640D, exon 4 of 4)	gACR	3.63924	1.2037e-08	1.78558e-06	22	Rank2	Cn
A_C_peak_101977	chrC04	507545	508223	-	BnaC04g00670D	Intergenic	iACR	3.46154	4.04492e-09	6.91544e-07	26	Rank5	Cn
A_C_peak_101978	chrC04	509176	510364	-	BnaC04g00670D	Intergenic	iACR	3.82586	1.07357e-10	2.57348e-08	28	Rank6	Cn
A_C_peak_101985	chrC04	532292	533198	+	BnaC04g00680D	exon (BnaC04g00680D, exon 3 of 3)	gACR	3.69231	4.94333e-09	8.33393e-07	23	Rank3	Cn
A_C_peak_101986	chrC04	537106	538367	+	BnaC04g00680D	Intergenic	iACR	3.80435	2.27494e-10	5.23347e-08	27	Rank6	Cn
A_C_peak_102016	chrC04	668958	669453	-	BnaC04g00790D	exon (BnaC04g00790D, exon 1 of 1)	gACR	3.83562	1.84774e-10	4.3016e-08	27	Rank6	Cn
A_C_peak_102022	chrC04	682900	683484	-	BnaC04g00820D	TTS (BnaC04g00820D)	gACR	4.48549	3.81654e-14	1.59426e-11	33	Rank8	Cn
A_C_peak_102025	chrC04	690241	691519	-	BnaC04g00830D	Intergenic	iACR	5.4579	5.70519e-17	3.19904e-14	33	Rank8	Cn
A_C_peak_102026	chrC04	698232	698592	-	BnaC04g00830D	Intergenic	iACR	4.01316	3.94703e-10	8.79144e-08	24	Rank4	Cn
A_C_peak_102028	chrC04	714322	714879	+	BnaC04g00840D	Intergenic	iACR	5.13684	2.36543e-15	1.14304e-12	31	Rank7	Cn
A_C_peak_102030	chrC04	721571	722773	+	BnaC04g00840D	Intergenic	iACR	3.79747	2.63919e-09	4.64387e-07	23	Rank3	Cn
A_C_peak_102037	chrC04	760296	760786	+	BnaC04g00870D	intron (BnaC04g00870D, intron 1 of 1)	gACR	3.45345	3.62593e-08	4.94789e-06	22	Rank2	Cn
A_C_peak_102038	chrC04	762401	762696	+	BnaC04g00880D	exon (BnaC04g00880D, exon 1 of 1)	gACR	3.48189	1.03875e-08	1.55736e-06	24	Rank4	Cn
A_C_peak_102039	chrC04	765085	765635	+	BnaC04g00900D	TTS (BnaC04g00890D)	gACR	4.12698	1.04184e-10	2.50317e-08	25	Rank4	Cn
A_C_peak_102043	chrC04	775613	776657	-	BnaC04g00940D	exon (BnaC04g00940D, exon 5 of 8)	gACR	4.35685	3.39156e-16	1.77419e-13	41	Rank9	Cn
A_C_peak_102045	chrC04	782050	782441	+	BnaC04g00960D	exon (BnaC04g00960D, exon 2 of 4)	gACR	4.7561	1.21661e-16	6.53597e-14	38	Rank9	Cn
A_C_peak_102057	chrC04	805197	806579	+	BnaC04g01030D	TTS (BnaC04g01020D)	gACR	6.0274	1.19012e-22	9.56071e-20	43	Rank9	Cn
A_C_peak_10206	chrA03	5090566	5090973	+	BnaA03g11320D	exon (BnaA03g11320D, exon 1 of 2)	gACR	4.17369	7.86774e-11	2.02004e-08	25	Rank4	An
A_C_peak_102061	chrC04	816566	818149	+	BnaC04g01050D	exon (BnaC04g01050D, exon 23 of 26)	gACR	4.28329	1.1318e-33	1.37778e-30	100	Rank10	Cn
A_C_peak_102065	chrC04	831159	831498	+	BnaC04g01070D	TTS (BnaC04g01070D)	gACR	3.80711	6.66761e-11	1.72806e-08	29	Rank6	Cn
A_C_peak_102068	chrC04	904375	904629	+	BnaC04g01080D	promoter-TSS (BnaC04g01080D)	gACR	3.60963	1.49393e-09	2.90008e-07	26	Rank5	Cn
A_C_peak_102074	chrC04	919681	921064	-	BnaC04g01130D	exon (BnaC04g01130D, exon 1 of 7)	gACR	3.64432	3.72769e-09	6.40988e-07	24	Rank4	Cn
A_C_peak_102075	chrC04	925107	925433	-	BnaC04g01130D	Intergenic	iACR	4.81579	8.6838e-14	3.52834e-11	29	Rank6	Cn
A_C_peak_102076	chrC04	925668	925923	-	BnaC04g01130D	Intergenic	iACR	4.33421	1.51126e-11	4.42099e-09	26	Rank5	Cn
A_C_peak_102084	chrC04	960169	960905	+	BnaC04g01190D	exon (BnaC04g01190D, exon 2 of 5)	gACR	4.49474	2.80092e-12	9.23336e-10	27	Rank6	Cn
A_C_peak_102086	chrC04	975296	975756	-	BnaC04g01230D	Intergenic	iACR	3.85263	1.9055e-09	3.64267e-07	23	Rank3	Cn
A_C_peak_102095	chrC04	986402	986909	+	BnaC04g01250D	exon (BnaC04g01250D, exon 6 of 7)	gACR	3.5061	2.64545e-08	3.697e-06	22	Rank2	Cn
A_C_peak_102098	chrC04	1007906	1009090	-	BnaC04g01280D	intron (BnaC04g01280D, intron 7 of 8)	gACR	3.7037	4.61636e-09	7.8224e-07	23	Rank3	Cn
A_C_peak_102101	chrC04	1029924	1030384	-	BnaC04g01310D	TTS (BnaC04g01310D)	gACR	4.12844	5.32918e-11	1.39753e-08	26	Rank5	Cn
A_C_peak_102106	chrC04	1051817	1052246	+	BnaC04g01370D	exon (BnaC04g01370D, exon 3 of 3)	gACR	5.29737	3.72821e-16	1.9454e-13	32	Rank8	Cn
A_C_peak_10211	chrA03	5108002	5108480	-	BnaA03g11360D	exon (BnaA03g11360D, exon 4 of 4)	gACR	4.17369	7.86774e-11	2.02004e-08	25	Rank4	An
A_C_peak_102111	chrC04	1069632	1070331	-	BnaC04g01410D	promoter-TSS (BnaC04g01410D)	gACR	4.07523	1.42495e-10	3.36357e-08	25	Rank4	Cn
A_C_peak_102118	chrC04	1099348	1099630	-	BnaC04g01470D	intron (BnaC04g01470D, intron 1 of 2)	gACR	3.5865	3.40244e-11	9.12053e-09	33	Rank8	Cn
A_C_peak_102126	chrC04	1114006	1114574	+	BnaC04g01510D	intron (BnaC04g01510D, intron 9 of 11)	gACR	3.58056	1.03529e-09	2.05627e-07	27	Rank6	Cn
A_C_peak_102133	chrC04	1133588	1134067	-	BnaC04g01540D	exon (BnaC04g01540D, exon 3 of 3)	gACR	4.01316	3.94703e-10	8.79144e-08	24	Rank4	Cn
A_C_peak_102139	chrC04	1154591	1155288	-	BnaC04g01570D	Intergenic	iACR	3.85263	1.9055e-09	3.64267e-07	23	Rank3	Cn
A_C_peak_102140	chrC04	1157471	1157830	-	BnaC04g01570D	exon (BnaC04g01570D, exon 8 of 13)	gACR	3.53158	3.93342e-08	5.33703e-06	21	Rank1	Cn
A_C_peak_102147	chrC04	1175313	1175654	-	BnaC04g01610D	exon (BnaC04g01610D, exon 2 of 3)	gACR	4.02477	1.93776e-10	4.49935e-08	25	Rank4	Cn
A_C_peak_102149	chrC04	1185602	1186564	-	BnaC04g01620D	promoter-TSS (BnaC04g01620D)	gACR	4.81579	8.6838e-14	3.52834e-11	29	Rank6	Cn
A_C_peak_102150	chrC04	1187619	1188296	-	BnaC04g01620D	Intergenic	iACR	6.26053	3.16119e-21	2.37493e-18	38	Rank9	Cn
A_C_peak_102159	chrC04	1251743	1252082	+	BnaC04g01650D	exon (BnaC04g01650D, exon 2 of 5)	gACR	3.4632	2.71844e-10	6.19213e-08	31	Rank7	Cn
A_C_peak_102162	chrC04	1258959	1259297	-	BnaC04g01670D	intron (BnaC04g01670D, intron 3 of 3)	gACR	3.69211	8.83914e-09	1.43245e-06	22	Rank2	Cn
A_C_peak_10217	chrA03	5146676	5147678	+	BnaA03g11470D	promoter-TSS (BnaA03g11470D)	gACR	4.17369	7.86774e-11	2.02004e-08	25	Rank4	An
A_C_peak_102172	chrC04	1316538	1316946	+	BnaC04g01780D	exon (BnaC04g01780D, exon 2 of 2)	gACR	3.48485	3.00365e-08	4.16131e-06	22	Rank2	Cn
A_C_peak_102173	chrC04	1318857	1319122	+	BnaC04g01780D	TTS (BnaC04g01790D)	gACR	3.68421	8.70583e-12	2.61505e-09	34	Rank8	Cn
A_C_peak_102176	chrC04	1325100	1325520	-	BnaC04g01790D	intron (BnaC04g01790D, intron 1 of 2)	gACR	3.89474	4.64868e-13	1.71601e-10	36	Rank8	Cn
A_C_peak_102177	chrC04	1337679	1338011	-	BnaC04g01800D	Intergenic	iACR	31.092	0	0	540	Rank10	Cn
A_C_peak_102181	chrC04	1352857	1354086	+	BnaC04g01820D	promoter-TSS (BnaC04g01820D)	gACR	3.77129	4.72063e-11	1.24506e-08	30	Rank7	Cn
A_C_peak_102185	chrC04	1435841	1436485	-	BnaC04g01830D	exon (BnaC04g01830D, exon 2 of 2)	gACR	3.53158	3.93342e-08	5.33703e-06	21	Rank1	Cn
A_C_peak_102186	chrC04	1436993	1437628	-	BnaC04g01830D	exon (BnaC04g01830D, exon 1 of 2)	gACR	4.38066	2.78259e-12	9.17889e-10	28	Rank6	Cn
A_C_peak_102204	chrC04	1491466	1492091	-	BnaC04g01920D	exon (BnaC04g01920D, exon 1 of 5)	gACR	4.81579	8.6838e-14	3.52834e-11	29	Rank6	Cn
A_C_peak_102206	chrC04	1501227	1502542	+	BnaC04g01930D	intron (BnaC04g01930D, intron 2 of 4)	gACR	4.09836	8.93861e-12	2.68028e-09	29	Rank6	Cn
A_C_peak_102220	chrC04	1538947	1539230	+	BnaC04g01990D	Intergenic	iACR	3.80048	2.08867e-11	5.7376e-09	31	Rank7	Cn
A_C_peak_102223	chrC04	1542910	1543528	+	BnaC04g01990D	intron (BnaC04g01990D, intron 1 of 1)	gACR	3.4632	2.71844e-10	6.19213e-08	31	Rank7	Cn
A_C_peak_10223	chrA03	5175541	5175797	-	BnaA03g11560D	promoter-TSS (BnaA03g11560D)	gACR	3.76506	1.76571e-09	3.39289e-07	24	Rank3	An
A_C_peak_102232	chrC04	1578411	1579556	-	BnaC04g02060D	TTS (BnaC04g02060D)	gACR	5.05181	1.31465e-17	7.63203e-15	38	Rank9	Cn
A_C_peak_102238	chrC04	1588868	1589649	+	BnaC04g02080D	promoter-TSS (BnaC04g02080D)	gACR	4.01316	3.94703e-10	8.79144e-08	24	Rank4	Cn
A_C_peak_102243	chrC04	1606159	1606860	-	BnaC04g02110D	Intergenic	iACR	3.4626	1.17501e-08	1.7455e-06	24	Rank4	Cn
A_C_peak_102244	chrC04	1608028	1608480	-	BnaC04g02120D	TTS (BnaC04g02120D)	gACR	3.77359	3.04117e-09	5.30274e-07	23	Rank3	Cn
A_C_peak_102252	chrC04	1638651	1639105	-	BnaC04g02150D	intron (BnaC04g02150D, intron 13 of 25)	gACR	3.62538	7.40423e-09	1.21456e-06	23	Rank3	Cn
A_C_peak_102254	chrC04	1641465	1641885	-	BnaC04g02150D	promoter-TSS (BnaC04g02150D)	gACR	4.97632	1.45586e-14	6.47336e-12	30	Rank7	Cn
A_C_peak_102262	chrC04	1667201	1667440	-	BnaC04g02180D	promoter-TSS (BnaC04g02180D)	gACR	3.56037	1.91584e-08	2.7453e-06	22	Rank2	Cn
A_C_peak_102273	chrC04	1687845	1688328	-	BnaC04g02210D	exon (BnaC04g02210D, exon 2 of 9)	gACR	3.4384	2.33453e-08	3.29443e-06	23	Rank3	Cn
A_C_peak_10228	chrA03	5187737	5188138	+	BnaA03g11580D	promoter-TSS (BnaA03g11580D)	gACR	4.17369	7.86774e-11	2.02004e-08	25	Rank4	An
A_C_peak_102282	chrC04	1729275	1730454	-	BnaC04g02250D	Intergenic	iACR	7.68095	6.59584e-58	1.2881e-54	103	Rank10	Cn
A_C_peak_102291	chrC04	1756055	1756390	+	BnaC04g02300D	exon (BnaC04g02300D, exon 1 of 1)	gACR	3.85263	1.9055e-09	3.64267e-07	23	Rank3	Cn
A_C_peak_102305	chrC04	1812276	1812545	-	BnaC04g02360D	Intergenic	iACR	3.85263	1.9055e-09	3.64267e-07	23	Rank3	Cn
A_C_peak_102306	chrC04	1813125	1813461	-	BnaC04g02360D	Intergenic	iACR	4.01316	3.94703e-10	8.79144e-08	24	Rank4	Cn
A_C_peak_102308	chrC04	1834896	1836396	+	BnaC04g02420D	TTS (BnaC04g02400D)	gACR	6.35417	4.25256e-31	4.7874e-28	60	Rank10	Cn
A_C_peak_102309	chrC04	1836913	1837346	+	BnaC04g02420D	exon (BnaC04g02430D, exon 8 of 10)	gACR	4.68432	1.02398e-18	6.54003e-16	45	Rank9	Cn
A_C_peak_102311	chrC04	1838128	1838430	-	BnaC04g02430D	intron (BnaC04g02430D, intron 6 of 9)	gACR	3.94737	8.51471e-14	3.46115e-11	38	Rank9	Cn
A_C_peak_102314	chrC04	1848853	1849133	+	BnaC04g02440D	Intergenic	iACR	7.54474	1.36085e-28	1.41521e-25	46	Rank9	Cn
A_C_peak_102319	chrC04	1864001	1864393	+	BnaC04g02490D	exon (BnaC04g02480D, exon 2 of 3)	gACR	4.4837	7.9908e-14	3.25574e-11	32	Rank8	Cn
A_C_peak_102321	chrC04	1866379	1866680	+	BnaC04g02490D	intron (BnaC04g02490D, intron 2 of 7)	gACR	3.48101	5.26672e-08	6.50744e-06	21	Rank1	Cn
A_C_peak_102327	chrC04	1890016	1890463	+	BnaC04g02530D	promoter-TSS (BnaC04g02530D)	gACR	3.54545	2.95992e-12	9.32889e-10	38	Rank9	Cn
A_C_peak_102331	chrC04	1897696	1898113	+	BnaC04g02560D	promoter-TSS (BnaC04g02560D)	gACR	3.71094	1.20379e-12	4.10989e-10	37	Rank9	Cn
A_C_peak_102335	chrC04	1905927	1906404	+	BnaC04g02570D	Intergenic	iACR	3.69211	8.83914e-09	1.43245e-06	22	Rank2	Cn
A_C_peak_102336	chrC04	1907478	1907727	+	BnaC04g02570D	Intergenic	iACR	4.49474	2.80092e-12	9.23336e-10	27	Rank6	Cn
A_C_peak_102346	chrC04	1928858	1929189	+	BnaC04g02610D	Intergenic	iACR	3.5	1.80767e-09	3.46785e-07	27	Rank6	Cn
A_C_peak_102362	chrC04	1962570	1963044	-	BnaC04g02740D	intron (BnaC04g02750D, intron 5 of 5)	gACR	3.95095	4.60002e-11	1.21495e-08	28	Rank6	Cn
A_C_peak_102370	chrC04	1991040	1991508	+	BnaC04g02770D	TTS (BnaC04g02760D)	gACR	5.43131	6.75025e-17	3.68519e-14	33	Rank8	Cn
A_C_peak_102378	chrC04	2014462	2015524	-	BnaC04g02810D	intron (BnaC04g02810D, intron 1 of 1)	gACR	4.81579	8.6838e-14	3.52834e-11	29	Rank6	Cn
A_C_peak_102380	chrC04	2021031	2021618	+	BnaC04g02850D	TTS (BnaC04g02840D)	gACR	3.85263	1.9055e-09	3.64267e-07	23	Rank3	Cn
A_C_peak_102386	chrC04	2038045	2038592	+	BnaC04g02870D	TTS (BnaC04g02860D)	gACR	4.22265	2.77939e-16	1.46097e-13	43	Rank9	Cn
A_C_peak_102394	chrC04	2053963	2055036	+	BnaC04g02900D	exon (BnaC04g02900D, exon 4 of 4)	gACR	4.80769	1.51011e-20	1.0864e-17	49	Rank9	Cn
A_C_peak_102404	chrC04	2077414	2077743	-	BnaC04g02920D	intron (BnaC04g02920D, intron 4 of 31)	gACR	4.49474	2.80092e-12	9.23336e-10	27	Rank6	Cn
A_C_peak_102406	chrC04	2087301	2088030	-	BnaC04g02930D	TTS (BnaC04g02940D)	gACR	3.49887	3.55304e-10	7.96691e-08	30	Rank7	Cn
A_C_peak_102414	chrC04	2112058	2112384	-	BnaC04g02970D	exon (BnaC04g02970D, exon 3 of 10)	gACR	4.20561	3.30925e-11	8.88976e-09	26	Rank5	Cn
A_C_peak_102416	chrC04	2115697	2116543	+	BnaC04g02980D	exon (BnaC04g02980D, exon 1 of 6)	gACR	3.69211	8.83914e-09	1.43245e-06	22	Rank2	Cn
A_C_peak_102424	chrC04	2251959	2252314	-	BnaC04g03090D	intron (BnaC04g03090D, intron 2 of 4)	gACR	3.65079	1.12494e-08	1.67687e-06	22	Rank2	Cn
A_C_peak_102452	chrC04	2314318	2314591	-	BnaC04g03230D	intron (BnaC04g03230D, intron 8 of 10)	gACR	3.76471	2.72577e-11	7.39043e-09	31	Rank7	Cn
A_C_peak_102454	chrC04	2321213	2322139	-	BnaC04g03250D	intron (BnaC04g03250D, intron 5 of 11)	gACR	4.71429	1.65314e-14	7.09708e-12	32	Rank8	Cn
A_C_peak_102457	chrC04	2329623	2330548	-	BnaC04g03290D	exon (BnaC04g03290D, exon 1 of 1)	gACR	4.55635	1.20279e-15	5.92366e-13	37	Rank9	Cn
A_C_peak_102467	chrC04	2355043	2356364	-	BnaC04g03320D	Intergenic	iACR	5.44662	4.7608e-23	3.92835e-20	49	Rank9	Cn
A_C_peak_102469	chrC04	2363883	2365253	-	BnaC04g03330D	intron (BnaC04g03330D, intron 5 of 7)	gACR	6.26053	3.16119e-21	2.37493e-18	38	Rank9	Cn
A_C_peak_10247	chrA03	5353802	5354152	-	BnaA03g11850D	Intergenic	iACR	10.4342	3.53419e-47	5.81782e-44	64	Rank10	An
A_C_peak_102475	chrC04	2372933	2373720	-	BnaC04g03350D	exon (BnaC04g03350D, exon 4 of 5)	gACR	4.05405	2.42868e-13	9.18227e-11	35	Rank8	Cn
A_C_peak_102480	chrC04	2397143	2397998	-	BnaC04g03360D	intron (BnaC04g03360D, intron 1 of 1)	gACR	4.65526	5.01487e-13	1.8457e-10	28	Rank6	Cn
A_C_peak_102484	chrC04	2404908	2405336	+	BnaC04g03370D	TTS (BnaC04g03380D)	gACR	4.04984	1.66288e-10	3.89206e-08	25	Rank4	Cn
A_C_peak_102485	chrC04	2405434	2406600	-	BnaC04g03380D	TTS (BnaC04g03370D)	gACR	3.4626	1.17501e-08	1.7455e-06	24	Rank4	Cn
A_C_peak_102497	chrC04	2439344	2441199	+	BnaC04g03440D	Intergenic	iACR	3.89755	1.57801e-12	5.32746e-10	34	Rank8	Cn
A_C_peak_102499	chrC04	2449408	2449997	+	BnaC04g03450D	Intergenic	iACR	3.85263	1.9055e-09	3.64267e-07	23	Rank3	Cn
A_C_peak_102501	chrC04	2453703	2454297	+	BnaC04g03450D	exon (BnaC04g03450D, exon 3 of 8)	gACR	3.69211	8.83914e-09	1.43245e-06	22	Rank2	Cn
A_C_peak_102503	chrC04	2463583	2463857	+	BnaC04g03470D	promoter-TSS (BnaC04g03470D)	gACR	3.53158	3.93342e-08	5.33703e-06	21	Rank1	Cn
A_C_peak_102504	chrC04	2473250	2473717	+	BnaC04g03480D	TTS (BnaC04g03480D)	gACR	4.81579	8.6838e-14	3.52834e-11	29	Rank6	Cn
A_C_peak_102510	chrC04	2496824	2498963	-	BnaC04g03490D	TTS (BnaC04g03500D)	gACR	5.14113	3.05802e-22	2.42125e-19	50	Rank10	Cn
A_C_peak_102514	chrC04	2512420	2513609	+	BnaC04g03520D	Intergenic	iACR	3.94933	1.19237e-17	6.93649e-15	52	Rank10	Cn
A_C_peak_102517	chrC04	2515476	2516051	+	BnaC04g03520D	Intergenic	iACR	4.64441	1.81543e-24	1.59122e-21	63	Rank10	Cn
A_C_peak_102526	chrC04	2547913	2548463	+	BnaC04g03570D	intron (BnaC04g03560D, intron 6 of 6)	gACR	3.85263	1.9055e-09	3.64267e-07	23	Rank3	Cn
A_C_peak_102533	chrC04	2571220	2571550	+	BnaC04g03610D	exon (BnaC04g03610D, exon 4 of 4)	gACR	3.69211	8.83914e-09	1.43245e-06	22	Rank2	Cn
A_C_peak_102540	chrC04	2581206	2581956	+	BnaC04g03610D	Intergenic	iACR	4.24107	1.43761e-14	6.3947e-12	37	Rank9	Cn
A_C_peak_102542	chrC04	2601327	2603339	-	BnaC04g03640D	exon (BnaC04g03640D, exon 1 of 1)	gACR	6.14407	5.72928e-29	6.02296e-26	57	Rank10	Cn
A_C_peak_10255	chrA03	5387658	5387913	+	BnaA03g11920D	Intergenic	iACR	3.69211	8.83914e-09	1.43245e-06	22	Rank2	An
A_C_peak_102551	chrC04	2702479	2703354	+	BnaC04g03750D	exon (BnaC04g03750D, exon 7 of 11)	gACR	4.65526	5.01487e-13	1.8457e-10	28	Rank6	Cn
A_C_peak_102555	chrC04	2750492	2750860	+	BnaC04g03760D	TTS (BnaC04g03760D)	gACR	3.60825	8.56091e-10	1.72135e-07	27	Rank6	Cn
A_C_peak_102558	chrC04	2752246	2753247	+	BnaC04g03760D	Intergenic	iACR	4.45946	9.45562e-14	3.69905e-11	32	Rank8	Cn
A_C_peak_102563	chrC04	2806236	2807137	+	BnaC04g03810D	Intergenic	iACR	6.58158	5.23432e-23	4.3136e-20	40	Rank9	Cn
A_C_peak_102564	chrC04	2807449	2807670	+	BnaC04g03810D	promoter-TSS (BnaC04g03810D)	gACR	3.53158	3.93342e-08	5.33703e-06	21	Rank1	Cn
A_C_peak_102565	chrC04	2833277	2833947	+	BnaC04g03820D	exon (BnaC04g03820D, exon 2 of 8)	gACR	4.01316	3.94703e-10	8.79144e-08	24	Rank4	Cn
A_C_peak_102567	chrC04	2836600	2837120	+	BnaC04g03830D	intron (BnaC04g03830D, intron 2 of 4)	gACR	3.85263	1.9055e-09	3.64267e-07	23	Rank3	Cn
A_C_peak_102569	chrC04	2839253	2839516	-	BnaC04g03840D	exon (BnaC04g03840D, exon 2 of 4)	gACR	3.85263	1.9055e-09	3.64267e-07	23	Rank3	Cn
A_C_peak_102587	chrC04	2908966	2909832	+	BnaC04g03940D	TTS (BnaC04g03940D)	gACR	3.97149	6.9274e-14	2.83563e-11	38	Rank9	Cn
A_C_peak_102611	chrC04	2971756	2972184	-	BnaC04g04010D	exon (BnaC04g04010D, exon 1 of 1)	gACR	3.69211	8.83914e-09	1.43245e-06	22	Rank2	Cn
A_C_peak_102612	chrC04	2976981	2977965	-	BnaC04g04010D	Intergenic	iACR	4.53333	2.72013e-14	1.14887e-11	33	Rank8	Cn
A_C_peak_102620	chrC04	3004553	3005033	+	BnaC04g04030D	intron (BnaC04g04020D, intron 1 of 4)	gACR	5.78778	3.35104e-33	4.01347e-30	71	Rank10	Cn
A_C_peak_102621	chrC04	3005571	3005826	+	BnaC04g04030D	intron (BnaC04g04020D, intron 1 of 4)	gACR	3.48432	3.00898e-12	9.47611e-10	39	Rank9	Cn
A_C_peak_102623	chrC04	3010946	3011335	+	BnaC04g04030D	Intergenic	iACR	7.70526	1.47897e-29	1.58932e-26	47	Rank9	Cn
A_C_peak_102626	chrC04	3021007	3021587	-	BnaC04g04050D	intron (BnaC04g04050D, intron 8 of 13)	gACR	3.75	5.92257e-10	1.21778e-07	26	Rank5	Cn
A_C_peak_102627	chrC04	3021848	3022826	-	BnaC04g04050D	exon (BnaC04g04050D, exon 4 of 14)	gACR	4.17957	3.88445e-11	1.03469e-08	26	Rank5	Cn
A_C_peak_102632	chrC04	3061900	3062980	+	BnaC04g04110D	promoter-TSS (BnaC04g04110D)	gACR	4.87988	5.15549e-26	4.85289e-23	64	Rank10	Cn
A_C_peak_102634	chrC04	3069660	3070075	+	BnaC04g04150D	TTS (BnaC04g04140D)	gACR	3.82932	2.70907e-12	8.94396e-10	34	Rank8	Cn
A_C_peak_102635	chrC04	3070783	3071500	+	BnaC04g04150D	exon (BnaC04g04150D, exon 5 of 10)	gACR	3.56322	2.18978e-10	5.04871e-08	30	Rank7	Cn
A_C_peak_102637	chrC04	3157584	3158062	+	BnaC04g04180D	Intergenic	iACR	6.90263	7.8759e-25	7.06025e-22	42	Rank9	Cn
A_C_peak_102644	chrC04	3187248	3187744	+	BnaC04g04200D	promoter-TSS (BnaC04g04200D)	gACR	3.85714	2.95801e-10	6.70548e-08	26	Rank5	Cn
A_C_peak_102653	chrC04	3206459	3206906	-	BnaC04g04250D	intron (BnaC04g04250D, intron 8 of 11)	gACR	3.48189	1.03875e-08	1.55736e-06	24	Rank4	Cn
A_C_peak_102671	chrC04	3262215	3262696	+	BnaC04g04390D	Intergenic	iACR	4.01316	3.94703e-10	8.79144e-08	24	Rank4	Cn
A_C_peak_102672	chrC04	3265815	3266642	+	BnaC04g04390D	Intergenic	iACR	4.97632	1.45586e-14	6.47336e-12	30	Rank7	Cn
A_C_peak_102675	chrC04	3278726	3279050	+	BnaC04g04390D	Intergenic	iACR	8.5079	1.6615e-34	2.07048e-31	52	Rank10	Cn
A_C_peak_102676	chrC04	3285387	3286164	-	BnaC04g04400D	Intergenic	iACR	3.69211	8.83914e-09	1.43245e-06	22	Rank2	Cn
A_C_peak_10268	chrA03	5462492	5462888	-	BnaA03g12070D	promoter-TSS (BnaA03g12070D)	gACR	3.6855	1.58107e-10	3.71193e-08	29	Rank6	An
A_C_peak_102688	chrC04	3323301	3324139	+	BnaC04g04450D	promoter-TSS (BnaC04g04450D)	gACR	3.62694	7.53286e-10	1.52595e-07	27	Rank6	Cn
A_C_peak_10269	chrA03	5463520	5465018	-	BnaA03g12080D	exon (BnaA03g12080D, exon 2 of 4)	gACR	4.69136	4.29101e-16	2.17621e-13	37	Rank8	An
A_C_peak_102692	chrC04	3331783	3332717	+	BnaC04g04470D	intron (BnaC04g04470D, intron 8 of 12)	gACR	3.8806	4.71596e-10	9.83105e-08	25	Rank4	Cn
A_C_peak_102700	chrC04	3372918	3375185	+	BnaC04g04500D	promoter-TSS (BnaC04g04500D)	gACR	3.75	4.73587e-13	1.74759e-10	38	Rank9	Cn
A_C_peak_102705	chrC04	3382770	3383456	-	BnaC04g04520D	promoter-TSS (BnaC04g04520D)	gACR	3.47432	3.19912e-08	4.40961e-06	22	Rank2	Cn
A_C_peak_102706	chrC04	3387241	3388079	+	BnaC04g04530D	exon (BnaC04g04530D, exon 2 of 6)	gACR	4.102	8.60696e-14	3.49816e-11	36	Rank8	Cn
A_C_peak_102724	chrC04	3430794	3431101	-	BnaC04g04660D	Intergenic	iACR	4.20455	3.8047e-14	1.5895e-11	36	Rank8	Cn
A_C_peak_102729	chrC04	3441450	3441742	-	BnaC04g04670D	intron (BnaC04g04670D, intron 1 of 2)	gACR	4.41177	1.1208e-12	3.83707e-10	29	Rank6	Cn
A_C_peak_10274	chrA03	5476387	5477275	+	BnaA03g12140D	intron (BnaA03g12140D, intron 7 of 13)	gACR	4.01316	3.94703e-10	8.79144e-08	24	Rank3	An
A_C_peak_102741	chrC04	3470792	3471449	+	BnaC04g04760D	promoter-TSS (BnaC04g04760D)	gACR	4.16667	2.15452e-11	5.91398e-09	27	Rank6	Cn
A_C_peak_102764	chrC04	3526149	3526853	+	BnaC04g04830D	exon (BnaC04g04830D, exon 1 of 1)	gACR	3.94366	9.06713e-11	2.19538e-08	27	Rank6	Cn
A_C_peak_102778	chrC04	3556803	3557476	+	BnaC04g04880D	promoter-TSS (BnaC04g04890D)	gACR	4.33421	1.51126e-11	4.42099e-09	26	Rank5	Cn
A_C_peak_102783	chrC04	3565252	3566964	+	BnaC04g04910D	intron (BnaC04g04910D, intron 2 of 3)	gACR	4.33421	1.51126e-11	4.42099e-09	26	Rank5	Cn
A_C_peak_102786	chrC04	3584635	3584945	+	BnaC04g04990D	Intergenic	iACR	4.01316	3.94703e-10	8.79144e-08	24	Rank4	Cn
A_C_peak_102802	chrC04	3658678	3659664	-	BnaC04g05180D	intron (BnaC04g05180D, intron 4 of 4)	gACR	5.13684	2.36543e-15	1.14304e-12	31	Rank7	Cn
A_C_peak_102813	chrC04	3733129	3734142	+	BnaC04g05270D	intron (BnaC04g05270D, intron 1 of 7)	gACR	3.82353	6.73767e-10	1.3742e-07	25	Rank4	Cn
A_C_peak_102815	chrC04	3736226	3736596	+	BnaC04g05270D	exon (BnaC04g05270D, exon 8 of 8)	gACR	4.49474	2.80092e-12	9.23336e-10	27	Rank6	Cn
A_C_peak_102818	chrC04	3753010	3753856	+	BnaC04g05300D	Intergenic	iACR	11.1647	0	0	1272	Rank10	Cn
A_C_peak_102819	chrC04	3755449	3756093	+	BnaC04g05300D	promoter-TSS (BnaC04g05300D)	gACR	10.4024	0	0	1214	Rank10	Cn
A_C_peak_102822	chrC04	3772935	3773744	+	BnaC04g05350D	TTS (BnaC04g05360D)	gACR	4.05028	2.37116e-11	6.4756e-09	28	Rank6	Cn
A_C_peak_102824	chrC04	3774832	3775281	-	BnaC04g05360D	exon (BnaC04g05360D, exon 3 of 5)	gACR	3.70879	7.7564e-10	1.56859e-07	26	Rank5	Cn
A_C_peak_102826	chrC04	3781295	3782081	-	BnaC04g05360D	Intergenic	iACR	8.01354	1.91386e-42	2.86735e-39	70	Rank10	Cn
A_C_peak_102828	chrC04	3786510	3787836	+	BnaC04g05370D	Intergenic	iACR	4.52489	1.45154e-22	1.16217e-19	59	Rank10	Cn
A_C_peak_10283	chrA03	5522491	5523577	-	BnaA03g12250D	exon (BnaA03g12250D, exon 15 of 22)	gACR	3.49127	1.92092e-09	3.64267e-07	27	Rank5	An
A_C_peak_102830	chrC04	3793475	3793858	+	BnaC04g05370D	Intergenic	iACR	5.34591	1.16257e-16	6.25461e-14	33	Rank8	Cn
A_C_peak_102833	chrC04	3807135	3807875	-	BnaC04g05380D	exon (BnaC04g05380D, exon 5 of 6)	gACR	5.4579	5.70519e-17	3.19904e-14	33	Rank8	Cn
A_C_peak_102837	chrC04	3831884	3832501	+	BnaC04g05390D	Intergenic	iACR	3.71517	4.30963e-09	7.33635e-07	23	Rank3	Cn
A_C_peak_102857	chrC04	3871914	3872668	+	BnaC04g05450D	TTS (BnaC04g05460D)	gACR	4.01316	3.94703e-10	8.79144e-08	24	Rank4	Cn
A_C_peak_102860	chrC04	3876564	3876870	-	BnaC04g05460D	Intergenic	iACR	4.17369	7.86774e-11	2.02004e-08	25	Rank4	Cn
A_C_peak_102864	chrC04	3885922	3886820	-	BnaC04g05480D	exon (BnaC04g05480D, exon 5 of 7)	gACR	4.65526	5.01487e-13	1.8457e-10	28	Rank6	Cn
A_C_peak_102865	chrC04	3897746	3898302	-	BnaC04g05490D	TTS (BnaC04g05490D)	gACR	4.44785	1.81974e-12	6.10815e-10	28	Rank6	Cn
A_C_peak_102866	chrC04	3900556	3900931	-	BnaC04g05490D	Intergenic	iACR	3.62776	1.28757e-08	1.90077e-06	22	Rank2	Cn
A_C_peak_102868	chrC04	3902415	3903308	-	BnaC04g05490D	Intergenic	iACR	3.69211	8.83914e-09	1.43245e-06	22	Rank2	Cn
A_C_peak_102875	chrC04	3943865	3944827	-	BnaC04g05560D	intron (BnaC04g05560D, intron 7 of 11)	gACR	6.70103	3.08496e-40	4.40809e-37	77	Rank10	Cn
A_C_peak_102885	chrC04	3976094	3977506	-	BnaC04g05610D	exon (BnaC04g05610D, exon 2 of 4)	gACR	4.00844	9.62432e-14	3.76314e-11	37	Rank9	Cn
A_C_peak_102888	chrC04	3986345	3986665	-	BnaC04g05630D	exon (BnaC04g05620D, exon 15 of 18)	gACR	3.40467	8.86748e-11	2.14931e-08	34	Rank8	Cn
A_C_peak_10289	chrA03	5537217	5537833	+	BnaA03g12260D	Intergenic	iACR	3.58209	9.63407e-09	1.45402e-06	23	Rank2	An
A_C_peak_102901	chrC04	4010406	4011868	+	BnaC04g05670D	exon (BnaC04g05670D, exon 1 of 1)	gACR	4.01316	3.94703e-10	8.79144e-08	24	Rank4	Cn
A_C_peak_10291	chrA03	5541805	5542410	+	BnaA03g12260D	Intergenic	iACR	3.53158	3.93342e-08	5.33703e-06	21	Rank1	An
A_C_peak_102919	chrC04	4073873	4074562	-	BnaC04g05740D	promoter-TSS (BnaC04g05740D)	gACR	3.72093	3.78268e-11	1.00907e-08	31	Rank7	Cn
A_C_peak_10292	chrA03	5545168	5545544	+	BnaA03g12260D	exon (BnaA03g12260D, exon 1 of 5)	gACR	3.69211	8.83914e-09	1.43245e-06	22	Rank2	An
A_C_peak_102925	chrC04	4097131	4097556	+	BnaC04g05760D	Intergenic	iACR	4.01316	3.94703e-10	8.79144e-08	24	Rank4	Cn
A_C_peak_102930	chrC04	4106085	4106858	-	BnaC04g05780D	intron (BnaC04g05780D, intron 6 of 9)	gACR	3.44828	8.90389e-10	1.78591e-07	29	Rank6	Cn
A_C_peak_102945	chrC04	4147960	4148614	+	BnaC04g05860D	Intergenic	iACR	3.85263	1.9055e-09	3.64267e-07	23	Rank3	Cn
A_C_peak_102948	chrC04	4159782	4160645	+	BnaC04g05870D	Intergenic	iACR	3.69211	8.83914e-09	1.43245e-06	22	Rank2	Cn
A_C_peak_102955	chrC04	4183025	4183371	+	BnaC04g05910D	Intergenic	iACR	5.9	2.08934e-28	2.14506e-25	58	Rank10	Cn
A_C_peak_102962	chrC04	4208502	4209200	+	BnaC04g05950D	Intergenic	iACR	5.40541	1.39473e-17	8.08444e-15	35	Rank8	Cn
A_C_peak_102972	chrC04	4307260	4308630	+	BnaC04g05980D	Intergenic	iACR	4.81579	8.6838e-14	3.52834e-11	29	Rank6	Cn
A_C_peak_102973	chrC04	4308891	4309226	+	BnaC04g05980D	Intergenic	iACR	3.69211	8.83914e-09	1.43245e-06	22	Rank2	Cn
A_C_peak_102976	chrC04	4319530	4319887	+	BnaC04g05980D	Intergenic	iACR	3.53158	3.93342e-08	5.33703e-06	21	Rank1	Cn
A_C_peak_102979	chrC04	4328277	4328595	+	BnaC04g06000D	TTS (BnaC04g06000D)	gACR	3.77095	5.16666e-10	1.07066e-07	26	Rank5	Cn
A_C_peak_102980	chrC04	4328710	4329517	+	BnaC04g06000D	TTS (BnaC04g06000D)	gACR	4.07895	5.29602e-12	1.62675e-09	30	Rank7	Cn
A_C_peak_102986	chrC04	4338032	4338746	-	BnaC04g06020D	TTS (BnaC04g06020D)	gACR	4.17827	5.22156e-12	1.60472e-09	29	Rank6	Cn
A_C_peak_102988	chrC04	4347266	4348052	-	BnaC04g06030D	intron (BnaC04g06030D, intron 1 of 4)	gACR	5.40936	4.8376e-32	5.6079e-29	73	Rank10	Cn
A_C_peak_102989	chrC04	4348503	4349753	-	BnaC04g06030D	promoter-TSS (BnaC04g06030D)	gACR	5.42582	4.87865e-34	5.98701e-31	78	Rank10	Cn
A_C_peak_102991	chrC04	4355300	4356155	-	BnaC04g06040D	promoter-TSS (BnaC04g06040D)	gACR	5.23114	1.19624e-19	8.1328e-17	42	Rank9	Cn
A_C_peak_102997	chrC04	4390471	4390905	-	BnaC04g06140D	TTS (BnaC04g06130D)	gACR	3.81426	3.84193e-15	1.77914e-12	45	Rank9	Cn
A_C_peak_103005	chrC04	4412423	4413005	+	BnaC04g06170D	TTS (BnaC04g06160D)	gACR	3.62035	4.6957e-12	1.44901e-09	36	Rank8	Cn
A_C_peak_103018	chrC04	4442817	4443580	-	BnaC04g06220D	intron (BnaC04g06220D, intron 4 of 12)	gACR	4.08163	2.69824e-12	8.91128e-10	31	Rank7	Cn
A_C_peak_103020	chrC04	4462877	4463234	+	BnaC04g06250D	Intergenic	iACR	6.1	2.36652e-20	1.68842e-17	37	Rank9	Cn
A_C_peak_103025	chrC04	4469074	4469316	+	BnaC04g06250D	Intergenic	iACR	4.81579	8.6838e-14	3.52834e-11	29	Rank6	Cn
A_C_peak_103027	chrC04	4482307	4483339	+	BnaC04g06270D	promoter-TSS (BnaC04g06270D)	gACR	3.4188	3.8476e-10	8.58203e-08	31	Rank7	Cn
A_C_peak_103034	chrC04	4504832	4505490	+	BnaC04g06300D	exon (BnaC04g06300D, exon 3 of 3)	gACR	4.76839	2.44946e-15	1.15067e-12	34	Rank8	Cn
A_C_peak_103037	chrC04	4510369	4510845	+	BnaC04g06300D	Intergenic	iACR	3.85263	1.9055e-09	3.64267e-07	23	Rank3	Cn
A_C_peak_10304	chrA03	5636951	5637215	-	BnaA03g12370D	TTS (BnaA03g12360D)	gACR	3.84615	1.72302e-10	4.02615e-08	27	Rank5	An
A_C_peak_103046	chrC04	4532851	4533542	+	BnaC04g06320D	Intergenic	iACR	6.1	2.36652e-20	1.68842e-17	37	Rank9	Cn
A_C_peak_103048	chrC04	4539394	4539675	+	BnaC04g06320D	exon (BnaC04g06320D, exon 3 of 11)	gACR	3.53158	3.93342e-08	5.33703e-06	21	Rank1	Cn
A_C_peak_103052	chrC04	4545685	4546386	+	BnaC04g06340D	promoter-TSS (BnaC04g06330D)	gACR	4.42177	1.67171e-15	8.15943e-13	38	Rank9	Cn
A_C_peak_103056	chrC04	4561775	4563105	-	BnaC04g06360D	Intergenic	iACR	3.86819	2.75518e-10	6.26975e-08	26	Rank5	Cn
A_C_peak_103064	chrC04	4666079	4667374	-	BnaC04g06440D	exon (BnaC04g06440D, exon 4 of 4)	gACR	4.21687	1.56805e-11	4.42099e-09	27	Rank6	Cn
A_C_peak_103070	chrC04	4677468	4678432	-	BnaC04g06450D	intron (BnaC04g06450D, intron 1 of 8)	gACR	3.92157	1.0479e-10	2.51634e-08	27	Rank6	Cn
A_C_peak_103073	chrC04	4686936	4688037	-	BnaC04g06460D	intron (BnaC04g06460D, intron 3 of 7)	gACR	3.41686	1.1245e-09	2.22234e-07	29	Rank6	Cn
A_C_peak_103074	chrC04	4696218	4696645	-	BnaC04g06480D	exon (BnaC04g06480D, exon 2 of 2)	gACR	4.39883	1.2191e-12	4.15978e-10	29	Rank6	Cn
A_C_peak_103075	chrC04	4696883	4697470	-	BnaC04g06480D	exon (BnaC04g06480D, exon 1 of 2)	gACR	3.98773	2.43131e-10	5.57378e-08	25	Rank4	Cn
A_C_peak_10308	chrA03	5661930	5662350	+	BnaA03g12420D	promoter-TSS (BnaA03g12420D)	gACR	3.53158	3.93342e-08	5.33703e-06	21	Rank1	An
A_C_peak_103087	chrC04	4733136	4733384	-	BnaC04g06490D	Intergenic	iACR	4.01316	3.94703e-10	8.79144e-08	24	Rank4	Cn
A_C_peak_103089	chrC04	4738620	4739432	+	BnaC04g06500D	Intergenic	iACR	4.81579	8.6838e-14	3.52834e-11	29	Rank6	Cn
A_C_peak_103092	chrC04	4745526	4746617	+	BnaC04g06520D	exon (BnaC04g06520D, exon 3 of 6)	gACR	3.84615	8.07254e-12	2.4326e-09	32	Rank8	Cn
A_C_peak_103098	chrC04	4754784	4755482	-	BnaC04g06560D	intron (BnaC04g06560D, intron 2 of 2)	gACR	4.49474	2.80092e-12	9.23336e-10	27	Rank6	Cn
A_C_peak_103099	chrC04	4764149	4764394	-	BnaC04g06570D	exon (BnaC04g06570D, exon 1 of 2)	gACR	3.85263	1.9055e-09	3.64267e-07	23	Rank3	Cn
A_C_peak_103107	chrC04	4778954	4779436	+	BnaC04g06610D	promoter-TSS (BnaC04g06610D)	gACR	4.81579	8.6838e-14	3.52834e-11	29	Rank6	Cn
A_C_peak_103114	chrC04	4787703	4788085	+	BnaC04g06620D	intron (BnaC04g06620D, intron 10 of 13)	gACR	3.45269	4.29596e-09	7.31611e-07	26	Rank5	Cn
A_C_peak_103116	chrC04	4789598	4789858	-	BnaC04g06630D	exon (BnaC04g06620D, exon 13 of 14)	gACR	3.625	4.31917e-10	9.05149e-08	28	Rank6	Cn
A_C_peak_103129	chrC04	4823189	4823479	+	BnaC04g06690D	promoter-TSS (BnaC04g06690D)	gACR	3.53158	3.93342e-08	5.33703e-06	21	Rank1	Cn
A_C_peak_103134	chrC04	4827566	4828007	-	BnaC04g06700D	promoter-TSS (BnaC04g06700D)	gACR	3.98352	3.69811e-11	9.87711e-09	28	Rank6	Cn
A_C_peak_103137	chrC04	4834703	4835032	-	BnaC04g06710D	TTS (BnaC04g06710D)	gACR	4.30108	5.76607e-13	2.02862e-10	31	Rank7	Cn
A_C_peak_103141	chrC04	4843039	4843712	-	BnaC04g06730D	promoter-TSS (BnaC04g06730D)	gACR	3.43035	2.06562e-10	4.77936e-08	32	Rank8	Cn
A_C_peak_103150	chrC04	4905473	4905842	+	BnaC04g06790D	Intergenic	iACR	3.53158	3.93342e-08	5.33703e-06	21	Rank1	Cn
A_C_peak_103155	chrC04	4916555	4916915	-	BnaC04g06820D	promoter-TSS (BnaC04g06820D)	gACR	4.01786	3.23385e-13	1.20996e-10	35	Rank8	Cn
A_C_peak_103157	chrC04	4918498	4919083	-	BnaC04g06820D	Intergenic	iACR	7.27273	3.57051e-32	4.14983e-29	55	Rank10	Cn
A_C_peak_103158	chrC04	4919864	4920626	-	BnaC04g06820D	Intergenic	iACR	6.14973	6.94784e-24	5.90052e-21	45	Rank9	Cn
A_C_peak_103159	chrC04	4930435	4930941	-	BnaC04g06830D	Intergenic	iACR	3.69211	8.83914e-09	1.43245e-06	22	Rank2	Cn
A_C_peak_103161	chrC04	4936953	4937554	-	BnaC04g06830D	promoter-TSS (BnaC04g06840D)	gACR	11.2368	9.46019e-53	1.71234e-49	69	Rank10	Cn
A_C_peak_103162	chrC04	5013610	5014593	-	BnaC04g06900D	exon (BnaC04g06900D, exon 7 of 9)	gACR	3.53158	3.93342e-08	5.33703e-06	21	Rank1	Cn
A_C_peak_103163	chrC04	5017973	5018586	-	BnaC04g06900D	exon (BnaC04g06900D, exon 3 of 9)	gACR	3.85263	1.9055e-09	3.64267e-07	23	Rank3	Cn
A_C_peak_103166	chrC04	5057335	5057658	-	BnaC04g06920D	promoter-TSS (BnaC04g06920D)	gACR	3.80117	7.75443e-10	1.56859e-07	25	Rank4	Cn
A_C_peak_103178	chrC04	5084871	5085404	-	BnaC04g06970D	promoter-TSS (BnaC04g06970D)	gACR	3.44388	4.56152e-09	7.73553e-07	26	Rank5	Cn
A_C_peak_103184	chrC04	5096376	5096684	-	BnaC04g06970D	Intergenic	iACR	3.61446	7.91134e-09	1.29253e-06	23	Rank3	Cn
A_C_peak_103186	chrC04	5102526	5103067	+	BnaC04g06980D	Intergenic	iACR	3.69211	8.83914e-09	1.43245e-06	22	Rank2	Cn
A_C_peak_103195	chrC04	5121489	5121743	-	BnaC04g07000D	Intergenic	iACR	3.45345	3.62593e-08	4.94789e-06	22	Rank2	Cn
A_C_peak_103198	chrC04	5146499	5147131	-	BnaC04g07010D	Intergenic	iACR	3.7234	3.91408e-10	8.7273e-08	27	Rank6	Cn
A_C_peak_103199	chrC04	5148791	5149428	-	BnaC04g07010D	Intergenic	iACR	3.79902	3.86082e-11	1.02866e-08	30	Rank7	Cn
A_C_peak_1032	chrA01	5542389	5542749	+	BnaA01g11120D	intron (BnaA01g11120D, intron 1 of 2)	gACR	3.69211	8.83914e-09	1.43245e-06	22	Rank1	An
A_C_peak_103203	chrC04	5159997	5160753	-	BnaC04g07010D	promoter-TSS (BnaC04g07010D)	gACR	3.48162	2.69612e-11	7.31543e-09	35	Rank8	Cn
A_C_peak_103211	chrC04	5190606	5191043	+	BnaC04g07060D	Intergenic	iACR	9.47105	1.0365e-40	1.49955e-37	58	Rank10	Cn
A_C_peak_103212	chrC04	5191253	5191482	+	BnaC04g07060D	Intergenic	iACR	3.85263	1.9055e-09	3.64267e-07	23	Rank3	Cn
A_C_peak_103213	chrC04	5191802	5192052	+	BnaC04g07060D	Intergenic	iACR	7.54474	1.36085e-28	1.41521e-25	46	Rank9	Cn
A_C_peak_103214	chrC04	5192580	5192839	+	BnaC04g07060D	Intergenic	iACR	3.85263	1.9055e-09	3.64267e-07	23	Rank3	Cn
A_C_peak_103218	chrC04	5213486	5213850	-	BnaC04g07070D	promoter-TSS (BnaC04g07070D)	gACR	3.69211	8.83914e-09	1.43245e-06	22	Rank2	Cn
A_C_peak_10322	chrA03	5750375	5750632	-	BnaA03g12600D	intron (BnaA03g12600D, intron 2 of 5)	gACR	4.01316	3.94703e-10	8.79144e-08	24	Rank3	An
A_C_peak_103226	chrC04	5261396	5261785	-	BnaC04g07130D	Intergenic	iACR	5.61842	8.4836e-18	5.07773e-15	34	Rank8	Cn
A_C_peak_103227	chrC04	5269167	5269428	-	BnaC04g07130D	Intergenic	iACR	3.69211	8.83914e-09	1.43245e-06	22	Rank2	Cn
A_C_peak_103229	chrC04	5311232	5312219	-	BnaC04g07150D	intron (BnaC04g07150D, intron 6 of 6)	gACR	3.4626	1.17501e-08	1.7455e-06	24	Rank4	Cn
A_C_peak_103230	chrC04	5312447	5313965	-	BnaC04g07150D	intron (BnaC04g07150D, intron 2 of 6)	gACR	6.28492	6.92293e-24	5.8799e-21	44	Rank9	Cn
A_C_peak_103231	chrC04	5319271	5320290	-	BnaC04g07150D	Intergenic	iACR	3.83436	1.15625e-09	2.28223e-07	24	Rank4	Cn
A_C_peak_103239	chrC04	5339257	5339573	-	BnaC04g07190D	TTS (BnaC04g07190D)	gACR	6.26053	3.16119e-21	2.37493e-18	38	Rank9	Cn
A_C_peak_103247	chrC04	5395920	5396738	-	BnaC04g07220D	Intergenic	iACR	3.81232	7.22936e-10	1.46818e-07	25	Rank4	Cn
A_C_peak_103251	chrC04	5409116	5409465	-	BnaC04g07220D	intron (BnaC04g07220D, intron 1 of 5)	gACR	3.61596	4.60267e-10	9.60506e-08	28	Rank6	Cn
A_C_peak_103258	chrC04	5419161	5419425	+	BnaC04g07240D	TTS (BnaC04g07240D)	gACR	3.4264	5.13937e-09	8.64928e-07	26	Rank5	Cn
A_C_peak_103264	chrC04	5435890	5436694	-	BnaC04g07260D	Intergenic	iACR	4.13712	2.46524e-13	9.31665e-11	34	Rank8	Cn
A_C_peak_103266	chrC04	5440813	5441692	+	BnaC04g07270D	exon (BnaC04g07270D, exon 4 of 7)	gACR	3.96419	1.1846e-11	3.50873e-09	30	Rank7	Cn
A_C_peak_103267	chrC04	5442230	5442467	+	BnaC04g07270D	exon (BnaC04g07270D, exon 7 of 7)	gACR	3.61757	8.03138e-10	1.62125e-07	27	Rank6	Cn
A_C_peak_103269	chrC04	5446109	5446654	-	BnaC04g07310D	TTS (BnaC04g07290D)	gACR	4.32961	9.52489e-13	3.28262e-10	30	Rank7	Cn
A_C_peak_103280	chrC04	5495526	5496184	-	BnaC04g07440D	exon (BnaC04g07440D, exon 3 of 3)	gACR	3.69211	8.83914e-09	1.43245e-06	22	Rank2	Cn
A_C_peak_103297	chrC04	5550802	5552348	-	BnaC04g07570D	exon (BnaC04g07570D, exon 2 of 3)	gACR	4.33421	1.51126e-11	4.42099e-09	26	Rank5	Cn
A_C_peak_103298	chrC04	5571756	5572060	+	BnaC04g07600D	Intergenic	iACR	3.69211	8.83914e-09	1.43245e-06	22	Rank2	Cn
A_C_peak_103299	chrC04	5578654	5579914	-	BnaC04g07620D	promoter-TSS (BnaC04g07620D)	gACR	4.49474	2.80092e-12	9.23336e-10	27	Rank6	Cn
A_C_peak_103302	chrC04	5597634	5598067	+	BnaC04g07650D	Intergenic	iACR	4.33421	1.51126e-11	4.42099e-09	26	Rank5	Cn
A_C_peak_103303	chrC04	5600631	5600944	+	BnaC04g07650D	exon (BnaC04g07650D, exon 1 of 1)	gACR	4.97632	1.45586e-14	6.47336e-12	30	Rank7	Cn
A_C_peak_103304	chrC04	5602015	5602538	+	BnaC04g07650D	Intergenic	iACR	4.33421	1.51126e-11	4.42099e-09	26	Rank5	Cn
A_C_peak_103305	chrC04	5676443	5676696	+	BnaC04g07660D	promoter-TSS (BnaC04g07660D)	gACR	4.17369	7.86774e-11	2.02004e-08	25	Rank4	Cn
A_C_peak_103307	chrC04	5678512	5679413	+	BnaC04g07660D	exon (BnaC04g07660D, exon 1 of 1)	gACR	3.64865	1.15303e-09	2.27693e-07	26	Rank5	Cn
A_C_peak_103311	chrC04	5695574	5696169	+	BnaC04g07690D	promoter-TSS (BnaC04g07690D)	gACR	3.65497	3.48811e-09	6.02712e-07	24	Rank4	Cn
A_C_peak_103316	chrC04	5703396	5704040	-	BnaC04g07700D	Intergenic	iACR	3.95349	1.91549e-12	6.41579e-10	33	Rank8	Cn
A_C_peak_103324	chrC04	5733316	5736055	+	BnaC04g07740D	Intergenic	iACR	5.05201	5.96568e-28	6.04798e-25	67	Rank10	Cn
A_C_peak_103333	chrC04	5769548	5770292	+	BnaC04g07760D	exon (BnaC04g07760D, exon 1 of 1)	gACR	3.61446	7.91134e-09	1.29253e-06	23	Rank3	Cn
A_C_peak_10334	chrA03	5800459	5801745	+	BnaA03g12770D	TTS (BnaA03g12760D)	gACR	4.17369	7.86774e-11	2.02004e-08	25	Rank4	An
A_C_peak_103343	chrC04	5787141	5787789	+	BnaC04g07780D	Intergenic	iACR	4.83092	3.13596e-17	1.7816e-14	39	Rank9	Cn
A_C_peak_103344	chrC04	5788020	5788449	+	BnaC04g07780D	Intergenic	iACR	3.95349	1.91549e-12	6.41579e-10	33	Rank8	Cn
A_C_peak_103348	chrC04	5795575	5795894	+	BnaC04g07790D	Intergenic	iACR	3.53158	3.93342e-08	5.33703e-06	21	Rank1	Cn
A_C_peak_10335	chrA03	5810736	5811154	+	BnaA03g12790D	promoter-TSS (BnaA03g12790D)	gACR	4.01316	3.94703e-10	8.79144e-08	24	Rank3	An
A_C_peak_10336	chrA03	5811801	5812198	+	BnaA03g12790D	TTS (BnaA03g12800D)	gACR	3.85263	1.9055e-09	3.64267e-07	23	Rank2	An
A_C_peak_103376	chrC04	5946566	5947199	-	BnaC04g07930D	promoter-TSS (BnaC04g07930D)	gACR	3.69211	8.83914e-09	1.43245e-06	22	Rank2	Cn
A_C_peak_103379	chrC04	5962073	5962800	-	BnaC04g07940D	Intergenic	iACR	3.69211	8.83914e-09	1.43245e-06	22	Rank2	Cn
A_C_peak_103391	chrC04	5984413	5984912	-	BnaC04g07950D	intron (BnaC04g07950D, intron 13 of 17)	gACR	4.09207	2.50461e-12	8.30004e-10	31	Rank7	Cn
A_C_peak_103402	chrC04	6008722	6008982	-	BnaC04g07990D	exon (BnaC04g07990D, exon 4 of 25)	gACR	3.76344	2.99047e-10	6.77018e-08	27	Rank6	Cn
A_C_peak_103412	chrC04	6027564	6028056	-	BnaC04g08020D	exon (BnaC04g08020D, exon 3 of 4)	gACR	4.49474	2.80092e-12	9.23336e-10	27	Rank6	Cn
A_C_peak_103415	chrC04	6039363	6041173	+	BnaC04g08050D	exon (BnaC04g08050D, exon 3 of 4)	gACR	4.01316	3.94703e-10	8.79144e-08	24	Rank4	Cn
A_C_peak_10342	chrA03	5837375	5837623	+	BnaA03g12830D	intron (BnaA03g12830D, intron 1 of 3)	gACR	3.53158	3.93342e-08	5.33703e-06	21	Rank1	An
A_C_peak_103443	chrC04	6112548	6112906	-	BnaC04g08170D	promoter-TSS (BnaC04g08170D)	gACR	4.28571	2.55729e-12	8.46525e-10	29	Rank6	Cn
A_C_peak_103447	chrC04	6139829	6141166	+	BnaC04g08190D	intron (BnaC04g08190D, intron 2 of 2)	gACR	5.13684	2.36543e-15	1.14304e-12	31	Rank7	Cn
A_C_peak_103456	chrC04	6162638	6162975	-	BnaC04g08210D	Intergenic	iACR	3.85263	1.9055e-09	3.64267e-07	23	Rank3	Cn
A_C_peak_103470	chrC04	6215066	6216236	-	BnaC04g08290D	exon (BnaC04g08290D, exon 11 of 13)	gACR	3.42679	7.21822e-08	8.6902e-06	21	Rank1	Cn
A_C_peak_103478	chrC04	6243829	6244307	-	BnaC04g08310D	Intergenic	iACR	3.53158	3.93342e-08	5.33703e-06	21	Rank1	Cn
A_C_peak_103482	chrC04	6261337	6262420	+	BnaC04g08330D	promoter-TSS (BnaC04g08330D)	gACR	4.84765	1.40929e-15	6.91194e-13	34	Rank8	Cn
A_C_peak_103484	chrC04	6269925	6272465	-	BnaC04g08340D	Intergenic	iACR	6.25	2.40027e-23	2.00028e-20	43	Rank9	Cn
A_C_peak_103486	chrC04	6280902	6282200	-	BnaC04g08340D	Intergenic	iACR	3.7594	9.33942e-11	2.25678e-08	29	Rank6	Cn
A_C_peak_103491	chrC04	6296183	6296831	-	BnaC04g08380D	Intergenic	iACR	3.57143	3.60313e-10	8.07179e-08	29	Rank6	Cn
A_C_peak_103500	chrC04	6323200	6323605	+	BnaC04g08410D	Intergenic	iACR	4.44126	4.51648e-13	1.66905e-10	30	Rank7	Cn
A_C_peak_103514	chrC04	6361542	6362032	+	BnaC04g08450D	Intergenic	iACR	6.71356	1.133e-52	2.04244e-49	104	Rank10	Cn
A_C_peak_103515	chrC04	6362218	6363108	+	BnaC04g08450D	Intergenic	iACR	13.6	4.3475e-157	1.89928e-153	203	Rank10	Cn
A_C_peak_103516	chrC04	6363197	6363613	+	BnaC04g08450D	Intergenic	iACR	4.86667	1.06581e-28	1.11183e-25	72	Rank10	Cn
A_C_peak_103517	chrC04	6376764	6377127	-	BnaC04g08460D	Intergenic	iACR	4.65526	5.01487e-13	1.8457e-10	28	Rank6	Cn
A_C_peak_103518	chrC04	6377598	6379079	-	BnaC04g08460D	Intergenic	iACR	5.57325	1.13089e-17	6.58567e-15	34	Rank8	Cn
A_C_peak_103519	chrC04	6382892	6384474	-	BnaC04g08460D	exon (BnaC04g08460D, exon 2 of 2)	gACR	4.01316	3.94703e-10	8.79144e-08	24	Rank4	Cn
A_C_peak_103523	chrC04	6399640	6399974	+	BnaC04g08500D	TTS (BnaC04g08500D)	gACR	3.97727	9.72994e-15	4.38198e-12	41	Rank9	Cn
A_C_peak_103528	chrC04	6459950	6460446	+	BnaC04g08610D	exon (BnaC04g08610D, exon 6 of 7)	gACR	4.17369	7.86774e-11	2.02004e-08	25	Rank4	Cn
A_C_peak_103530	chrC04	6464508	6464798	+	BnaC04g08620D	exon (BnaC04g08620D, exon 5 of 11)	gACR	3.69211	8.83914e-09	1.43245e-06	22	Rank2	Cn
A_C_peak_103538	chrC04	6485272	6487335	-	BnaC04g08650D	TTS (BnaC04g08650D)	gACR	4.63259	1.92278e-22	1.53271e-19	57	Rank10	Cn
A_C_peak_103549	chrC04	6509892	6511102	+	BnaC04g08700D	promoter-TSS (BnaC04g08700D)	gACR	3.51906	1.41736e-08	2.07668e-06	23	Rank3	Cn
A_C_peak_103559	chrC04	6578900	6579458	-	BnaC04g08800D	Intergenic	iACR	5.37849	2.63906e-24	2.29985e-21	53	Rank10	Cn
A_C_peak_103560	chrC04	6584041	6584311	-	BnaC04g08800D	Intergenic	iACR	3.5409	8.37819e-17	4.54873e-14	57	Rank10	Cn
A_C_peak_103561	chrC04	6584589	6584893	-	BnaC04g08800D	Intergenic	iACR	9.6201	2.55464e-99	7.77732e-96	156	Rank10	Cn
A_C_peak_103562	chrC04	6585413	6585662	-	BnaC04g08800D	Intergenic	iACR	4.6274	1.25548e-28	1.30689e-25	76	Rank10	Cn
A_C_peak_103566	chrC04	6595902	6596854	+	BnaC04g08810D	Intergenic	iACR	4	7.91717e-15	3.58897e-12	41	Rank9	Cn
A_C_peak_103572	chrC04	6618074	6618615	+	BnaC04g08840D	exon (BnaC04g08840D, exon 2 of 2)	gACR	7.01058	7.44921e-30	8.06826e-27	52	Rank10	Cn
A_C_peak_103575	chrC04	6626134	6627214	+	BnaC04g08850D	TTS (BnaC04g08850D)	gACR	3.85263	1.9055e-09	3.64267e-07	23	Rank3	Cn
A_C_peak_103577	chrC04	6636805	6637062	-	BnaC04g08860D	exon (BnaC04g08870D, exon 4 of 4)	gACR	3.85263	1.9055e-09	3.64267e-07	23	Rank3	Cn
A_C_peak_103579	chrC04	6645137	6645567	-	BnaC04g08870D	Intergenic	iACR	3.85263	1.9055e-09	3.64267e-07	23	Rank3	Cn
A_C_peak_103584	chrC04	6675399	6676045	+	BnaC04g08880D	TTS (BnaC04g08880D)	gACR	3.66197	1.87811e-09	3.59642e-07	25	Rank4	Cn
A_C_peak_103588	chrC04	6685061	6685385	+	BnaC04g08910D	Intergenic	iACR	4.81579	8.6838e-14	3.52834e-11	29	Rank6	Cn
A_C_peak_103590	chrC04	6689283	6690173	+	BnaC04g08930D	promoter-TSS (BnaC04g08930D)	gACR	4.05063	3.36806e-12	1.05521e-09	31	Rank7	Cn
A_C_peak_103592	chrC04	6693717	6694726	+	BnaC04g08940D	promoter-TSS (BnaC04g08940D)	gACR	4.18552	4.42293e-14	1.83946e-11	36	Rank8	Cn
A_C_peak_103597	chrC04	6706882	6707595	-	BnaC04g08960D	Intergenic	iACR	3.57143	3.60313e-10	8.07179e-08	29	Rank6	Cn
A_C_peak_1036	chrA01	5570079	5570414	+	BnaA01g11200D	promoter-TSS (BnaA01g11200D)	gACR	4.01316	3.94703e-10	8.79144e-08	24	Rank3	An
A_C_peak_103603	chrC04	6722740	6723254	+	BnaC04g08980D	intron (BnaC04g08980D, intron 1 of 2)	gACR	4.01316	3.94703e-10	8.79144e-08	24	Rank4	Cn
A_C_peak_103604	chrC04	6728610	6728870	+	BnaC04g08990D	Intergenic	iACR	5.61842	8.4836e-18	5.07773e-15	34	Rank8	Cn
A_C_peak_103607	chrC04	6738363	6738761	+	BnaC04g08990D	exon (BnaC04g08990D, exon 8 of 9)	gACR	4.01316	3.94703e-10	8.79144e-08	24	Rank4	Cn
A_C_peak_10361	chrA03	5943233	5943515	+	BnaA03g13050D	exon (BnaA03g13050D, exon 5 of 5)	gACR	3.69211	8.83914e-09	1.43245e-06	22	Rank2	An
A_C_peak_103612	chrC04	6758411	6759363	+	BnaC04g09010D	exon (BnaC04g09010D, exon 1 of 1)	gACR	3.69211	8.83914e-09	1.43245e-06	22	Rank2	Cn
A_C_peak_103613	chrC04	6765548	6766884	+	BnaC04g09020D	intron (BnaC04g09020D, intron 3 of 4)	gACR	4.33421	1.51126e-11	4.42099e-09	26	Rank5	Cn
A_C_peak_103616	chrC04	6786504	6787288	-	BnaC04g09050D	Intergenic	iACR	3.69211	8.83914e-09	1.43245e-06	22	Rank2	Cn
A_C_peak_103618	chrC04	6789082	6789640	-	BnaC04g09050D	promoter-TSS (BnaC04g09050D)	gACR	3.53158	3.93342e-08	5.33703e-06	21	Rank1	Cn
A_C_peak_103622	chrC04	6810070	6811737	+	BnaC04g09090D	exon (BnaC04g09090D, exon 4 of 8)	gACR	5.29737	3.72821e-16	1.9454e-13	32	Rank8	Cn
A_C_peak_103623	chrC04	6812481	6812931	-	BnaC04g09100D	TTS (BnaC04g09100D)	gACR	4.16667	5.64365e-12	1.72826e-09	29	Rank6	Cn
A_C_peak_103626	chrC04	6833985	6834590	+	BnaC04g09110D	Intergenic	iACR	5.13684	2.36543e-15	1.14304e-12	31	Rank7	Cn
A_C_peak_103629	chrC04	6851787	6852237	+	BnaC04g09130D	intron (BnaC04g09130D, intron 2 of 22)	gACR	4.22961	1.44707e-11	4.24492e-09	27	Rank6	Cn
A_C_peak_10364	chrA03	5955763	5956263	-	BnaA03g13110D	intron (BnaA03g13110D, intron 6 of 15)	gACR	3.53158	3.93342e-08	5.33703e-06	21	Rank1	An
A_C_peak_103675	chrC04	6947500	6947846	-	BnaC04g09230D	Intergenic	iACR	4.28177	1.31571e-12	4.4759e-10	30	Rank7	Cn
A_C_peak_103676	chrC04	6947951	6948511	-	BnaC04g09230D	Intergenic	iACR	3.84615	1.07624e-09	2.13378e-07	24	Rank4	Cn
A_C_peak_103678	chrC04	6953072	6953785	+	BnaC04g09240D	Intergenic	iACR	3.9185	6.95088e-10	1.41544e-07	24	Rank4	Cn
A_C_peak_103679	chrC04	6955568	6956187	+	BnaC04g09240D	Intergenic	iACR	4.0625	1.53961e-10	3.62051e-08	25	Rank4	Cn
A_C_peak_103686	chrC04	6973993	6974804	+	BnaC04g09240D	intron (BnaC04g09240D, intron 1 of 1)	gACR	4.01316	3.94703e-10	8.79144e-08	24	Rank4	Cn
A_C_peak_103696	chrC04	7000379	7001495	+	BnaC04g09250D	Intergenic	iACR	3.43407	1.41088e-08	2.06838e-06	24	Rank4	Cn
A_C_peak_103711	chrC04	7035273	7036936	+	BnaC04g09290D	Intergenic	iACR	4.80392	3.41885e-20	2.38276e-17	48	Rank9	Cn
A_C_peak_103736	chrC04	7085530	7086100	-	BnaC04g09330D	Intergenic	iACR	4	3.72658e-13	1.38755e-10	35	Rank8	Cn
A_C_peak_103745	chrC04	7107942	7108340	+	BnaC04g09350D	Intergenic	iACR	4.54545	2.27274e-13	8.61232e-11	30	Rank7	Cn
A_C_peak_103747	chrC04	7111007	7111323	+	BnaC04g09350D	TTS (BnaC04g09350D)	gACR	3.53158	3.93342e-08	5.33703e-06	21	Rank1	Cn
A_C_peak_103748	chrC04	7111476	7111823	+	BnaC04g09360D	Intergenic	iACR	3.69211	8.83914e-09	1.43245e-06	22	Rank2	Cn
A_C_peak_103749	chrC04	7116127	7116612	+	BnaC04g09360D	exon (BnaC04g09360D, exon 2 of 3)	gACR	4.01316	3.94703e-10	8.79144e-08	24	Rank4	Cn
A_C_peak_103752	chrC04	7130452	7131298	-	BnaC04g09370D	Intergenic	iACR	3.53158	3.93342e-08	5.33703e-06	21	Rank1	Cn
A_C_peak_103753	chrC04	7138365	7138591	-	BnaC04g09380D	Intergenic	iACR	3.53158	3.93342e-08	5.33703e-06	21	Rank1	Cn
A_C_peak_103754	chrC04	7140007	7140867	-	BnaC04g09380D	Intergenic	iACR	3.40557	8.17071e-08	9.73913e-06	21	Rank1	Cn
A_C_peak_103756	chrC04	7141565	7141845	-	BnaC04g09380D	Intergenic	iACR	3.81356	3.9185e-10	8.73313e-08	26	Rank5	Cn
A_C_peak_103761	chrC04	7151911	7152756	+	BnaC04g09390D	exon (BnaC04g09390D, exon 1 of 1)	gACR	4.33421	1.51126e-11	4.42099e-09	26	Rank5	Cn
A_C_peak_103763	chrC04	7157140	7157568	+	BnaC04g09400D	exon (BnaC04g09400D, exon 1 of 6)	gACR	3.85263	1.9055e-09	3.64267e-07	23	Rank3	Cn
A_C_peak_10377	chrA03	5993423	5994400	+	BnaA03g13210D	intron (BnaA03g13210D, intron 11 of 12)	gACR	3.69211	8.83914e-09	1.43245e-06	22	Rank2	An
A_C_peak_103772	chrC04	7239242	7239630	-	BnaC04g09450D	intron (BnaC04g09450D, intron 25 of 52)	gACR	3.53158	3.93342e-08	5.33703e-06	21	Rank1	Cn
A_C_peak_103773	chrC04	7248640	7249719	+	BnaC04g09470D	promoter-TSS (BnaC04g09470D)	gACR	4.01316	3.94703e-10	8.79144e-08	24	Rank4	Cn
A_C_peak_103776	chrC04	7259658	7260453	-	BnaC04g09500D	exon (BnaC04g09500D, exon 4 of 5)	gACR	3.56201	2.05329e-09	3.67485e-07	26	Rank5	Cn
A_C_peak_103784	chrC04	7287448	7288442	+	BnaC04g09550D	intron (BnaC04g09550D, intron 2 of 4)	gACR	4.17369	7.86774e-11	2.02004e-08	25	Rank4	Cn
A_C_peak_103787	chrC04	7318581	7318898	-	BnaC04g09580D	exon (BnaC04g09580D, exon 1 of 1)	gACR	3.53158	3.93342e-08	5.33703e-06	21	Rank1	Cn
A_C_peak_103788	chrC04	7319649	7320691	-	BnaC04g09580D	promoter-TSS (BnaC04g09580D)	gACR	4.49474	2.80092e-12	9.23336e-10	27	Rank6	Cn
A_C_peak_103792	chrC04	7338910	7339803	+	BnaC04g09600D	exon (BnaC04g09600D, exon 5 of 14)	gACR	4.37666	1.68729e-13	6.46413e-11	32	Rank8	Cn
A_C_peak_103795	chrC04	7347285	7347949	+	BnaC04g09610D	exon (BnaC04g09610D, exon 1 of 6)	gACR	4.33421	1.51126e-11	4.42099e-09	26	Rank5	Cn
A_C_peak_103798	chrC04	7356717	7357044	-	BnaC04g09630D	promoter-TSS (BnaC04g09630D)	gACR	8.5079	1.6615e-34	2.07048e-31	52	Rank10	Cn
A_C_peak_103799	chrC04	7359267	7359925	+	BnaC04g09640D	exon (BnaC04g09640D, exon 1 of 3)	gACR	3.68957	2.74903e-10	6.25835e-08	28	Rank6	Cn
A_C_peak_10380	chrA03	6001832	6002171	-	BnaA03g13220D	intron (BnaA03g13220D, intron 16 of 23)	gACR	4.17369	7.86774e-11	2.02004e-08	25	Rank4	An
A_C_peak_103801	chrC04	7364315	7364622	+	BnaC04g09660D	TTS (BnaC04g09660D)	gACR	3.98089	4.78311e-10	9.9591e-08	24	Rank4	Cn
A_C_peak_103802	chrC04	7371718	7372074	-	BnaC04g09670D	promoter-TSS (BnaC04g09680D)	gACR	3.75	9.98298e-11	2.40337e-08	29	Rank6	Cn
A_C_peak_103807	chrC04	7382693	7383411	+	BnaC04g09720D	TTS (BnaC04g09710D)	gACR	3.45238	1.47564e-09	2.86655e-07	28	Rank6	Cn
A_C_peak_10383	chrA03	6015484	6015718	-	BnaA03g13230D	Intergenic	iACR	3.69211	8.83914e-09	1.43245e-06	22	Rank2	An
A_C_peak_103833	chrC04	7454965	7455884	-	BnaC04g09870D	intron (BnaC04g09870D, intron 2 of 2)	gACR	5.24862	6.94576e-25	6.23807e-22	56	Rank10	Cn
A_C_peak_103836	chrC04	7465798	7466022	+	BnaC04g09890D	Intergenic	iACR	3.5545	9.67542e-14	3.78268e-11	44	Rank9	Cn
A_C_peak_103839	chrC04	7530787	7531722	-	BnaC04g09900D	Intergenic	iACR	4.08971	4.91417e-12	1.51426e-09	30	Rank7	Cn
A_C_peak_103847	chrC04	7545131	7545887	-	BnaC04g09910D	Intergenic	iACR	3.7594	9.33942e-11	2.25678e-08	29	Rank6	Cn
A_C_peak_103865	chrC04	7591874	7592707	+	BnaC04g09990D	promoter-TSS (BnaC04g09990D)	gACR	4.05063	3.36806e-12	1.05521e-09	31	Rank7	Cn
A_C_peak_103867	chrC04	7594239	7594551	+	BnaC04g09990D	intron (BnaC04g09990D, intron 10 of 13)	gACR	3.60697	4.90377e-10	1.01932e-07	28	Rank6	Cn
A_C_peak_103868	chrC04	7594698	7595116	+	BnaC04g09990D	intron (BnaC04g09990D, intron 12 of 13)	gACR	4.70297	3.93025e-16	1.99862e-13	37	Rank9	Cn
A_C_peak_103869	chrC04	7602459	7603094	+	BnaC04g09990D	Intergenic	iACR	4.65526	5.01487e-13	1.8457e-10	28	Rank6	Cn
A_C_peak_10388	chrA03	6041803	6042620	+	BnaA03g13290D	promoter-TSS (BnaA03g13280D)	gACR	4.17369	7.86774e-11	2.02004e-08	25	Rank4	An
A_C_peak_103887	chrC04	7644333	7644768	-	BnaC04g10000D	Intergenic	iACR	3.86598	4.41286e-11	1.16799e-08	29	Rank6	Cn
A_C_peak_103888	chrC04	7659822	7660134	+	BnaC04g10010D	Intergenic	iACR	3.69211	8.83914e-09	1.43245e-06	22	Rank2	Cn
A_C_peak_103891	chrC04	7667433	7667705	+	BnaC04g10010D	Intergenic	iACR	3.72671	4.02198e-09	6.88066e-07	23	Rank3	Cn
A_C_peak_103908	chrC04	7715106	7716264	-	BnaC04g10050D	Intergenic	iACR	4.65753	1.1402e-14	5.10893e-12	33	Rank8	Cn
A_C_peak_103912	chrC04	7722266	7723109	+	BnaC04g10060D	Intergenic	iACR	3.44828	6.36884e-08	7.74926e-06	21	Rank1	Cn
A_C_peak_103918	chrC04	7739392	7739992	+	BnaC04g10060D	TTS (BnaC04g10060D)	gACR	3.48584	2.27924e-10	5.24095e-08	31	Rank7	Cn
A_C_peak_103923	chrC04	7750744	7751090	-	BnaC04g10090D	promoter-TSS (BnaC04g10080D)	gACR	4.33421	1.51126e-11	4.42099e-09	26	Rank5	Cn
A_C_peak_103925	chrC04	7805066	7805666	-	BnaC04g10140D	Intergenic	iACR	4.01316	3.94703e-10	8.79144e-08	24	Rank4	Cn
A_C_peak_103934	chrC04	7826581	7827199	-	BnaC04g10170D	Intergenic	iACR	3.85263	1.9055e-09	3.64267e-07	23	Rank3	Cn
A_C_peak_103960	chrC04	7889096	7890103	+	BnaC04g10260D	exon (BnaC04g10260D, exon 9 of 9)	gACR	4.81579	8.6838e-14	3.52834e-11	29	Rank6	Cn
A_C_peak_10398	chrA03	6077476	6078059	+	BnaA03g13360D	TTS (BnaA03g13370D)	gACR	3.69211	8.83914e-09	1.43245e-06	22	Rank2	An
A_C_peak_10400	chrA03	6083253	6083741	-	BnaA03g13380D	promoter-TSS (BnaA03g13380D)	gACR	3.83481	6.27769e-10	1.28641e-07	25	Rank4	An
A_C_peak_104006	chrC04	8047918	8048342	+	BnaC04g10470D	promoter-TSS (BnaC04g10470D)	gACR	3.42105	9.28026e-12	2.77818e-09	38	Rank9	Cn
A_C_peak_104019	chrC04	8075363	8075993	+	BnaC04g10490D	intron (BnaC04g10480D, intron 15 of 17)	gACR	3.46442	1.8244e-11	5.04859e-09	36	Rank8	Cn
A_C_peak_10402	chrA03	6087980	6088254	+	BnaA03g13410D	promoter-TSS (BnaA03g13400D)	gACR	4.46154	1.66967e-12	5.62743e-10	28	Rank6	An
A_C_peak_104024	chrC04	8092747	8093886	-	BnaC04g10500D	Intergenic	iACR	6.06586	1.02944e-33	1.25435e-30	69	Rank10	Cn
A_C_peak_10404	chrA03	6092110	6092525	+	BnaA03g13430D	exon (BnaA03g13420D, exon 10 of 10)	gACR	3.85263	1.9055e-09	3.64267e-07	23	Rank2	An
A_C_peak_104040	chrC04	8127699	8128086	+	BnaC04g10530D	intron (BnaC04g10530D, intron 1 of 3)	gACR	3.64432	3.72769e-09	6.40988e-07	24	Rank4	Cn
A_C_peak_104044	chrC04	8137465	8138597	-	BnaC04g10550D	TTS (BnaC04g10550D)	gACR	5.18433	3.21388e-20	2.24254e-17	44	Rank9	Cn
A_C_peak_104046	chrC04	8144568	8145023	+	BnaC04g10560D	promoter-TSS (BnaC04g10560D)	gACR	3.48525	5.9182e-09	9.8544e-07	25	Rank4	Cn
A_C_peak_104048	chrC04	8146274	8147636	+	BnaC04g10560D	TTS (BnaC04g10560D)	gACR	3.53158	3.93342e-08	5.33703e-06	21	Rank1	Cn
A_C_peak_104057	chrC04	8166578	8167622	-	BnaC04g10590D	exon (BnaC04g10590D, exon 1 of 2)	gACR	4.16667	1.33924e-14	5.96994e-12	38	Rank9	Cn
A_C_peak_104067	chrC04	8193460	8193759	-	BnaC04g10620D	Intergenic	iACR	4.36047	1.56542e-12	5.2875e-10	29	Rank6	Cn
A_C_peak_104068	chrC04	8197087	8197472	-	BnaC04g10630D	Intergenic	iACR	3.82653	5.81661e-11	1.51824e-08	29	Rank6	Cn
A_C_peak_104069	chrC04	8198011	8198315	-	BnaC04g10630D	Intergenic	iACR	3.85638	8.71826e-11	2.11524e-08	28	Rank6	Cn
A_C_peak_10407	chrA03	6117078	6117590	+	BnaA03g13460D	Intergenic	iACR	3.53158	3.93342e-08	5.33703e-06	21	Rank1	An
A_C_peak_104070	chrC04	8198678	8199052	-	BnaC04g10630D	Intergenic	iACR	9.82405	1.58165e-46	2.5701e-43	66	Rank10	Cn
A_C_peak_104071	chrC04	8200708	8201086	-	BnaC04g10630D	Intergenic	iACR	3.66848	1.01137e-09	2.01247e-07	26	Rank5	Cn
A_C_peak_104092	chrC04	8305548	8306580	-	BnaC04g10650D	promoter-TSS (BnaC04g10650D)	gACR	4.87465	1.16877e-15	5.76076e-13	34	Rank8	Cn
A_C_peak_104095	chrC04	8321917	8322684	+	BnaC04g10670D	TTS (BnaC04g10680D)	gACR	4.01316	3.94703e-10	8.79144e-08	24	Rank4	Cn
A_C_peak_104097	chrC04	8323975	8324872	-	BnaC04g10680D	exon (BnaC04g10680D, exon 4 of 11)	gACR	3.68732	2.85273e-09	4.99252e-07	24	Rank4	Cn
A_C_peak_104099	chrC04	8325745	8326071	-	BnaC04g10680D	promoter-TSS (BnaC04g10680D)	gACR	3.62903	1.31314e-09	2.57028e-07	26	Rank5	Cn
A_C_peak_10411	chrA03	6165307	6165804	+	BnaA03g13530D	TTS (BnaA03g13530D)	gACR	4.33421	1.51126e-11	4.42099e-09	26	Rank5	An
A_C_peak_104110	chrC04	8357456	8358547	-	BnaC04g10700D	Intergenic	iACR	3.74065	1.06684e-10	2.55853e-08	29	Rank6	Cn
A_C_peak_104112	chrC04	8359392	8359707	-	BnaC04g10700D	Intergenic	iACR	3.71901	7.25354e-10	1.47245e-07	26	Rank5	Cn
A_C_peak_104113	chrC04	8367024	8367955	+	BnaC04g10720D	TTS (BnaC04g10720D)	gACR	4.02439	2.13226e-12	7.11197e-10	32	Rank8	Cn
A_C_peak_104120	chrC04	8379752	8380427	+	BnaC04g10740D	Intergenic	iACR	11.2091	4.83203e-65	1.04145e-61	88	Rank10	Cn
A_C_peak_104155	chrC04	8466459	8467901	-	BnaC04g10890D	Intergenic	iACR	3.62903	1.31314e-09	2.57028e-07	26	Rank5	Cn
A_C_peak_104174	chrC04	8529218	8529671	-	BnaC04g11030D	Intergenic	iACR	3.53158	3.93342e-08	5.33703e-06	21	Rank1	Cn
A_C_peak_104176	chrC04	8547963	8548265	-	BnaC04g11070D	promoter-TSS (BnaC04g11070D)	gACR	3.85263	1.9055e-09	3.64267e-07	23	Rank3	Cn
A_C_peak_104177	chrC04	8548649	8550970	-	BnaC04g11080D	intron (BnaC04g11080D, intron 2 of 3)	gACR	5.13684	2.36543e-15	1.14304e-12	31	Rank7	Cn
A_C_peak_104179	chrC04	8557216	8558076	+	BnaC04g11090D	TTS (BnaC04g11100D)	gACR	3.49162	9.76293e-09	1.47106e-06	24	Rank4	Cn
A_C_peak_10418	chrA03	6245337	6246009	+	BnaA03g13640D	TTS (BnaA03g13630D)	gACR	4.17369	7.86774e-11	2.02004e-08	25	Rank4	An
A_C_peak_104184	chrC04	8572538	8572946	-	BnaC04g11100D	Intergenic	iACR	4.25791	9.89578e-14	3.86705e-11	34	Rank8	Cn
A_C_peak_104188	chrC04	8579791	8580263	+	BnaC04g11110D	Intergenic	iACR	4.03023	3.89933e-12	1.2137e-09	31	Rank7	Cn
A_C_peak_104190	chrC04	8580771	8581035	+	BnaC04g11110D	Intergenic	iACR	3.54223	4.07493e-09	6.96033e-07	25	Rank4	Cn
A_C_peak_104194	chrC04	8592464	8592839	-	BnaC04g11120D	Intergenic	iACR	4.41528	7.36885e-15	3.34634e-12	36	Rank8	Cn
A_C_peak_104195	chrC04	8594261	8594772	-	BnaC04g11120D	Intergenic	iACR	4.34783	1.70032e-12	5.72361e-10	29	Rank6	Cn
A_C_peak_104196	chrC04	8604298	8604758	-	BnaC04g11130D	TTS (BnaC04g11140D)	gACR	3.69211	8.83914e-09	1.43245e-06	22	Rank2	Cn
A_C_peak_104199	chrC04	8619773	8620797	-	BnaC04g11140D	promoter-TSS (BnaC04g11140D)	gACR	25.6546	0	0	3095	Rank10	Cn
A_C_peak_104201	chrC04	8638035	8638851	+	BnaC04g11150D	exon (BnaC04g11150D, exon 9 of 19)	gACR	4.01316	3.94703e-10	8.79144e-08	24	Rank4	Cn
A_C_peak_104206	chrC04	8697391	8698000	+	BnaC04g11220D	Intergenic	iACR	4.65526	5.01487e-13	1.8457e-10	28	Rank6	Cn
A_C_peak_104207	chrC04	8698166	8698412	+	BnaC04g11220D	Intergenic	iACR	3.53158	3.93342e-08	5.33703e-06	21	Rank1	Cn
A_C_peak_104214	chrC04	8712450	8713629	-	BnaC04g11240D	exon (BnaC04g11240D, exon 1 of 1)	gACR	3.45168	5.96101e-11	1.55317e-08	34	Rank8	Cn
A_C_peak_104225	chrC04	8746979	8747524	+	BnaC04g11270D	Intergenic	iACR	4.23198	2.81501e-11	7.62097e-09	26	Rank5	Cn
A_C_peak_10424	chrA03	6272085	6272836	+	BnaA03g13680D	Intergenic	iACR	4.17369	7.86774e-11	2.02004e-08	25	Rank4	An
A_C_peak_104245	chrC04	8792354	8792666	+	BnaC04g11320D	Intergenic	iACR	3.45821	2.06414e-08	2.93975e-06	23	Rank3	Cn
A_C_peak_104253	chrC04	8848747	8850366	-	BnaC04g11330D	Intergenic	iACR	3.49265	8.2619e-12	2.48594e-09	37	Rank9	Cn
A_C_peak_104262	chrC04	8885340	8885937	+	BnaC04g11340D	Intergenic	iACR	4.12234	3.91895e-12	1.21944e-09	30	Rank7	Cn
A_C_peak_104265	chrC04	8892775	8893020	-	BnaC04g11370D	Intergenic	iACR	4.33421	1.51126e-11	4.42099e-09	26	Rank5	Cn
A_C_peak_104268	chrC04	8901690	8902637	-	BnaC04g11390D	Intergenic	iACR	4.49474	2.80092e-12	9.23336e-10	27	Rank6	Cn
A_C_peak_104269	chrC04	8904516	8904962	-	BnaC04g11390D	Intergenic	iACR	4.01316	3.94703e-10	8.79144e-08	24	Rank4	Cn
A_C_peak_104270	chrC04	8911839	8912238	-	BnaC04g11400D	intron (BnaC04g11400D, intron 2 of 2)	gACR	5.09709	7.88352e-19	5.06477e-16	41	Rank9	Cn
A_C_peak_104277	chrC04	8927033	8927387	-	BnaC04g11410D	Intergenic	iACR	3.64807	2.07706e-11	5.70808e-09	33	Rank8	Cn
A_C_peak_104290	chrC04	8956987	8957573	-	BnaC04g11450D	Intergenic	iACR	3.43602	1.66054e-09	3.2017e-07	28	Rank6	Cn
A_C_peak_104296	chrC04	8966314	8966658	+	BnaC04g11460D	Intergenic	iACR	4.84634	1.26616e-17	7.35631e-15	40	Rank9	Cn
A_C_peak_104298	chrC04	8971931	8973703	+	BnaC04g11460D	exon (BnaC04g11460D, exon 1 of 8)	gACR	3.99449	3.43669e-11	9.20513e-09	28	Rank6	Cn
A_C_peak_104301	chrC04	8980553	8981632	+	BnaC04g11470D	exon (BnaC04g11470D, exon 11 of 14)	gACR	3.78947	2.03901e-12	6.81052e-10	35	Rank8	Cn
A_C_peak_104314	chrC04	9009584	9011167	-	BnaC04g11520D	Intergenic	iACR	6.42105	4.11794e-22	3.24414e-19	39	Rank9	Cn
A_C_peak_104318	chrC04	9030499	9032114	-	BnaC04g11560D	exon (BnaC04g11560D, exon 6 of 10)	gACR	3.43249	1.00104e-09	1.99411e-07	29	Rank6	Cn
A_C_peak_104325	chrC04	9045899	9046488	-	BnaC04g11580D	exon (BnaC04g11580D, exon 1 of 1)	gACR	4.43548	1.11745e-13	4.3446e-11	32	Rank8	Cn
A_C_peak_104326	chrC04	9051329	9053247	-	BnaC04g11590D	exon (BnaC04g11590D, exon 1 of 2)	gACR	5.46875	2.21096e-17	1.26704e-14	34	Rank8	Cn
A_C_peak_104329	chrC04	9069121	9070105	+	BnaC04g11600D	Intergenic	iACR	3.85263	1.9055e-09	3.64267e-07	23	Rank3	Cn
A_C_peak_104331	chrC04	9074818	9075535	+	BnaC04g11600D	Intergenic	iACR	4.05028	2.37116e-11	6.4756e-09	28	Rank6	Cn
A_C_peak_104339	chrC04	9126085	9126444	-	BnaC04g11650D	TTS (BnaC04g11650D)	gACR	3.7037	4.61636e-09	7.8224e-07	23	Rank3	Cn
A_C_peak_104340	chrC04	9126580	9127062	-	BnaC04g11650D	TTS (BnaC04g11650D)	gACR	3.62538	7.40423e-09	1.21456e-06	23	Rank3	Cn
A_C_peak_104342	chrC04	9127832	9128333	-	BnaC04g11650D	exon (BnaC04g11650D, exon 2 of 3)	gACR	3.49462	5.56481e-09	9.30593e-07	25	Rank4	Cn
A_C_peak_104360	chrC04	9166546	9167009	+	BnaC04g11720D	promoter-TSS (BnaC04g11720D)	gACR	3.40659	7.17034e-10	1.45667e-07	30	Rank7	Cn
A_C_peak_104364	chrC04	9185030	9185867	-	BnaC04g11740D	intron (BnaC04g11740D, intron 3 of 5)	gACR	3.53158	3.93342e-08	5.33703e-06	21	Rank1	Cn
A_C_peak_104367	chrC04	9211716	9212615	-	BnaC04g11750D	exon (BnaC04g11750D, exon 10 of 13)	gACR	3.62637	4.37069e-11	1.15731e-08	32	Rank8	Cn
A_C_peak_10437	chrA03	6361033	6361374	-	BnaA03g13890D	exon (BnaA03g13890D, exon 1 of 4)	gACR	3.53158	3.93342e-08	5.33703e-06	21	Rank1	An
A_C_peak_104371	chrC04	9217766	9218129	+	BnaC04g11760D	Intergenic	iACR	4.24165	4.39764e-13	1.62678e-10	32	Rank8	Cn
A_C_peak_104372	chrC04	9224046	9224783	+	BnaC04g11780D	exon (BnaC04g11770D, exon 5 of 7)	gACR	5	4.3439e-17	2.44974e-14	37	Rank9	Cn
A_C_peak_104383	chrC04	9262183	9262433	-	BnaC04g11860D	promoter-TSS (BnaC04g11860D)	gACR	4.01316	3.94703e-10	8.79144e-08	24	Rank4	Cn
A_C_peak_10439	chrA03	6369894	6370212	-	BnaA03g13910D	TTS (BnaA03g13910D)	gACR	3.69211	8.83914e-09	1.43245e-06	22	Rank2	An
A_C_peak_104395	chrC04	9290079	9290604	-	BnaC04g11900D	TTS (BnaC04g11900D)	gACR	4.08163	3.70826e-11	9.90011e-09	27	Rank6	Cn
A_C_peak_104401	chrC04	9307271	9308007	-	BnaC04g11910D	Intergenic	iACR	3.85263	1.9055e-09	3.64267e-07	23	Rank3	Cn
A_C_peak_104402	chrC04	9316445	9319136	-	BnaC04g11910D	exon (BnaC04g11910D, exon 5 of 7)	gACR	3.7037	4.47075e-10	9.34652e-08	27	Rank6	Cn
A_C_peak_104413	chrC04	9355157	9355545	-	BnaC04g12030D	promoter-TSS (BnaC04g12030D)	gACR	3.7037	4.61636e-09	7.8224e-07	23	Rank3	Cn
A_C_peak_104434	chrC04	9401612	9402512	-	BnaC04g12090D	exon (BnaC04g12090D, exon 1 of 2)	gACR	4.38202	2.30081e-15	1.11268e-12	38	Rank9	Cn
A_C_peak_104439	chrC04	9409909	9410873	+	BnaC04g12100D	TTS (BnaC04g12100D)	gACR	3.61596	4.60267e-10	9.60506e-08	28	Rank6	Cn
A_C_peak_104446	chrC04	9421073	9421524	-	BnaC04g12130D	intron (BnaC04g12130D, intron 4 of 13)	gACR	3.53158	3.93342e-08	5.33703e-06	21	Rank1	Cn
A_C_peak_104447	chrC04	9422264	9422924	-	BnaC04g12130D	promoter-TSS (BnaC04g12130D)	gACR	3.53158	3.93342e-08	5.33703e-06	21	Rank1	Cn
A_C_peak_104448	chrC04	9431902	9432215	-	BnaC04g12140D	Intergenic	iACR	4.17369	7.86774e-11	2.02004e-08	25	Rank4	Cn
A_C_peak_104450	chrC04	9480224	9482168	+	BnaC04g12170D	exon (BnaC04g12170D, exon 1 of 1)	gACR	4.65526	5.01487e-13	1.8457e-10	28	Rank6	Cn
A_C_peak_104468	chrC04	9554251	9554519	-	BnaC04g12280D	Intergenic	iACR	3.69211	8.83914e-09	1.43245e-06	22	Rank2	Cn
A_C_peak_104469	chrC04	9558907	9559819	-	BnaC04g12280D	Intergenic	iACR	3.45912	5.97985e-08	7.31274e-06	21	Rank1	Cn
A_C_peak_104478	chrC04	9579689	9580346	+	BnaC04g12300D	exon (BnaC04g12300D, exon 1 of 1)	gACR	3.42324	2.18731e-10	5.04382e-08	32	Rank8	Cn
A_C_peak_10448	chrA03	6412396	6412642	-	BnaA03g14000D	promoter-TSS (BnaA03g14000D)	gACR	4.17369	7.86774e-11	2.02004e-08	25	Rank4	An
A_C_peak_104484	chrC04	9597621	9598834	+	BnaC04g12320D	promoter-TSS (BnaC04g12320D)	gACR	4.2735	2.77198e-12	9.14682e-10	29	Rank6	Cn
A_C_peak_104485	chrC04	9599009	9599618	+	BnaC04g12320D	TTS (BnaC04g12320D)	gACR	3.59897	9.12305e-10	1.82726e-07	27	Rank6	Cn
A_C_peak_104488	chrC04	9604615	9604991	+	BnaC04g12330D	exon (BnaC04g12330D, exon 3 of 3)	gACR	3.65497	3.48811e-09	6.02712e-07	24	Rank4	Cn
A_C_peak_104499	chrC04	9628205	9628784	-	BnaC04g12370D	exon (BnaC04g12370D, exon 2 of 7)	gACR	3.54108	7.13149e-09	1.17284e-06	24	Rank4	Cn
A_C_peak_104500	chrC04	9630420	9630760	-	BnaC04g12370D	Intergenic	iACR	5.53892	2.37323e-18	1.46123e-15	36	Rank8	Cn
A_C_peak_10451	chrA03	6435535	6435832	+	BnaA03g14040D	promoter-TSS (BnaA03g14040D)	gACR	4.17369	7.86774e-11	2.02004e-08	25	Rank4	An
A_C_peak_104536	chrC04	9733338	9734117	+	BnaC04g12500D	Intergenic	iACR	4.33421	1.51126e-11	4.42099e-09	26	Rank5	Cn
A_C_peak_104537	chrC04	9743199	9745306	-	BnaC04g12510D	Intergenic	iACR	5.84551	8.21675e-50	1.41433e-46	111	Rank10	Cn
A_C_peak_104577	chrC04	9840100	9841129	+	BnaC04g12620D	Intergenic	iACR	3.53982	1.24764e-08	1.84587e-06	23	Rank3	Cn
A_C_peak_104578	chrC04	9841316	9841593	+	BnaC04g12620D	Intergenic	iACR	3.53158	3.93342e-08	5.33703e-06	21	Rank1	Cn
A_C_peak_104579	chrC04	9850556	9852637	+	BnaC04g12620D	exon (BnaC04g12620D, exon 1 of 1)	gACR	5.39474	1.925e-19	1.27427e-16	40	Rank9	Cn
A_C_peak_10458	chrA03	6469939	6470342	+	BnaA03g14110D	exon (BnaA03g14110D, exon 4 of 6)	gACR	4.17369	7.86774e-11	2.02004e-08	25	Rank4	An
A_C_peak_104581	chrC04	9858335	9859525	-	BnaC04g12630D	exon (BnaC04g12630D, exon 1 of 1)	gACR	3.69211	8.83914e-09	1.43245e-06	22	Rank2	Cn
A_C_peak_104585	chrC04	9875574	9876344	-	BnaC04g12650D	intron (BnaC04g12650D, intron 5 of 22)	gACR	4.33421	1.51126e-11	4.42099e-09	26	Rank5	Cn
A_C_peak_104587	chrC04	9889989	9890717	-	BnaC04g12670D	intron (BnaC04g12670D, intron 7 of 7)	gACR	3.43811	6.68282e-11	1.73133e-08	34	Rank8	Cn
A_C_peak_104599	chrC04	9916433	9917596	-	BnaC04g12700D	intron (BnaC04g12700D, intron 1 of 1)	gACR	4.01316	3.94703e-10	8.79144e-08	24	Rank4	Cn
A_C_peak_1046	chrA01	5621954	5623371	-	BnaA01g11280D	Intergenic	iACR	4.08163	3.70826e-11	9.90011e-09	27	Rank5	An
A_C_peak_104600	chrC04	9979285	9979944	-	BnaC04g12710D	exon (BnaC04g12710D, exon 13 of 15)	gACR	4.047	6.6182e-12	2.01182e-09	30	Rank7	Cn
A_C_peak_104604	chrC04	9982242	9983189	-	BnaC04g12710D	exon (BnaC04g12710D, exon 2 of 15)	gACR	3.95095	4.60002e-11	1.21495e-08	28	Rank6	Cn
A_C_peak_104615	chrC04	10014196	10015351	-	BnaC04g12730D	Intergenic	iACR	5.09554	3.06415e-15	1.42896e-12	31	Rank7	Cn
A_C_peak_104619	chrC04	10024207	10025760	-	BnaC04g12740D	Intergenic	iACR	6.07477	1.06045e-20	7.67733e-18	38	Rank9	Cn
A_C_peak_104629	chrC04	10048948	10050069	+	BnaC04g12770D	Intergenic	iACR	4.43213	2.34337e-13	8.86748e-11	31	Rank7	Cn
A_C_peak_10464	chrA03	6501644	6502261	-	BnaA03g14170D	promoter-TSS (BnaA03g14160D)	gACR	3.50318	4.63276e-08	5.78642e-06	21	Rank1	An
A_C_peak_104668	chrC04	10143640	10144239	+	BnaC04g12900D	exon (BnaC04g12900D, exon 1 of 16)	gACR	3.46535	5.31374e-11	1.39396e-08	34	Rank8	Cn
A_C_peak_104678	chrC04	10176941	10177713	-	BnaC04g12940D	Intergenic	iACR	3.85263	1.9055e-09	3.64267e-07	23	Rank3	Cn
A_C_peak_104682	chrC04	10187279	10188286	-	BnaC04g12940D	Intergenic	iACR	4.17369	7.86774e-11	2.02004e-08	25	Rank4	Cn
A_C_peak_104700	chrC04	10275844	10276413	+	BnaC04g12970D	promoter-TSS (BnaC04g12970D)	gACR	4.13333	3.63212e-12	1.13423e-09	30	Rank7	Cn
A_C_peak_104713	chrC04	10301499	10302515	+	BnaC04g12990D	Intergenic	iACR	9.46262	1.4314e-53	2.61879e-50	80	Rank10	Cn
A_C_peak_104715	chrC04	10310492	10312256	+	BnaC04g13000D	Intergenic	iACR	4.18269	9.93871e-29	1.03772e-25	86	Rank10	Cn
A_C_peak_104721	chrC04	10326743	10327016	-	BnaC04g13030D	Intergenic	iACR	3.85263	1.9055e-09	3.64267e-07	23	Rank3	Cn
A_C_peak_104722	chrC04	10391383	10391845	-	BnaC04g13040D	Intergenic	iACR	5.89124	3.58815e-20	2.49891e-17	38	Rank9	Cn
A_C_peak_104723	chrC04	10392107	10393131	-	BnaC04g13040D	Intergenic	iACR	10.6509	3.14449e-52	5.63573e-49	71	Rank10	Cn
A_C_peak_104725	chrC04	10403883	10404362	-	BnaC04g13040D	intron (BnaC04g13040D, intron 5 of 5)	gACR	4.49474	2.80092e-12	9.23336e-10	27	Rank6	Cn
A_C_peak_104726	chrC04	10404714	10405343	-	BnaC04g13040D	intron (BnaC04g13040D, intron 1 of 5)	gACR	4.17369	7.86774e-11	2.02004e-08	25	Rank4	Cn
A_C_peak_104727	chrC04	10412010	10412216	-	BnaC04g13070D	promoter-TSS (BnaC04g13060D)	gACR	4.65526	5.01487e-13	1.8457e-10	28	Rank6	Cn
A_C_peak_10474	chrA03	6552254	6552644	+	BnaA03g14280D	Intergenic	iACR	3.85263	1.9055e-09	3.64267e-07	23	Rank2	An
A_C_peak_104740	chrC04	10451174	10451670	+	BnaC04g13190D	TTS (BnaC04g13190D)	gACR	4.42857	4.9136e-13	1.80984e-10	30	Rank7	Cn
A_C_peak_104744	chrC04	10467614	10467896	+	BnaC04g13220D	Intergenic	iACR	4.65526	5.01487e-13	1.8457e-10	28	Rank6	Cn
A_C_peak_10475	chrA03	6561161	6561594	-	BnaA03g14290D	TTS (BnaA03g14290D)	gACR	3.53158	3.93342e-08	5.33703e-06	21	Rank1	An
A_C_peak_104751	chrC04	10604997	10605285	+	BnaC04g13310D	exon (BnaC04g13310D, exon 1 of 5)	gACR	6.1	2.36652e-20	1.68842e-17	37	Rank9	Cn
A_C_peak_104752	chrC04	10618161	10618458	-	BnaC04g13340D	promoter-TSS (BnaC04g13340D)	gACR	3.85263	1.9055e-09	3.64267e-07	23	Rank3	Cn
A_C_peak_104753	chrC04	10622596	10622983	-	BnaC04g13350D	TTS (BnaC04g13350D)	gACR	3.69211	8.83914e-09	1.43245e-06	22	Rank2	Cn
A_C_peak_104761	chrC04	10645228	10645824	-	BnaC04g13380D	Intergenic	iACR	3.53158	3.93342e-08	5.33703e-06	21	Rank1	Cn
A_C_peak_104773	chrC04	10680550	10681099	-	BnaC04g13440D	TTS (BnaC04g13440D)	gACR	3.96825	5.15798e-10	1.06942e-07	24	Rank4	Cn
A_C_peak_104775	chrC04	10686280	10686737	+	BnaC04g13450D	Intergenic	iACR	5.61842	8.4836e-18	5.07773e-15	34	Rank8	Cn
A_C_peak_104778	chrC04	10699795	10700536	-	BnaC04g13470D	Intergenic	iACR	10.5482	1.66986e-86	4.53586e-83	126	Rank10	Cn
A_C_peak_104781	chrC04	10708564	10709933	-	BnaC04g13490D	intron (BnaC04g13490D, intron 4 of 6)	gACR	4.55975	9.04191e-13	3.12428e-10	28	Rank6	Cn
A_C_peak_104787	chrC04	10724778	10726260	+	BnaC04g13500D	exon (BnaC04g13500D, exon 4 of 6)	gACR	4.48549	3.81654e-14	1.59426e-11	33	Rank8	Cn
A_C_peak_104792	chrC04	10758709	10759958	+	BnaC04g13510D	Intergenic	iACR	7.38421	1.2262e-27	1.23225e-24	45	Rank9	Cn
A_C_peak_104797	chrC04	10780300	10781651	+	BnaC04g13510D	Intergenic	iACR	3.85263	1.9055e-09	3.64267e-07	23	Rank3	Cn
A_C_peak_104799	chrC04	10790497	10790925	+	BnaC04g13510D	promoter-TSS (BnaC04g13510D)	gACR	3.41615	7.68086e-08	9.20238e-06	21	Rank1	Cn
A_C_peak_104804	chrC04	10801629	10801975	-	BnaC04g13520D	Intergenic	iACR	3.82096	2.89561e-12	9.23336e-10	34	Rank8	Cn
A_C_peak_104806	chrC04	10805999	10806907	-	BnaC04g13520D	exon (BnaC04g13520D, exon 1 of 3)	gACR	4.13043	3.5233e-14	1.47571e-11	37	Rank9	Cn
A_C_peak_10481	chrA03	6641517	6642018	+	BnaA03g14410D	promoter-TSS (BnaA03g14410D)	gACR	4.01316	3.94703e-10	8.79144e-08	24	Rank3	An
A_C_peak_104813	chrC04	10828308	10828616	-	BnaC04g13550D	Intergenic	iACR	4.17369	7.86774e-11	2.02004e-08	25	Rank4	Cn
A_C_peak_104815	chrC04	10854799	10855474	-	BnaC04g13560D	TTS (BnaC04g13560D)	gACR	3.89049	2.38809e-10	5.48226e-08	26	Rank5	Cn
A_C_peak_104824	chrC04	10874056	10874624	-	BnaC04g13600D	promoter-TSS (BnaC04g13600D)	gACR	4.01316	3.94703e-10	8.79144e-08	24	Rank4	Cn
A_C_peak_104830	chrC04	10911093	10911573	+	BnaC04g13620D	Intergenic	iACR	4.49474	2.80092e-12	9.23336e-10	27	Rank6	Cn
A_C_peak_104831	chrC04	10912203	10913414	+	BnaC04g13620D	exon (BnaC04g13620D, exon 1 of 1)	gACR	3.85263	1.9055e-09	3.64267e-07	23	Rank3	Cn
A_C_peak_104835	chrC04	10926679	10927679	+	BnaC04g13630D	promoter-TSS (BnaC04g13630D)	gACR	4.67914	4.59515e-15	2.11656e-12	34	Rank8	Cn
A_C_peak_104836	chrC04	10927875	10928685	+	BnaC04g13630D	exon (BnaC04g13630D, exon 1 of 3)	gACR	4.30556	1.12016e-12	3.83592e-10	30	Rank7	Cn
A_C_peak_104837	chrC04	10934690	10935646	-	BnaC04g13640D	Intergenic	iACR	4.01316	3.94703e-10	8.79144e-08	24	Rank4	Cn
A_C_peak_104840	chrC04	10944459	10944869	+	BnaC04g13650D	TTS (BnaC04g13660D)	gACR	3.4689	1.31021e-09	2.56555e-07	28	Rank6	Cn
A_C_peak_104845	chrC04	11055338	11055822	-	BnaC04g13670D	promoter-TSS (BnaC04g13670D)	gACR	4.17369	7.86774e-11	2.02004e-08	25	Rank4	Cn
A_C_peak_104847	chrC04	11074396	11074836	-	BnaC04g13680D	Intergenic	iACR	4.01316	3.94703e-10	8.79144e-08	24	Rank4	Cn
A_C_peak_104848	chrC04	11105682	11107411	+	BnaC04g13690D	Intergenic	iACR	3.95538	7.95042e-14	3.23989e-11	38	Rank9	Cn
A_C_peak_104862	chrC04	11132111	11132732	-	BnaC04g13740D	exon (BnaC04g13740D, exon 1 of 1)	gACR	3.62319	2.47537e-10	5.66604e-08	29	Rank6	Cn
A_C_peak_104863	chrC04	11132885	11133312	-	BnaC04g13740D	exon (BnaC04g13740D, exon 1 of 1)	gACR	3.84615	2.74815e-11	7.44852e-09	30	Rank7	Cn
A_C_peak_104875	chrC04	11181636	11182330	-	BnaC04g13800D	intron (BnaC04g13800D, intron 2 of 3)	gACR	3.47222	1.10492e-08	1.6485e-06	24	Rank4	Cn
A_C_peak_10488	chrA03	6766811	6767166	-	BnaA03g14720D	exon (BnaA03g14720D, exon 1 of 12)	gACR	3.69211	8.83914e-09	1.43245e-06	22	Rank2	An
A_C_peak_10489	chrA03	6767562	6767861	-	BnaA03g14720D	promoter-TSS (BnaA03g14720D)	gACR	4.01316	3.94703e-10	8.79144e-08	24	Rank3	An
A_C_peak_104906	chrC04	11288329	11288623	+	BnaC04g13920D	intron (BnaC04g13920D, intron 6 of 15)	gACR	3.97059	1.4338e-10	3.38228e-08	26	Rank5	Cn
A_C_peak_104908	chrC04	11295687	11296273	+	BnaC04g13920D	Intergenic	iACR	3.5316	5.8315e-12	1.78324e-09	37	Rank9	Cn
A_C_peak_104913	chrC04	11339463	11340399	+	BnaC04g13950D	Intergenic	iACR	3.53158	3.93342e-08	5.33703e-06	21	Rank1	Cn
A_C_peak_104915	chrC04	11345465	11346171	+	BnaC04g13950D	Intergenic	iACR	3.44828	2.59424e-09	4.57257e-07	27	Rank6	Cn
A_C_peak_104917	chrC04	11346674	11347760	+	BnaC04g13950D	Intergenic	iACR	5.06849	6.01312e-17	3.29375e-14	36	Rank8	Cn
A_C_peak_104918	chrC04	11355424	11356413	+	BnaC04g13970D	TTS (BnaC04g13970D)	gACR	6.77233	2.70888e-26	2.57122e-23	46	Rank9	Cn
A_C_peak_104919	chrC04	11356968	11357871	-	BnaC04g13980D	promoter-TSS (BnaC04g13980D)	gACR	6.54762	2.98889e-24	2.60028e-21	43	Rank9	Cn
A_C_peak_104920	chrC04	11364068	11364970	-	BnaC04g13980D	Intergenic	iACR	7.22369	1.08153e-26	1.04908e-23	44	Rank9	Cn
A_C_peak_104921	chrC04	11369987	11371708	+	BnaC04g13990D	Intergenic	iACR	5.61842	8.4836e-18	5.07773e-15	34	Rank8	Cn
A_C_peak_104923	chrC04	11387790	11388492	+	BnaC04g14010D	Intergenic	iACR	4.01316	3.94703e-10	8.79144e-08	24	Rank4	Cn
A_C_peak_104927	chrC04	11428190	11428618	+	BnaC04g14050D	promoter-TSS (BnaC04g14050D)	gACR	3.53158	3.93342e-08	5.33703e-06	21	Rank1	Cn
A_C_peak_104947	chrC04	11520935	11521200	-	BnaC04g14130D	Intergenic	iACR	3.69211	8.83914e-09	1.43245e-06	22	Rank2	Cn
A_C_peak_104964	chrC04	11584350	11584597	-	BnaC04g14240D	Intergenic	iACR	3.50877	1.51005e-08	2.20171e-06	23	Rank3	Cn
A_C_peak_104975	chrC04	11619859	11620603	+	BnaC04g14310D	TTS (BnaC04g14310D)	gACR	3.8674	1.49696e-10	3.52558e-08	27	Rank6	Cn
A_C_peak_104977	chrC04	11621923	11622551	+	BnaC04g14310D	Intergenic	iACR	3.96175	4.27848e-11	1.13457e-08	28	Rank6	Cn
A_C_peak_104981	chrC04	11641258	11642803	+	BnaC04g14320D	Intergenic	iACR	3.88889	1.68958e-12	5.68918e-10	34	Rank8	Cn
A_C_peak_10499	chrA03	6815903	6816285	-	BnaA03g14810D	intron (BnaA03g14810D, intron 1 of 7)	gACR	4.1866	1.69301e-13	6.48351e-11	34	Rank8	An
A_C_peak_104990	chrC04	11664454	11665067	+	BnaC04g14320D	Intergenic	iACR	4.65526	5.01487e-13	1.8457e-10	28	Rank6	Cn
A_C_peak_104991	chrC04	11669065	11670559	+	BnaC04g14330D	Intergenic	iACR	3.41686	1.1245e-09	2.22234e-07	29	Rank6	Cn
A_C_peak_104998	chrC04	11687193	11687798	+	BnaC04g14360D	exon (BnaC04g14350D, exon 10 of 10)	gACR	5.50239	1.03053e-21	7.88733e-19	45	Rank9	Cn
A_C_peak_10500	chrA03	6816503	6817569	-	BnaA03g14810D	intron (BnaA03g14810D, intron 1 of 7)	gACR	4.1769	3.57298e-13	1.33159e-10	33	Rank8	An
A_C_peak_10501	chrA03	6817943	6819213	-	BnaA03g14810D	intron (BnaA03g14810D, intron 1 of 7)	gACR	5.08475	8.6816e-19	5.56429e-16	41	Rank9	An
A_C_peak_105012	chrC04	11723627	11724237	+	BnaC04g14410D	Intergenic	iACR	3.53158	3.93342e-08	5.33703e-06	21	Rank1	Cn
A_C_peak_105014	chrC04	11733372	11734477	+	BnaC04g14410D	exon (BnaC04g14410D, exon 1 of 1)	gACR	3.85263	1.9055e-09	3.64267e-07	23	Rank3	Cn
A_C_peak_105019	chrC04	11753197	11753545	+	BnaC04g14420D	Intergenic	iACR	4.65526	5.01487e-13	1.8457e-10	28	Rank6	Cn
A_C_peak_10502	chrA03	6831445	6832555	-	BnaA03g14820D	Intergenic	iACR	8.18684	1.68128e-32	1.98198e-29	50	Rank9	An
A_C_peak_105020	chrC04	11761086	11761380	+	BnaC04g14420D	Intergenic	iACR	3.40206	2.59442e-10	5.92448e-08	32	Rank8	Cn
A_C_peak_105034	chrC04	11803566	11804032	-	BnaC04g14430D	TTS (BnaC04g14430D)	gACR	3.69211	8.83914e-09	1.43245e-06	22	Rank2	Cn
A_C_peak_105036	chrC04	11812785	11815211	-	BnaC04g14440D	Intergenic	iACR	4.90798	2.92462e-20	2.04442e-17	47	Rank9	Cn
A_C_peak_105052	chrC04	11847841	11848132	+	BnaC04g14470D	Intergenic	iACR	3.67965	1.61529e-11	4.495e-09	33	Rank8	Cn
A_C_peak_105057	chrC04	11861017	11861614	-	BnaC04g14510D	Intergenic	iACR	3.48525	5.9182e-09	9.8544e-07	25	Rank4	Cn
A_C_peak_105059	chrC04	11865341	11866146	-	BnaC04g14510D	exon (BnaC04g14510D, exon 1 of 2)	gACR	3.68098	5.29176e-09	8.88035e-07	23	Rank3	Cn
A_C_peak_105060	chrC04	11869475	11869721	-	BnaC04g14510D	Intergenic	iACR	3.69211	8.83914e-09	1.43245e-06	22	Rank2	Cn
A_C_peak_105061	chrC04	11875526	11876454	-	BnaC04g14510D	Intergenic	iACR	7.06316	9.33297e-26	8.71345e-23	43	Rank9	Cn
A_C_peak_105062	chrC04	11898393	11899063	-	BnaC04g14520D	Intergenic	iACR	8.18684	1.68128e-32	1.98198e-29	50	Rank10	Cn
A_C_peak_105063	chrC04	11931913	11932118	+	BnaC04g14550D	Intergenic	iACR	3.53158	3.93342e-08	5.33703e-06	21	Rank1	Cn
A_C_peak_105064	chrC04	11932300	11932759	+	BnaC04g14550D	Intergenic	iACR	4.97788	1.77832e-19	1.17888e-16	44	Rank9	Cn
A_C_peak_105065	chrC04	11936747	11937363	+	BnaC04g14550D	Intergenic	iACR	18.9376	1.55139e-152	6.61592e-149	163	Rank10	Cn
A_C_peak_105068	chrC04	11960987	11961486	+	BnaC04g14590D	intron (BnaC04g14590D, intron 4 of 9)	gACR	3.4965	6.23563e-10	1.27826e-07	29	Rank6	Cn
A_C_peak_105079	chrC04	11988065	11988471	-	BnaC04g14620D	Intergenic	iACR	4.17369	7.86774e-11	2.02004e-08	25	Rank4	Cn
A_C_peak_105080	chrC04	11993022	11995041	-	BnaC04g14620D	exon (BnaC04g14620D, exon 2 of 3)	gACR	4.29864	9.06609e-15	4.09411e-12	37	Rank9	Cn
A_C_peak_105081	chrC04	11995637	11996011	-	BnaC04g14620D	promoter-TSS (BnaC04g14620D)	gACR	3.56234	1.17373e-09	2.31329e-07	27	Rank6	Cn
A_C_peak_105082	chrC04	12078409	12079188	-	BnaC04g14630D	Intergenic	iACR	3.68852	8.86176e-10	1.77836e-07	26	Rank5	Cn
A_C_peak_105091	chrC04	12102445	12102757	-	BnaC04g14660D	Intergenic	iACR	4.81579	8.6838e-14	3.52834e-11	29	Rank6	Cn
A_C_peak_105099	chrC04	12117078	12118196	-	BnaC04g14670D	intron (BnaC04g14670D, intron 1 of 1)	gACR	5.25478	4.87573e-16	2.46388e-13	32	Rank8	Cn
A_C_peak_105103	chrC04	12127922	12128918	-	BnaC04g14690D	exon (BnaC04g14690D, exon 2 of 5)	gACR	4.97632	1.45586e-14	6.47336e-12	30	Rank7	Cn
A_C_peak_105104	chrC04	12139905	12140603	+	BnaC04g14700D	promoter-TSS (BnaC04g14700D)	gACR	3.85263	1.9055e-09	3.64267e-07	23	Rank3	Cn
A_C_peak_105125	chrC04	12205442	12205921	-	BnaC04g14760D	Intergenic	iACR	4.17369	7.86774e-11	2.02004e-08	25	Rank4	Cn
A_C_peak_105128	chrC04	12212600	12213522	-	BnaC04g14760D	exon (BnaC04g14760D, exon 1 of 1)	gACR	3.4689	1.31021e-09	2.56555e-07	28	Rank6	Cn
A_C_peak_10514	chrA03	6925881	6926284	-	BnaA03g15020D	intron (BnaA03g15020D, intron 1 of 1)	gACR	3.77907	8.91374e-10	1.78743e-07	25	Rank4	An
A_C_peak_105152	chrC04	12263259	12264354	+	BnaC04g14800D	Intergenic	iACR	3.47003	3.97841e-13	1.47686e-10	43	Rank9	Cn
A_C_peak_105161	chrC04	12284539	12284875	+	BnaC04g14800D	Intergenic	iACR	3.53158	3.93342e-08	5.33703e-06	21	Rank1	Cn
A_C_peak_105175	chrC04	12312205	12312801	+	BnaC04g14810D	TTS (BnaC04g14810D)	gACR	4.17369	7.86774e-11	2.02004e-08	25	Rank4	Cn
A_C_peak_105183	chrC04	12335157	12336007	+	BnaC04g14820D	exon (BnaC04g14820D, exon 7 of 8)	gACR	4.55696	5.25352e-15	2.41129e-12	35	Rank8	Cn
A_C_peak_105190	chrC04	12415196	12415520	+	BnaC04g14850D	Intergenic	iACR	3.69211	8.83914e-09	1.43245e-06	22	Rank2	Cn
A_C_peak_105207	chrC04	12455893	12456925	-	BnaC04g14880D	exon (BnaC04g14880D, exon 1 of 1)	gACR	3.85263	1.9055e-09	3.64267e-07	23	Rank3	Cn
A_C_peak_105209	chrC04	12458665	12459590	-	BnaC04g14880D	Intergenic	iACR	4.65526	5.01487e-13	1.8457e-10	28	Rank6	Cn
A_C_peak_105210	chrC04	12469387	12470291	-	BnaC04g14920D	exon (BnaC04g14920D, exon 1 of 1)	gACR	4.65526	5.01487e-13	1.8457e-10	28	Rank6	Cn
A_C_peak_105211	chrC04	12470419	12471557	-	BnaC04g14920D	promoter-TSS (BnaC04g14920D)	gACR	3.69211	8.83914e-09	1.43245e-06	22	Rank2	Cn
A_C_peak_105212	chrC04	12476889	12477334	+	BnaC04g14930D	TTS (BnaC04g14930D)	gACR	3.53158	3.93342e-08	5.33703e-06	21	Rank1	Cn
A_C_peak_105213	chrC04	12478078	12478426	-	BnaC04g14940D	exon (BnaC04g14940D, exon 1 of 1)	gACR	5.13684	2.36543e-15	1.14304e-12	31	Rank7	Cn
A_C_peak_105216	chrC04	12488429	12488981	-	BnaC04g14950D	exon (BnaC04g14950D, exon 1 of 1)	gACR	4.17369	7.86774e-11	2.02004e-08	25	Rank4	Cn
A_C_peak_105217	chrC04	12489802	12490352	-	BnaC04g14960D	exon (BnaC04g14960D, exon 1 of 1)	gACR	3.85263	1.9055e-09	3.64267e-07	23	Rank3	Cn
A_C_peak_105222	chrC04	12513544	12514078	+	BnaC04g14980D	Intergenic	iACR	3.85263	1.9055e-09	3.64267e-07	23	Rank3	Cn
A_C_peak_105229	chrC04	12525774	12526991	+	BnaC04g14990D	promoter-TSS (BnaC04g14990D)	gACR	3.46639	1.54732e-10	3.63471e-08	32	Rank8	Cn
A_C_peak_105231	chrC04	12535693	12536193	+	BnaC04g15020D	promoter-TSS (BnaC04g15020D)	gACR	6.1	2.36652e-20	1.68842e-17	37	Rank9	Cn
A_C_peak_105233	chrC04	12545493	12545839	+	BnaC04g15030D	TTS (BnaC04g15040D)	gACR	4.97076	1.35021e-15	6.63071e-13	33	Rank8	Cn
A_C_peak_105237	chrC04	12684759	12686529	+	BnaC04g15070D	Intergenic	iACR	4.49474	2.80092e-12	9.23336e-10	27	Rank6	Cn
A_C_peak_105245	chrC04	12738507	12739811	+	BnaC04g15120D	Intergenic	iACR	4.65526	5.01487e-13	1.8457e-10	28	Rank6	Cn
A_C_peak_105246	chrC04	12746456	12747094	+	BnaC04g15120D	intron (BnaC04g15120D, intron 1 of 2)	gACR	4.33421	1.51126e-11	4.42099e-09	26	Rank5	Cn
A_C_peak_105250	chrC04	12768007	12768286	-	BnaC04g15130D	Intergenic	iACR	7.65993	3.40173e-51	5.98563e-48	90	Rank10	Cn
A_C_peak_105251	chrC04	12768578	12768821	-	BnaC04g15130D	Intergenic	iACR	3.94191	1.03813e-18	6.62934e-16	56	Rank10	Cn
A_C_peak_105252	chrC04	12769333	12769643	-	BnaC04g15130D	Intergenic	iACR	6.41379	1.82823e-45	2.91065e-42	92	Rank10	Cn
A_C_peak_105253	chrC04	12770703	12771041	-	BnaC04g15130D	Intergenic	iACR	5.04144	1.12153e-29	1.20895e-26	72	Rank10	Cn
A_C_peak_105254	chrC04	12773368	12773719	-	BnaC04g15130D	Intergenic	iACR	10.8772	2.85305e-86	7.73624e-83	123	Rank10	Cn
A_C_peak_105256	chrC04	12779926	12781074	-	BnaC04g15140D	exon (BnaC04g15140D, exon 1 of 1)	gACR	5.54017	1.62103e-19	1.09496e-16	39	Rank9	Cn
A_C_peak_105264	chrC04	12798542	12799447	+	BnaC04g15180D	exon (BnaC04g15180D, exon 2 of 5)	gACR	3.7092	2.49115e-09	4.39916e-07	24	Rank4	Cn
A_C_peak_105272	chrC04	12826532	12826985	+	BnaC04g15210D	Intergenic	iACR	4.01316	3.94703e-10	8.79144e-08	24	Rank4	Cn
A_C_peak_105274	chrC04	12828998	12829454	+	BnaC04g15210D	Intergenic	iACR	4.17369	7.86774e-11	2.02004e-08	25	Rank4	Cn
A_C_peak_105279	chrC04	12923617	12925322	+	BnaC04g15220D	intron (BnaC04g15220D, intron 2 of 3)	gACR	6.74211	6.49621e-24	5.58625e-21	41	Rank9	Cn
A_C_peak_105288	chrC04	12986027	12986907	-	BnaC04g15260D	Intergenic	iACR	4.33421	1.51126e-11	4.42099e-09	26	Rank5	Cn
A_C_peak_105289	chrC04	12987968	12988211	-	BnaC04g15260D	Intergenic	iACR	3.69211	8.83914e-09	1.43245e-06	22	Rank2	Cn
A_C_peak_10529	chrA03	7005299	7006356	+	BnaA03g15180D	intron (BnaA03g15180D, intron 2 of 21)	gACR	3.60963	1.49393e-09	2.90008e-07	26	Rank5	An
A_C_peak_105302	chrC04	13024067	13024507	+	BnaC04g15290D	exon (BnaC04g15290D, exon 1 of 1)	gACR	3.79747	7.13608e-11	1.84306e-08	29	Rank6	Cn
A_C_peak_105303	chrC04	13024750	13025445	+	BnaC04g15290D	exon (BnaC04g15290D, exon 1 of 1)	gACR	3.44418	1.56556e-09	3.03026e-07	28	Rank6	Cn
A_C_peak_105308	chrC04	13031585	13032141	-	BnaC04g15300D	Intergenic	iACR	3.51759	1.59971e-09	3.09165e-07	27	Rank6	Cn
A_C_peak_105311	chrC04	13039269	13039890	-	BnaC04g15310D	TTS (BnaC04g15310D)	gACR	3.46062	1.39062e-09	2.71181e-07	28	Rank6	Cn
A_C_peak_105314	chrC04	13044042	13044579	-	BnaC04g15310D	exon (BnaC04g15310D, exon 2 of 8)	gACR	3.45528	9.88917e-11	2.38161e-08	33	Rank8	Cn
A_C_peak_105315	chrC04	13044863	13045636	-	BnaC04g15310D	promoter-TSS (BnaC04g15310D)	gACR	3.98126	1.55014e-12	5.23757e-10	33	Rank8	Cn
A_C_peak_105318	chrC04	13060693	13061188	-	BnaC04g15320D	exon (BnaC04g15320D, exon 7 of 7)	gACR	3.85263	1.9055e-09	3.64267e-07	23	Rank3	Cn
A_C_peak_10532	chrA03	7010028	7010331	+	BnaA03g15180D	TTS (BnaA03g15180D)	gACR	4.17957	3.88445e-11	1.03469e-08	26	Rank5	An
A_C_peak_105322	chrC04	13093649	13094396	+	BnaC04g15330D	Intergenic	iACR	3.53158	3.93342e-08	5.33703e-06	21	Rank1	Cn
A_C_peak_105324	chrC04	13096323	13096996	+	BnaC04g15340D	Intergenic	iACR	3.94322	5.99198e-10	1.23078e-07	24	Rank4	Cn
A_C_peak_105325	chrC04	13097576	13097850	+	BnaC04g15340D	Intergenic	iACR	4.30267	4.57646e-12	1.41426e-09	28	Rank6	Cn
A_C_peak_105327	chrC04	13103007	13104678	+	BnaC04g15340D	promoter-TSS (BnaC04g15340D)	gACR	4.97632	1.45586e-14	6.47336e-12	30	Rank7	Cn
A_C_peak_105328	chrC04	13110313	13111142	-	BnaC04g15350D	intron (BnaC04g15350D, intron 7 of 7)	gACR	5.29737	3.72821e-16	1.9454e-13	32	Rank8	Cn
A_C_peak_10533	chrA03	7010888	7011112	+	BnaA03g15180D	TTS (BnaA03g15180D)	gACR	3.53158	3.93342e-08	5.33703e-06	21	Rank1	An
A_C_peak_105330	chrC04	13129125	13129417	-	BnaC04g15360D	Intergenic	iACR	4.33421	1.51126e-11	4.42099e-09	26	Rank5	Cn
A_C_peak_105334	chrC04	13137504	13137921	-	BnaC04g15360D	Intergenic	iACR	4.07895	1.14755e-29	1.2368e-26	92	Rank10	Cn
A_C_peak_105335	chrC04	13139782	13141292	+	BnaC04g15370D	Intergenic	iACR	5.55077	3.20848e-54	5.93841e-51	128	Rank10	Cn
A_C_peak_10534	chrA03	7018817	7019746	+	BnaA03g15190D	exon (BnaA03g15190D, exon 4 of 7)	gACR	4.17369	7.86774e-11	2.02004e-08	25	Rank4	An
A_C_peak_105341	chrC04	13160907	13161753	+	BnaC04g15380D	Intergenic	iACR	3.77907	8.91374e-10	1.78743e-07	25	Rank4	Cn
A_C_peak_105342	chrC04	13165058	13165338	+	BnaC04g15380D	Intergenic	iACR	3.43284	4.10497e-08	5.33703e-06	22	Rank2	Cn
A_C_peak_105347	chrC04	13175188	13175439	+	BnaC04g15380D	Intergenic	iACR	6.95444	5.11729e-32	5.92843e-29	57	Rank10	Cn
A_C_peak_105351	chrC04	13209375	13209768	-	BnaC04g15390D	Intergenic	iACR	3.50877	1.51005e-08	2.20171e-06	23	Rank3	Cn
A_C_peak_105360	chrC04	13244023	13245034	-	BnaC04g15430D	Intergenic	iACR	4.58861	7.56136e-13	2.63106e-10	28	Rank6	Cn
A_C_peak_105363	chrC04	13248434	13249242	-	BnaC04g15430D	promoter-TSS (BnaC04g15430D)	gACR	4.01316	3.94703e-10	8.79144e-08	24	Rank4	Cn
A_C_peak_10537	chrA03	7072822	7073341	-	BnaA03g15230D	promoter-TSS (BnaA03g15230D)	gACR	4.01316	3.94703e-10	8.79144e-08	24	Rank3	An
A_C_peak_105373	chrC04	13265722	13266094	+	BnaC04g15470D	TTS (BnaC04g15470D)	gACR	3.50467	5.87192e-10	1.20793e-07	29	Rank6	Cn
A_C_peak_105374	chrC04	13272183	13273048	-	BnaC04g15480D	TTS (BnaC04g15480D)	gACR	3.85263	1.9055e-09	3.64267e-07	23	Rank3	Cn
A_C_peak_105375	chrC04	13273561	13273858	-	BnaC04g15480D	promoter-TSS (BnaC04g15480D)	gACR	3.46386	3.40636e-08	4.67272e-06	22	Rank2	Cn
A_C_peak_105378	chrC04	13283396	13283675	-	BnaC04g15490D	Intergenic	iACR	4.28241	2.06305e-14	8.79265e-12	36	Rank8	Cn
A_C_peak_105384	chrC04	13296152	13296567	+	BnaC04g15500D	Intergenic	iACR	4.16667	1.10299e-11	3.27718e-09	28	Rank6	Cn
A_C_peak_105385	chrC04	13298059	13298529	+	BnaC04g15500D	Intergenic	iACR	3.86905	5.06792e-10	1.05203e-07	25	Rank4	Cn
A_C_peak_105412	chrC04	13422583	13422877	-	BnaC04g15560D	TTS (BnaC04g15560D)	gACR	41.6667	0	0	284	Rank10	Cn
A_C_peak_105413	chrC04	13428379	13428789	-	BnaC04g15570D	promoter-TSS (BnaC04g15570D)	gACR	41.7023	0	0	1170	Rank10	Cn
A_C_peak_105435	chrC04	13497662	13498258	-	BnaC04g15630D	Intergenic	iACR	3.54938	2.0448e-08	2.91447e-06	22	Rank2	Cn
A_C_peak_105440	chrC04	13507007	13507749	+	BnaC04g15640D	Intergenic	iACR	3.62538	7.40423e-09	1.21456e-06	23	Rank3	Cn
A_C_peak_105454	chrC04	13554007	13555136	-	BnaC04g15670D	exon (BnaC04g15670D, exon 11 of 13)	gACR	3.85417	6.50564e-13	2.27751e-10	36	Rank8	Cn
A_C_peak_105457	chrC04	13566045	13566473	-	BnaC04g15680D	exon (BnaC04g15680D, exon 14 of 18)	gACR	3.99485	9.54201e-12	2.85404e-09	30	Rank7	Cn
A_C_peak_105479	chrC04	13616209	13617061	+	BnaC04g15690D	Intergenic	iACR	4.01316	3.94703e-10	8.79144e-08	24	Rank4	Cn
A_C_peak_10548	chrA03	7113328	7113764	-	BnaA03g15330D	intron (BnaA03g15330D, intron 9 of 15)	gACR	5.61842	8.4836e-18	5.07773e-15	34	Rank8	An
A_C_peak_105487	chrC04	13638321	13638598	+	BnaC04g15690D	Intergenic	iACR	3.85463	2.21564e-12	7.37666e-10	34	Rank8	Cn
A_C_peak_105490	chrC04	13644953	13646141	-	BnaC04g15700D	exon (BnaC04g15700D, exon 3 of 3)	gACR	3.67647	2.39271e-24	2.08781e-21	84	Rank10	Cn
A_C_peak_10551	chrA03	7119163	7120499	+	BnaA03g15340D	exon (BnaA03g15350D, exon 31 of 42)	gACR	4.32836	3.88258e-12	1.20909e-09	28	Rank6	An
A_C_peak_105528	chrC04	13730225	13732255	-	BnaC04g15830D	Intergenic	iACR	5.77895	1.22682e-18	7.80315e-16	35	Rank8	Cn
A_C_peak_10554	chrA03	7138822	7139199	+	BnaA03g15380D	promoter-TSS (BnaA03g15380D)	gACR	5.29737	3.72821e-16	1.9454e-13	32	Rank7	An
A_C_peak_10555	chrA03	7145821	7146103	+	BnaA03g15400D	exon (BnaA03g15400D, exon 1 of 2)	gACR	4.33421	1.51126e-11	4.42099e-09	26	Rank5	An
A_C_peak_105561	chrC04	13871285	13872331	-	BnaC04g15910D	Intergenic	iACR	6.72646	4.20707e-32	4.88304e-29	59	Rank10	Cn
A_C_peak_105563	chrC04	13872824	13873225	-	BnaC04g15910D	Intergenic	iACR	6.51659	4.60691e-29	4.8559e-26	54	Rank10	Cn
A_C_peak_105564	chrC04	13873618	13873866	-	BnaC04g15910D	Intergenic	iACR	3.6855	1.58107e-10	3.71193e-08	29	Rank6	Cn
A_C_peak_105565	chrC04	13885308	13887028	-	BnaC04g15910D	intron (BnaC04g15910D, intron 1 of 2)	gACR	3.85263	1.9055e-09	3.64267e-07	23	Rank3	Cn
A_C_peak_10558	chrA03	7150545	7150776	+	BnaA03g15410D	exon (BnaA03g15410D, exon 2 of 2)	gACR	3.69211	8.83914e-09	1.43245e-06	22	Rank2	An
A_C_peak_105581	chrC04	13926766	13927431	-	BnaC04g15960D	intron (BnaC04g15960D, intron 9 of 20)	gACR	4.43787	9.4639e-13	3.2634e-10	29	Rank6	Cn
A_C_peak_105598	chrC04	14041440	14041691	-	BnaC04g16040D	Intergenic	iACR	3.69211	8.83914e-09	1.43245e-06	22	Rank2	Cn
A_C_peak_105606	chrC04	14127440	14127808	-	BnaC04g16130D	exon (BnaC04g16130D, exon 3 of 5)	gACR	4.17369	7.86774e-11	2.02004e-08	25	Rank4	Cn
A_C_peak_105608	chrC04	14154216	14154575	-	BnaC04g16150D	intron (BnaC04g16150D, intron 10 of 12)	gACR	3.48101	5.26672e-08	6.50744e-06	21	Rank1	Cn
A_C_peak_105610	chrC04	14157489	14157952	-	BnaC04g16150D	Intergenic	iACR	5.1676	2.99847e-17	1.70541e-14	36	Rank8	Cn
A_C_peak_105615	chrC04	14175038	14175623	-	BnaC04g16160D	exon (BnaC04g16160D, exon 1 of 1)	gACR	4.25868	2.39106e-11	6.52499e-09	26	Rank5	Cn
A_C_peak_105616	chrC04	14175738	14176186	-	BnaC04g16160D	exon (BnaC04g16160D, exon 1 of 1)	gACR	3.53846	2.18178e-08	3.09507e-06	22	Rank2	Cn
A_C_peak_105618	chrC04	14178265	14179282	-	BnaC04g16160D	Intergenic	iACR	4.49474	2.80092e-12	9.23336e-10	27	Rank6	Cn
A_C_peak_105621	chrC04	14192989	14193369	+	BnaC04g16190D	Intergenic	iACR	3.53158	3.93342e-08	5.33703e-06	21	Rank1	Cn
A_C_peak_105627	chrC04	14214780	14215573	+	BnaC04g16210D	Intergenic	iACR	4.17369	7.86774e-11	2.02004e-08	25	Rank4	Cn
A_C_peak_105636	chrC04	14250163	14251164	+	BnaC04g16270D	Intergenic	iACR	4.40341	5.80952e-13	2.0432e-10	30	Rank7	Cn
A_C_peak_10564	chrA03	7220129	7220487	-	BnaA03g15610D	promoter-TSS (BnaA03g15610D)	gACR	3.58209	9.63407e-09	1.45402e-06	23	Rank2	An
A_C_peak_105646	chrC04	14278915	14279843	+	BnaC04g16290D	promoter-TSS (BnaC04g16290D)	gACR	6.1	2.36652e-20	1.68842e-17	37	Rank9	Cn
A_C_peak_105647	chrC04	14280827	14281225	+	BnaC04g16290D	Intergenic	iACR	4.49474	2.80092e-12	9.23336e-10	27	Rank6	Cn
A_C_peak_105648	chrC04	14300174	14300469	-	BnaC04g16300D	Intergenic	iACR	4.49474	2.80092e-12	9.23336e-10	27	Rank6	Cn
A_C_peak_105666	chrC04	14365113	14365623	-	BnaC04g16330D	Intergenic	iACR	3.53158	3.93342e-08	5.33703e-06	21	Rank1	Cn
A_C_peak_105668	chrC04	14378668	14379572	+	BnaC04g16360D	Intergenic	iACR	6.55488	7.95903e-24	6.74497e-21	42	Rank9	Cn
A_C_peak_105674	chrC04	14391822	14392562	+	BnaC04g16370D	promoter-TSS (BnaC04g16380D)	gACR	4.01316	3.94703e-10	8.79144e-08	24	Rank4	Cn
A_C_peak_105684	chrC04	14449664	14450560	+	BnaC04g16410D	exon (BnaC04g16410D, exon 3 of 7)	gACR	3.82353	6.73767e-10	1.3742e-07	25	Rank4	Cn
A_C_peak_105687	chrC04	14451848	14452801	-	BnaC04g16420D	TTS (BnaC04g16410D)	gACR	3.48485	3.00365e-08	4.16131e-06	22	Rank2	Cn
A_C_peak_105688	chrC04	14453357	14454201	-	BnaC04g16420D	intron (BnaC04g16420D, intron 1 of 1)	gACR	4.39394	2.55788e-12	8.46525e-10	28	Rank6	Cn
A_C_peak_1057	chrA01	5713018	5713813	+	BnaA01g11500D	exon (BnaA01g11500D, exon 8 of 15)	gACR	6.1	2.36652e-20	1.68842e-17	37	Rank8	An
A_C_peak_10570	chrA03	7229267	7229721	-	BnaA03g15640D	exon (BnaA03g15640D, exon 1 of 9)	gACR	3.85263	1.9055e-09	3.64267e-07	23	Rank2	An
A_C_peak_105707	chrC04	14522641	14523538	-	BnaC04g16460D	Intergenic	iACR	6.42105	4.11794e-22	3.24414e-19	39	Rank9	Cn
A_C_peak_105711	chrC04	14537868	14538440	-	BnaC04g16470D	Intergenic	iACR	3.64865	1.15303e-09	2.27693e-07	26	Rank5	Cn
A_C_peak_105713	chrC04	14539786	14540530	-	BnaC04g16470D	promoter-TSS (BnaC04g16470D)	gACR	3.51648	1.79713e-10	4.189e-08	31	Rank7	Cn
A_C_peak_10572	chrA03	7293551	7294489	+	BnaA03g15760D	exon (BnaA03g15750D, exon 16 of 20)	gACR	4.97632	1.45586e-14	6.47336e-12	30	Rank7	An
A_C_peak_105724	chrC04	14562537	14563897	-	BnaC04g16480D	intron (BnaC04g16480D, intron 8 of 9)	gACR	3.46667	6.68867e-09	1.10502e-06	25	Rank4	Cn
A_C_peak_105728	chrC04	14570243	14570734	+	BnaC04g16490D	Intergenic	iACR	3.60825	8.56091e-10	1.72135e-07	27	Rank6	Cn
A_C_peak_105730	chrC04	14575328	14576592	-	BnaC04g16500D	Intergenic	iACR	4.11765	2.94422e-11	7.95353e-09	27	Rank6	Cn
A_C_peak_105738	chrC04	14598447	14598842	+	BnaC04g16530D	Intergenic	iACR	5.28455	2.41385e-18	1.48573e-15	38	Rank9	Cn
A_C_peak_105740	chrC04	14603657	14605054	-	BnaC04g16540D	Intergenic	iACR	4.2394	2.25439e-13	8.54791e-11	33	Rank8	Cn
A_C_peak_105749	chrC04	14631541	14631825	-	BnaC04g16580D	TTS (BnaC04g16580D)	gACR	3.69211	8.83914e-09	1.43245e-06	22	Rank2	Cn
A_C_peak_105752	chrC04	14637696	14639080	+	BnaC04g16590D	Intergenic	iACR	3.40909	5.78522e-09	9.65184e-07	26	Rank5	Cn
A_C_peak_105756	chrC04	14650013	14651264	-	BnaC04g16620D	Intergenic	iACR	3.85263	1.9055e-09	3.64267e-07	23	Rank3	Cn
A_C_peak_105759	chrC04	14659688	14660890	-	BnaC04g16630D	promoter-TSS (BnaC04g16630D)	gACR	3.49206	4.94038e-08	6.13296e-06	21	Rank1	Cn
A_C_peak_10576	chrA03	7316887	7317990	+	BnaA03g15800D	intron (BnaA03g15800D, intron 3 of 16)	gACR	3.69211	8.83914e-09	1.43245e-06	22	Rank2	An
A_C_peak_105766	chrC04	14672299	14672559	+	BnaC04g16660D	promoter-TSS (BnaC04g16660D)	gACR	3.47648	8.31151e-11	2.0213e-08	33	Rank8	Cn
A_C_peak_10578	chrA03	7327014	7328210	+	BnaA03g15820D	exon (BnaA03g15810D, exon 10 of 10)	gACR	4.33421	1.51126e-11	4.42099e-09	26	Rank5	An
A_C_peak_105781	chrC04	14716472	14717482	+	BnaC04g16680D	intron (BnaC04g16680D, intron 1 of 2)	gACR	4.87421	2.75651e-14	1.16399e-11	30	Rank7	Cn
A_C_peak_105782	chrC04	14717632	14718512	+	BnaC04g16690D	intron (BnaC04g16680D, intron 1 of 2)	gACR	5.66038	2.62555e-18	1.61317e-15	35	Rank8	Cn
A_C_peak_105784	chrC04	14725410	14726126	-	BnaC04g16700D	intron (BnaC04g16700D, intron 1 of 1)	gACR	4.33421	1.51126e-11	4.42099e-09	26	Rank5	Cn
A_C_peak_105787	chrC04	14731380	14731933	-	BnaC04g16710D	Intergenic	iACR	3.64917	3.71706e-17	2.10373e-14	56	Rank10	Cn
A_C_peak_105804	chrC04	14770791	14771633	-	BnaC04g16790D	intron (BnaC04g16790D, intron 3 of 3)	gACR	3.92954	5.31276e-11	1.39396e-08	28	Rank6	Cn
A_C_peak_105806	chrC04	14772757	14773575	+	BnaC04g16800D	TTS (BnaC04g16800D)	gACR	3.56295	3.83283e-10	8.55401e-08	29	Rank6	Cn
A_C_peak_105821	chrC04	14806121	14806879	+	BnaC04g16840D	exon (BnaC04g16840D, exon 1 of 3)	gACR	5.13684	2.36543e-15	1.14304e-12	31	Rank7	Cn
A_C_peak_105845	chrC04	14875689	14876578	+	BnaC04g16890D	Intergenic	iACR	4.02736	5.0083e-18	3.03166e-15	52	Rank10	Cn
A_C_peak_105849	chrC04	14896349	14896625	+	BnaC04g16890D	Intergenic	iACR	27.3038	0	0	479	Rank10	Cn
A_C_peak_105863	chrC04	14935153	14935675	-	BnaC04g16930D	promoter-TSS (BnaC04g16930D)	gACR	3.54839	8.06399e-11	2.02004e-08	32	Rank8	Cn
A_C_peak_105864	chrC04	14939656	14940251	+	BnaC04g16940D	exon (BnaC04g16940D, exon 2 of 3)	gACR	3.43511	4.84239e-09	8.18069e-07	26	Rank5	Cn
A_C_peak_105865	chrC04	14940678	14941333	+	BnaC04g16940D	TTS (BnaC04g16940D)	gACR	4.68278	9.3188e-14	3.6488e-11	30	Rank7	Cn
A_C_peak_105868	chrC04	14946267	14946686	+	BnaC04g16950D	promoter-TSS (BnaC04g16950D)	gACR	3.63372	3.98263e-09	6.8182e-07	24	Rank4	Cn
A_C_peak_105874	chrC04	14979911	14980312	-	BnaC04g17000D	Intergenic	iACR	4.65526	5.01487e-13	1.8457e-10	28	Rank6	Cn
A_C_peak_105876	chrC04	14981387	14982124	-	BnaC04g17000D	exon (BnaC04g17000D, exon 1 of 1)	gACR	4.33421	1.51126e-11	4.42099e-09	26	Rank5	Cn
A_C_peak_105879	chrC04	14997068	14998254	-	BnaC04g17010D	exon (BnaC04g17010D, exon 2 of 5)	gACR	3.53158	3.93342e-08	5.33703e-06	21	Rank1	Cn
A_C_peak_105880	chrC04	15008484	15008808	-	BnaC04g17020D	TTS (BnaC04g17020D)	gACR	3.69211	8.83914e-09	1.43245e-06	22	Rank2	Cn
A_C_peak_105882	chrC04	15009538	15010204	-	BnaC04g17020D	promoter-TSS (BnaC04g17030D)	gACR	3.53158	3.93342e-08	5.33703e-06	21	Rank1	Cn
A_C_peak_105886	chrC04	15019436	15019757	-	BnaC04g17040D	Intergenic	iACR	10.8108	3.74567e-73	8.92319e-70	103	Rank10	Cn
A_C_peak_105887	chrC04	15021814	15022052	-	BnaC04g17040D	Intergenic	iACR	3.49099	3.7712e-10	8.42849e-08	30	Rank7	Cn
A_C_peak_105888	chrC04	15022666	15023198	-	BnaC04g17040D	Intergenic	iACR	5.7243	1.12494e-23	9.48462e-21	48	Rank9	Cn
A_C_peak_105889	chrC04	15027731	15028183	-	BnaC04g17050D	Intergenic	iACR	4.66102	2.36925e-14	1.00501e-11	32	Rank8	Cn
A_C_peak_105899	chrC04	15051559	15052206	-	BnaC04g17060D	Intergenic	iACR	4.49474	2.80092e-12	9.23336e-10	27	Rank6	Cn
A_C_peak_105903	chrC04	15062057	15064672	-	BnaC04g17070D	exon (BnaC04g17070D, exon 8 of 12)	gACR	3.65566	1.10118e-10	2.63767e-08	30	Rank7	Cn
A_C_peak_105919	chrC04	15153216	15153868	+	BnaC04g17130D	intron (BnaC04g17130D, intron 2 of 8)	gACR	4.49474	2.80092e-12	9.23336e-10	27	Rank6	Cn
A_C_peak_105924	chrC04	15181047	15181424	+	BnaC04g17150D	exon (BnaC04g17150D, exon 1 of 2)	gACR	4.01235	2.09074e-10	4.83415e-08	25	Rank4	Cn
A_C_peak_105927	chrC04	15195338	15196860	+	BnaC04g17160D	exon (BnaC04g17160D, exon 2 of 10)	gACR	4.17369	7.86774e-11	2.02004e-08	25	Rank4	Cn
A_C_peak_105930	chrC04	15216782	15217119	+	BnaC04g17180D	intron (BnaC04g17180D, intron 2 of 10)	gACR	3.90625	7.48256e-10	1.51663e-07	24	Rank4	Cn
A_C_peak_105933	chrC04	15221423	15221755	+	BnaC04g17190D	promoter-TSS (BnaC04g17190D)	gACR	4.16667	8.20597e-11	2.02004e-08	25	Rank4	Cn
A_C_peak_105936	chrC04	15228792	15229257	+	BnaC04g17200D	exon (BnaC04g17190D, exon 15 of 23)	gACR	3.53158	3.93342e-08	5.33703e-06	21	Rank1	Cn
A_C_peak_105937	chrC04	15231091	15232225	+	BnaC04g17200D	exon (BnaC04g17190D, exon 20 of 23)	gACR	5.20548	9.9195e-18	5.79522e-15	37	Rank9	Cn
A_C_peak_105941	chrC04	15257080	15258415	+	BnaC04g17210D	exon (BnaC04g17210D, exon 1 of 1)	gACR	3.67299	9.69059e-11	2.33711e-08	30	Rank7	Cn
A_C_peak_105949	chrC04	15274705	15275255	+	BnaC04g17220D	exon (BnaC04g17220D, exon 11 of 13)	gACR	4.17369	7.86774e-11	2.02004e-08	25	Rank4	Cn
A_C_peak_105967	chrC04	15340542	15341563	-	BnaC04g17240D	Intergenic	iACR	3.76045	5.53248e-10	1.14191e-07	26	Rank5	Cn
A_C_peak_105970	chrC04	15347450	15347737	-	BnaC04g17240D	TTS (BnaC04g17240D)	gACR	3.69211	8.83914e-09	1.43245e-06	22	Rank2	Cn
A_C_peak_105971	chrC04	15353171	15353446	-	BnaC04g17250D	exon (BnaC04g17250D, exon 1 of 1)	gACR	3.85263	1.9055e-09	3.64267e-07	23	Rank3	Cn
A_C_peak_106	chrA01	615865	616237	+	BnaA01g01180D	promoter-TSS (BnaA01g01180D)	gACR	4.97632	1.45586e-14	6.47336e-12	30	Rank7	An
A_C_peak_106029	chrC04	15521768	15522348	-	BnaC04g17290D	Intergenic	iACR	3.67384	2.91783e-13	1.09562e-10	40	Rank9	Cn
A_C_peak_106049	chrC04	15572832	15573075	+	BnaC04g17320D	Intergenic	iACR	4.00802	2.66698e-14	1.12702e-11	39	Rank9	Cn
A_C_peak_106070	chrC04	15622120	15622933	+	BnaC04g17380D	promoter-TSS (BnaC04g17370D)	gACR	3.50584	8.24119e-13	2.85812e-10	41	Rank9	Cn
A_C_peak_106071	chrC04	15628692	15629286	-	BnaC04g17400D	TTS (BnaC04g17400D)	gACR	4.13223	7.1123e-12	2.15496e-09	29	Rank6	Cn
A_C_peak_106072	chrC04	15630310	15631892	-	BnaC04g17400D	promoter-TSS (BnaC04g17400D)	gACR	4.00593	1.14673e-10	2.74031e-08	26	Rank5	Cn
A_C_peak_106074	chrC04	15636713	15637709	-	BnaC04g17410D	intron (BnaC04g17410D, intron 3 of 4)	gACR	3.72461	2.0408e-11	5.61151e-09	32	Rank8	Cn
A_C_peak_106080	chrC04	15648220	15649174	-	BnaC04g17410D	Intergenic	iACR	4.3379	6.63437e-15	3.02357e-12	37	Rank9	Cn
A_C_peak_106081	chrC04	15654433	15655092	-	BnaC04g17410D	Intergenic	iACR	3.98126	1.55014e-12	5.23757e-10	33	Rank8	Cn
A_C_peak_106087	chrC04	15668987	15669816	-	BnaC04g17420D	Intergenic	iACR	4.01316	3.94703e-10	8.79144e-08	24	Rank4	Cn
A_C_peak_106091	chrC04	15682011	15682643	-	BnaC04g17420D	promoter-TSS (BnaC04g17420D)	gACR	5.21472	8.75508e-29	9.15419e-26	67	Rank10	Cn
A_C_peak_106092	chrC04	15682973	15684000	-	BnaC04g17430D	promoter-TSS (BnaC04g17430D)	gACR	3.54267	1.90169e-13	7.25554e-11	43	Rank9	Cn
A_C_peak_106097	chrC04	15698662	15698994	-	BnaC04g17440D	Intergenic	iACR	3.46535	1.22507e-12	4.1784e-10	41	Rank9	Cn
A_C_peak_106108	chrC04	15723666	15723960	+	BnaC04g17450D	Intergenic	iACR	3.56265	6.70795e-10	1.36886e-07	28	Rank6	Cn
A_C_peak_106109	chrC04	15724152	15724416	+	BnaC04g17450D	Intergenic	iACR	4.3883	1.55478e-13	5.97503e-11	32	Rank8	Cn
A_C_peak_10611	chrA03	7594637	7594962	+	BnaA03g16270D	exon (BnaA03g16270D, exon 6 of 11)	gACR	4.05405	8.47423e-11	2.05921e-08	26	Rank5	An
A_C_peak_106137	chrC04	15823869	15825233	-	BnaC04g17460D	Intergenic	iACR	4.79911	3.8667e-18	2.35456e-15	42	Rank9	Cn
A_C_peak_106139	chrC04	15830300	15830879	-	BnaC04g17470D	Intergenic	iACR	4.07407	1.47993e-12	5.00807e-10	32	Rank8	Cn
A_C_peak_106140	chrC04	15832188	15832947	-	BnaC04g17470D	Intergenic	iACR	4.12262	1.93281e-14	8.25677e-12	38	Rank9	Cn
A_C_peak_106151	chrC04	15856944	15858142	-	BnaC04g17470D	Intergenic	iACR	3.66667	5.49819e-14	2.26825e-11	43	Rank9	Cn
A_C_peak_106172	chrC04	15918776	15919030	+	BnaC04g17480D	Intergenic	iACR	4.57064	4.38763e-14	1.82516e-11	32	Rank8	Cn
A_C_peak_106175	chrC04	15929471	15930696	+	BnaC04g17480D	Intergenic	iACR	3.50877	2.13683e-11	5.86692e-09	35	Rank8	Cn
A_C_peak_10618	chrA03	7624387	7625058	+	BnaA03g16330D	exon (BnaA03g16330D, exon 6 of 6)	gACR	3.95299	2.87899e-13	1.08158e-10	36	Rank8	An
A_C_peak_106230	chrC04	16073326	16074065	-	BnaC04g17580D	promoter-TSS (BnaC04g17580D)	gACR	6.42702	1.66487e-30	1.83358e-27	58	Rank10	Cn
A_C_peak_106250	chrC04	16119761	16120710	+	BnaC04g17610D	Intergenic	iACR	3.69211	8.83914e-09	1.43245e-06	22	Rank2	Cn
A_C_peak_106252	chrC04	16127159	16128933	+	BnaC04g17620D	Intergenic	iACR	4.65414	2.64016e-39	3.69114e-36	108	Rank10	Cn
A_C_peak_106253	chrC04	16129907	16130399	+	BnaC04g17620D	Intergenic	iACR	3.74787	1.12915e-25	1.04155e-22	87	Rank10	Cn
A_C_peak_10627	chrA03	7646079	7646579	-	BnaA03g16370D	Intergenic	iACR	4.33421	1.51126e-11	4.42099e-09	26	Rank5	An
A_C_peak_106300	chrC04	16248112	16249594	-	BnaC04g17660D	Intergenic	iACR	3.51494	2.25897e-12	7.51675e-10	39	Rank9	Cn
A_C_peak_106348	chrC04	16359398	16360075	-	BnaC04g17730D	Intergenic	iACR	3.41463	3.28617e-09	5.69757e-07	27	Rank6	Cn
A_C_peak_10636	chrA03	7700031	7700872	-	BnaA03g16470D	Intergenic	iACR	7.38421	1.2262e-27	1.23225e-24	45	Rank9	An
A_C_peak_106367	chrC04	16396865	16397208	+	BnaC04g17740D	Intergenic	iACR	4.17369	7.86774e-11	2.02004e-08	25	Rank4	Cn
A_C_peak_106368	chrC04	16404168	16405186	+	BnaC04g17740D	Intergenic	iACR	5.93948	1.72659e-19	1.16488e-16	36	Rank8	Cn
A_C_peak_106369	chrC04	16405338	16405970	+	BnaC04g17740D	promoter-TSS (BnaC04g17740D)	gACR	4.81579	8.6838e-14	3.52834e-11	29	Rank6	Cn
A_C_peak_106380	chrC04	16430069	16430603	-	BnaC04g17750D	Intergenic	iACR	4.81579	8.6838e-14	3.52834e-11	29	Rank6	Cn
A_C_peak_106381	chrC04	16431041	16431352	-	BnaC04g17750D	Intergenic	iACR	3.69211	8.83914e-09	1.43245e-06	22	Rank2	Cn
A_C_peak_106426	chrC04	16527159	16528448	-	BnaC04g17790D	Intergenic	iACR	3.65497	3.48811e-09	6.02712e-07	24	Rank4	Cn
A_C_peak_106437	chrC04	16566459	16566720	-	BnaC04g17810D	Intergenic	iACR	3.69211	8.83914e-09	1.43245e-06	22	Rank2	Cn
A_C_peak_106440	chrC04	16567853	16568290	-	BnaC04g17810D	Intergenic	iACR	4.34783	1.70032e-12	5.72361e-10	29	Rank6	Cn
A_C_peak_106444	chrC04	16573989	16575045	-	BnaC04g17820D	TTS (BnaC04g17820D)	gACR	4.32432	4.9093e-13	1.80871e-10	31	Rank7	Cn
A_C_peak_1065	chrA01	5733968	5734635	+	BnaA01g11520D	Intergenic	iACR	4.33421	1.51126e-11	4.42099e-09	26	Rank5	An
A_C_peak_106517	chrC04	16766685	16768175	+	BnaC04g17980D	Intergenic	iACR	3.52234	1.2163e-12	4.1504e-10	40	Rank9	Cn
A_C_peak_106542	chrC04	16839056	16839847	+	BnaC04g17980D	Intergenic	iACR	3.5497	2.62779e-11	7.13691e-09	34	Rank8	Cn
A_C_peak_106543	chrC04	16839989	16841498	+	BnaC04g17980D	Intergenic	iACR	4.27435	3.46857e-16	1.81351e-13	42	Rank9	Cn
A_C_peak_106559	chrC04	16884020	16885415	+	BnaC04g17990D	Intergenic	iACR	3.55286	9.0985e-13	3.14138e-10	40	Rank9	Cn
A_C_peak_106591	chrC04	16970368	16971619	+	BnaC04g17990D	Intergenic	iACR	3.87538	9.43822e-17	5.1067e-14	50	Rank10	Cn
A_C_peak_10662	chrA03	7783316	7783638	-	BnaA03g16700D	TTS (BnaA03g16700D)	gACR	3.69211	8.83914e-09	1.43245e-06	22	Rank2	An
A_C_peak_106623	chrC04	17057574	17058122	+	BnaC04g18040D	Intergenic	iACR	4.34783	1.70032e-12	5.72361e-10	29	Rank6	Cn
A_C_peak_106625	chrC04	17059389	17060384	+	BnaC04g18040D	Intergenic	iACR	4.68278	9.3188e-14	3.6488e-11	30	Rank7	Cn
A_C_peak_106627	chrC04	17067237	17067726	-	BnaC04g18050D	Intergenic	iACR	3.53158	3.93342e-08	5.33703e-06	21	Rank1	Cn
A_C_peak_10663	chrA03	7813111	7813477	+	BnaA03g16720D	promoter-TSS (BnaA03g16720D)	gACR	4.01316	3.94703e-10	8.79144e-08	24	Rank3	An
A_C_peak_106633	chrC04	17080275	17080792	+	BnaC04g18060D	exon (BnaC04g18060D, exon 2 of 4)	gACR	4.10959	8.28533e-12	2.49276e-09	29	Rank6	Cn
A_C_peak_106645	chrC04	17108776	17109306	+	BnaC04g18070D	Intergenic	iACR	3.6385	1.2502e-10	2.9718e-08	30	Rank7	Cn
A_C_peak_106650	chrC04	17121054	17121789	+	BnaC04g18080D	promoter-TSS (BnaC04g18080D)	gACR	3.62319	4.25373e-09	7.2512e-07	24	Rank4	Cn
A_C_peak_106653	chrC04	17128003	17130351	-	BnaC04g18100D	Intergenic	iACR	4.21607	3.56418e-22	2.81462e-19	63	Rank10	Cn
A_C_peak_10666	chrA03	7838249	7839432	-	BnaA03g16760D	Intergenic	iACR	4.65526	5.01487e-13	1.8457e-10	28	Rank6	An
A_C_peak_106694	chrC04	17215557	17216065	-	BnaC04g18140D	Intergenic	iACR	4.65526	5.01487e-13	1.8457e-10	28	Rank6	Cn
A_C_peak_106695	chrC04	17216833	17217294	-	BnaC04g18140D	Intergenic	iACR	3.46667	6.68867e-09	1.10502e-06	25	Rank4	Cn
A_C_peak_106721	chrC04	17273332	17274026	+	BnaC04g18170D	promoter-TSS (BnaC04g18170D)	gACR	3.9801	5.59783e-12	1.71514e-09	31	Rank7	Cn
A_C_peak_106770	chrC04	17405670	17406136	+	BnaC04g18190D	Intergenic	iACR	14.5912	1.31274e-184	6.50249e-181	231	Rank10	Cn
A_C_peak_106771	chrC04	17444391	17444603	+	BnaC04g18190D	Intergenic	iACR	3.8961	3.57742e-11	9.57172e-09	29	Rank6	Cn
A_C_peak_106772	chrC04	17445928	17446260	+	BnaC04g18190D	Intergenic	iACR	3.41797	7.92264e-11	2.02004e-08	34	Rank8	Cn
A_C_peak_106777	chrC04	17453660	17454053	+	BnaC04g18190D	Intergenic	iACR	7.6412	1.31395e-51	2.32509e-48	91	Rank10	Cn
A_C_peak_106789	chrC04	17481823	17482293	-	BnaC04g18200D	Intergenic	iACR	3.47913	4.73347e-11	1.24781e-08	34	Rank8	Cn
A_C_peak_1068	chrA01	5741430	5741786	+	BnaA01g11520D	Intergenic	iACR	3.53158	3.93342e-08	5.33703e-06	21	Rank1	An
A_C_peak_10680	chrA03	7954059	7954456	+	BnaA03g16950D	intron (BnaA03g16950D, intron 4 of 13)	gACR	4.01316	3.94703e-10	8.79144e-08	24	Rank3	An
A_C_peak_10685	chrA03	7965238	7965679	+	BnaA03g16980D	promoter-TSS (BnaA03g16980D)	gACR	3.65079	1.12494e-08	1.67687e-06	22	Rank2	An
A_C_peak_106861	chrC04	17654936	17655240	-	BnaC04g18300D	Intergenic	iACR	3.67299	9.69059e-11	2.33711e-08	30	Rank7	Cn
A_C_peak_106872	chrC04	17684872	17685162	-	BnaC04g18340D	promoter-TSS (BnaC04g18350D)	gACR	3.64842	6.58961e-14	2.70197e-11	43	Rank9	Cn
A_C_peak_106886	chrC04	17726857	17727589	-	BnaC04g18380D	Intergenic	iACR	4.59082	2.36396e-18	1.45583e-15	45	Rank9	Cn
A_C_peak_106893	chrC04	17749911	17750433	-	BnaC04g18380D	Intergenic	iACR	3.53158	3.93342e-08	5.33703e-06	21	Rank1	Cn
A_C_peak_106894	chrC04	17750981	17751525	-	BnaC04g18380D	Intergenic	iACR	4.49474	2.80092e-12	9.23336e-10	27	Rank6	Cn
A_C_peak_106895	chrC04	17751864	17752248	-	BnaC04g18380D	Intergenic	iACR	3.53158	3.93342e-08	5.33703e-06	21	Rank1	Cn
A_C_peak_106898	chrC04	17758677	17759322	-	BnaC04g18380D	Intergenic	iACR	3.96419	1.1846e-11	3.50873e-09	30	Rank7	Cn
A_C_peak_106899	chrC04	17759650	17761469	-	BnaC04g18380D	Intergenic	iACR	4.36047	1.56542e-12	5.2875e-10	29	Rank6	Cn
A_C_peak_10690	chrA03	7984276	7985013	-	BnaA03g17020D	intron (BnaA03g17020D, intron 1 of 3)	gACR	4.24528	2.5949e-11	7.05261e-09	26	Rank5	An
A_C_peak_106912	chrC04	17803478	17804361	+	BnaC04g18390D	Intergenic	iACR	21.7943	0	0	995	Rank10	Cn
A_C_peak_106913	chrC04	17810726	17811650	+	BnaC04g18390D	Intergenic	iACR	3.82716	3.15079e-11	8.48262e-09	30	Rank7	Cn
A_C_peak_10694	chrA03	7999227	7999612	+	BnaA03g17060D	TTS (BnaA03g17070D)	gACR	3.53158	3.93342e-08	5.33703e-06	21	Rank1	An
A_C_peak_106940	chrC04	17906713	17907089	+	BnaC04g18430D	Intergenic	iACR	4.33421	1.51126e-11	4.42099e-09	26	Rank5	Cn
A_C_peak_106942	chrC04	17909763	17910162	+	BnaC04g18430D	Intergenic	iACR	3.52941	4.89711e-10	1.01817e-07	29	Rank6	Cn
A_C_peak_10696	chrA03	8013103	8013390	-	BnaA03g17080D	Intergenic	iACR	4.01316	3.94703e-10	8.79144e-08	24	Rank3	An
A_C_peak_106965	chrC04	17963455	17963916	+	BnaC04g18440D	Intergenic	iACR	11.9011	1.65265e-111	5.52446e-108	153	Rank10	Cn
A_C_peak_106973	chrC04	17984653	17985160	+	BnaC04g18460D	Intergenic	iACR	4.33421	1.51126e-11	4.42099e-09	26	Rank5	Cn
A_C_peak_106974	chrC04	17985277	17986300	+	BnaC04g18460D	Intergenic	iACR	3.85263	1.9055e-09	3.64267e-07	23	Rank3	Cn
A_C_peak_106984	chrC04	18008677	18009311	-	BnaC04g18470D	Intergenic	iACR	4.62725	3.13733e-15	1.46255e-12	35	Rank8	Cn
A_C_peak_106985	chrC04	18019167	18020404	-	BnaC04g18470D	TTS (BnaC04g18470D)	gACR	4.01316	3.94703e-10	8.79144e-08	24	Rank4	Cn
A_C_peak_106993	chrC04	18066413	18067186	-	BnaC04g18490D	Intergenic	iACR	5.61842	8.4836e-18	5.07773e-15	34	Rank8	Cn
A_C_peak_107	chrA01	617629	617919	+	BnaA01g01180D	exon (BnaA01g01180D, exon 2 of 3)	gACR	3.69211	8.83914e-09	1.43245e-06	22	Rank1	An
A_C_peak_107018	chrC04	18203297	18203811	-	BnaC04g18530D	Intergenic	iACR	3.62117	2.44186e-09	4.32335e-07	25	Rank4	Cn
A_C_peak_107036	chrC04	18254275	18254600	+	BnaC04g18540D	promoter-TSS (BnaC04g18540D)	gACR	3.70742	2.23141e-12	7.42797e-10	36	Rank8	Cn
A_C_peak_107038	chrC04	18256282	18256563	+	BnaC04g18540D	exon (BnaC04g18540D, exon 4 of 12)	gACR	3.56322	2.18978e-10	5.04871e-08	30	Rank7	Cn
A_C_peak_107041	chrC04	18262615	18263387	+	BnaC04g18550D	Intergenic	iACR	4.25824	1.54341e-12	5.21663e-10	30	Rank7	Cn
A_C_peak_107042	chrC04	18268368	18270087	+	BnaC04g18550D	exon (BnaC04g18550D, exon 2 of 2)	gACR	3.49379	1.81209e-13	6.92421e-11	44	Rank9	Cn
A_C_peak_107094	chrC04	18393529	18393850	-	BnaC04g18620D	TTS (BnaC04g18620D)	gACR	3.71622	2.17701e-11	5.97008e-09	32	Rank8	Cn
A_C_peak_1071	chrA01	5766816	5767292	+	BnaA01g11560D	exon (BnaA01g11560D, exon 3 of 3)	gACR	4.01316	3.94703e-10	8.79144e-08	24	Rank3	An
A_C_peak_107105	chrC04	18423715	18424336	+	BnaC04g18640D	Intergenic	iACR	4.04722	1.04141e-16	5.61811e-14	47	Rank9	Cn
A_C_peak_107115	chrC04	18443841	18444127	+	BnaC04g18650D	Intergenic	iACR	3.41615	7.68086e-08	9.20238e-06	21	Rank1	Cn
A_C_peak_107117	chrC04	18452667	18453309	+	BnaC04g18650D	TTS (BnaC04g18650D)	gACR	8.62801	6.55375e-73	1.55704e-69	121	Rank10	Cn
A_C_peak_107141	chrC04	18509155	18509440	+	BnaC04g18700D	Intergenic	iACR	22.0349	0	0	378	Rank10	Cn
A_C_peak_107148	chrC04	18530119	18530488	+	BnaC04g18710D	Intergenic	iACR	3.79747	2.63919e-09	4.64387e-07	23	Rank3	Cn
A_C_peak_107149	chrC04	18536451	18537235	+	BnaC04g18710D	Intergenic	iACR	3.53158	3.93342e-08	5.33703e-06	21	Rank1	Cn
A_C_peak_107164	chrC04	18577720	18578422	+	BnaC04g18740D	intron (BnaC04g18740D, intron 24 of 25)	gACR	4.12698	1.04184e-10	2.50317e-08	25	Rank4	Cn
A_C_peak_107168	chrC04	18592227	18592923	+	BnaC04g18740D	Intergenic	iACR	3.9961	1.55754e-14	6.6973e-12	40	Rank9	Cn
A_C_peak_107175	chrC04	18605040	18605854	-	BnaC04g18750D	Intergenic	iACR	3.40136	1.26221e-09	2.47446e-07	29	Rank6	Cn
A_C_peak_10720	chrA03	8089353	8090058	-	BnaA03g17230D	Intergenic	iACR	3.85263	1.9055e-09	3.64267e-07	23	Rank2	An
A_C_peak_107207	chrC04	18668910	18669751	-	BnaC04g18780D	Intergenic	iACR	3.73832	2.90302e-13	1.09013e-10	39	Rank9	Cn
A_C_peak_107224	chrC04	18707956	18708732	+	BnaC04g18820D	Intergenic	iACR	3.69211	8.83914e-09	1.43245e-06	22	Rank2	Cn
A_C_peak_107244	chrC04	18751681	18753617	-	BnaC04g18830D	Intergenic	iACR	3.53319	9.09369e-11	2.20034e-08	32	Rank8	Cn
A_C_peak_107258	chrC04	18781319	18781852	+	BnaC04g18870D	Intergenic	iACR	4.23729	3.7673e-15	1.74594e-12	39	Rank9	Cn
A_C_peak_107259	chrC04	18782002	18782564	+	BnaC04g18870D	Intergenic	iACR	3.58696	5.95127e-11	1.55114e-08	32	Rank8	Cn
A_C_peak_107272	chrC04	18808671	18810027	+	BnaC04g18890D	promoter-TSS (BnaC04g18890D)	gACR	3.79404	2.43691e-10	5.58329e-08	27	Rank6	Cn
A_C_peak_107273	chrC04	18811698	18812051	-	BnaC04g18900D	promoter-TSS (BnaC04g18900D)	gACR	6.55488	7.95903e-24	6.74497e-21	42	Rank9	Cn
A_C_peak_107287	chrC04	18846444	18847305	-	BnaC04g18930D	promoter-TSS (BnaC04g18930D)	gACR	3.53158	3.93342e-08	5.33703e-06	21	Rank1	Cn
A_C_peak_107301	chrC04	18880919	18881897	-	BnaC04g18950D	Intergenic	iACR	4.08719	9.64029e-12	2.88111e-09	29	Rank6	Cn
A_C_peak_107318	chrC04	18916955	18917303	-	BnaC04g18970D	Intergenic	iACR	4.625	1.50557e-15	7.37021e-13	36	Rank8	Cn
A_C_peak_10732	chrA03	8127499	8128209	-	BnaA03g17330D	TTS (BnaA03g17320D)	gACR	5.93948	1.72659e-19	1.16488e-16	36	Rank8	An
A_C_peak_10733	chrA03	8130027	8130406	-	BnaA03g17330D	Intergenic	iACR	6.26053	3.16119e-21	2.37493e-18	38	Rank9	An
A_C_peak_107338	chrC04	18960076	18960804	+	BnaC04g18980D	Intergenic	iACR	5.1676	2.99847e-17	1.70541e-14	36	Rank8	Cn
A_C_peak_107356	chrC04	19006450	19006839	-	BnaC04g19000D	Intergenic	iACR	4.10959	8.28533e-12	2.49276e-09	29	Rank6	Cn
A_C_peak_107358	chrC04	19012418	19013147	-	BnaC04g19000D	exon (BnaC04g19000D, exon 1 of 1)	gACR	3.46821	1.94013e-08	2.77536e-06	23	Rank3	Cn
A_C_peak_107375	chrC04	19047678	19048193	+	BnaC04g19010D	Intergenic	iACR	3.63215	1.39422e-14	6.2074e-12	46	Rank9	Cn
A_C_peak_107383	chrC04	19064234	19064833	+	BnaC04g19020D	Intergenic	iACR	3.43284	4.10497e-08	5.33703e-06	22	Rank2	Cn
A_C_peak_107391	chrC04	19074186	19074928	+	BnaC04g19030D	TTS (BnaC04g19030D)	gACR	3.57143	4.64633e-14	1.92832e-11	45	Rank9	Cn
A_C_peak_107394	chrC04	19083942	19085582	+	BnaC04g19040D	exon (BnaC04g19040D, exon 1 of 1)	gACR	4.65526	5.01487e-13	1.8457e-10	28	Rank6	Cn
A_C_peak_107400	chrC04	19102641	19103923	+	BnaC04g19050D	Intergenic	iACR	4.0395	7.89914e-16	3.93695e-13	44	Rank9	Cn
A_C_peak_107414	chrC04	19136170	19136836	-	BnaC04g19060D	intron (BnaC04g19060D, intron 3 of 4)	gACR	4.1791	1.99104e-11	5.48631e-09	27	Rank6	Cn
A_C_peak_10742	chrA03	8169658	8169968	+	BnaA03g17400D	promoter-TSS (BnaA03g17400D)	gACR	5.61842	8.4836e-18	5.07773e-15	34	Rank8	An
A_C_peak_107451	chrC04	19217249	19217612	+	BnaC04g19080D	Intergenic	iACR	4.33421	1.51126e-11	4.42099e-09	26	Rank5	Cn
A_C_peak_10747	chrA03	8199950	8201479	+	BnaA03g17450D	Intergenic	iACR	6.73981	2.30377e-24	2.01145e-21	42	Rank9	An
A_C_peak_107476	chrC04	19278609	19280148	-	BnaC04g19110D	promoter-TSS (BnaC04g19110D)	gACR	3.40633	3.48434e-09	6.02268e-07	27	Rank6	Cn
A_C_peak_107486	chrC04	19300342	19301317	+	BnaC04g19130D	Intergenic	iACR	3.44311	3.8586e-08	5.24059e-06	22	Rank2	Cn
A_C_peak_107513	chrC04	19358305	19359440	-	BnaC04g19160D	Intergenic	iACR	3.58744	1.04085e-10	2.50138e-08	31	Rank7	Cn
A_C_peak_107523	chrC04	19400176	19400658	+	BnaC04g19170D	Intergenic	iACR	3.60502	1.47177e-08	2.15095e-06	22	Rank2	Cn
A_C_peak_107524	chrC04	19400879	19401426	+	BnaC04g19170D	Intergenic	iACR	4.01786	1.06375e-10	2.55247e-08	26	Rank5	Cn
A_C_peak_107526	chrC04	19406733	19407483	+	BnaC04g19170D	Intergenic	iACR	3.53158	3.93342e-08	5.33703e-06	21	Rank1	Cn
A_C_peak_107533	chrC04	19425412	19426283	+	BnaC04g19180D	Intergenic	iACR	3.69748	4.05397e-14	1.69017e-11	43	Rank9	Cn
A_C_peak_107547	chrC04	19454172	19456107	-	BnaC04g19190D	exon (BnaC04g19190D, exon 3 of 4)	gACR	4.51713	1.1788e-12	4.02875e-10	28	Rank6	Cn
A_C_peak_107548	chrC04	19464167	19464988	-	BnaC04g19190D	Intergenic	iACR	4.49474	2.80092e-12	9.23336e-10	27	Rank6	Cn
A_C_peak_107549	chrC04	19465271	19466006	-	BnaC04g19190D	Intergenic	iACR	4.81579	8.6838e-14	3.52834e-11	29	Rank6	Cn
A_C_peak_107552	chrC04	19473060	19473654	-	BnaC04g19190D	Intergenic	iACR	3.95095	4.60002e-11	1.21495e-08	28	Rank6	Cn
A_C_peak_107566	chrC04	19505445	19506320	-	BnaC04g19190D	Intergenic	iACR	3.88693	6.42259e-15	2.92961e-12	43	Rank9	Cn
A_C_peak_10760	chrA03	8333455	8334257	-	BnaA03g17690D	TTS (BnaA03g17700D)	gACR	5.13684	2.36543e-15	1.14304e-12	31	Rank7	An
A_C_peak_107621	chrC04	19693485	19693750	+	BnaC04g19250D	Intergenic	iACR	5.1495	2.85076e-26	2.70433e-23	61	Rank10	Cn
A_C_peak_107622	chrC04	19694228	19694750	+	BnaC04g19250D	Intergenic	iACR	4.46281	2.29546e-20	1.6384e-17	53	Rank10	Cn
A_C_peak_107640	chrC04	19731118	19732037	+	BnaC04g19280D	exon (BnaC04g19280D, exon 1 of 2)	gACR	3.5865	3.40244e-11	9.12053e-09	33	Rank8	Cn
A_C_peak_107642	chrC04	19742074	19743584	+	BnaC04g19280D	Intergenic	iACR	3.73832	3.32024e-11	8.91456e-09	31	Rank7	Cn
A_C_peak_107648	chrC04	19754893	19755490	-	BnaC04g19290D	Intergenic	iACR	3.90625	3.33396e-11	8.94746e-09	29	Rank6	Cn
A_C_peak_107649	chrC04	19764168	19765561	-	BnaC04g19290D	Intergenic	iACR	3.85263	1.9055e-09	3.64267e-07	23	Rank3	Cn
A_C_peak_10765	chrA03	8400879	8401253	-	BnaA03g17760D	Intergenic	iACR	3.53158	3.93342e-08	5.33703e-06	21	Rank1	An
A_C_peak_107650	chrC04	19765990	19766517	-	BnaC04g19290D	Intergenic	iACR	3.51438	4.3431e-08	5.4523e-06	21	Rank1	Cn
A_C_peak_107653	chrC04	19775782	19776240	+	BnaC04g19300D	Intergenic	iACR	4.26471	5.84104e-12	1.78575e-09	28	Rank6	Cn
A_C_peak_107658	chrC04	19785089	19785441	+	BnaC04g19300D	Intergenic	iACR	3.70879	7.7564e-10	1.56859e-07	26	Rank5	Cn
A_C_peak_107673	chrC04	19831280	19831572	+	BnaC04g19320D	Intergenic	iACR	3.52505	6.18258e-12	1.88473e-09	37	Rank9	Cn
A_C_peak_107676	chrC04	19837529	19838053	-	BnaC04g19330D	intron (BnaC04g19330D, intron 4 of 5)	gACR	5.26932	1.60957e-20	1.15641e-17	44	Rank9	Cn
A_C_peak_10768	chrA03	8416624	8417590	-	BnaA03g17830D	TTS (BnaA03g17830D)	gACR	4.49474	2.80092e-12	9.23336e-10	27	Rank5	An
A_C_peak_107683	chrC04	19855461	19856690	-	BnaC04g19340D	Intergenic	iACR	6.43322	2.22751e-39	3.11788e-36	78	Rank10	Cn
A_C_peak_107690	chrC04	19910807	19911299	+	BnaC04g19360D	Intergenic	iACR	3.53158	3.93342e-08	5.33703e-06	21	Rank1	Cn
A_C_peak_107693	chrC04	19913423	19914348	+	BnaC04g19360D	Intergenic	iACR	5.93948	1.72659e-19	1.16488e-16	36	Rank8	Cn
A_C_peak_107709	chrC04	19953166	19953725	+	BnaC04g19360D	TTS (BnaC04g19360D)	gACR	4.47761	9.45562e-15	4.26314e-12	35	Rank8	Cn
A_C_peak_107732	chrC04	20005383	20005679	+	BnaC04g19380D	Intergenic	iACR	5.4579	5.70519e-17	3.19904e-14	33	Rank8	Cn
A_C_peak_107746	chrC04	20047873	20048283	+	BnaC04g19420D	Intergenic	iACR	3.84615	2.74815e-11	7.44852e-09	30	Rank7	Cn
A_C_peak_107748	chrC04	20049453	20050313	+	BnaC04g19420D	promoter-TSS (BnaC04g19420D)	gACR	3.93939	9.11717e-14	3.57413e-11	38	Rank9	Cn
A_C_peak_107749	chrC04	20053862	20055402	-	BnaC04g19430D	intron (BnaC04g19430D, intron 5 of 6)	gACR	3.96635	3.2774e-12	1.02832e-09	32	Rank8	Cn
A_C_peak_107756	chrC04	20068612	20069161	-	BnaC04g19440D	Intergenic	iACR	3.4188	2.63761e-08	3.68901e-06	23	Rank3	Cn
A_C_peak_107772	chrC04	20111622	20112356	-	BnaC04g19470D	promoter-TSS (BnaC04g19470D)	gACR	3.63924	1.2037e-08	1.78558e-06	22	Rank2	Cn
A_C_peak_107773	chrC04	20115816	20116509	-	BnaC04g19470D	Intergenic	iACR	4.32277	2.00387e-12	6.69792e-10	29	Rank6	Cn
A_C_peak_107783	chrC04	20142865	20144001	-	BnaC04g19500D	Intergenic	iACR	4.21512	8.04804e-12	2.42639e-09	28	Rank6	Cn
A_C_peak_107791	chrC04	20163193	20164539	-	BnaC04g19530D	promoter-TSS (BnaC04g19540D)	gACR	4.81579	8.6838e-14	3.52834e-11	29	Rank6	Cn
A_C_peak_107792	chrC04	20165378	20165873	+	BnaC04g19540D	TTS (BnaC04g19540D)	gACR	4.81579	8.6838e-14	3.52834e-11	29	Rank6	Cn
A_C_peak_107796	chrC04	20172610	20173072	-	BnaC04g19550D	exon (BnaC04g19550D, exon 6 of 10)	gACR	3.73832	3.75241e-09	6.44778e-07	23	Rank3	Cn
A_C_peak_107803	chrC04	20188753	20189071	-	BnaC04g19570D	Intergenic	iACR	3.63196	2.32343e-10	5.33826e-08	29	Rank6	Cn
A_C_peak_107818	chrC04	20236150	20236967	+	BnaC04g19590D	Intergenic	iACR	5.30303	1.6118e-19	1.08888e-16	41	Rank9	Cn
A_C_peak_107828	chrC04	20253029	20253799	+	BnaC04g19590D	Intergenic	iACR	7.56173	1.22039e-29	1.31441e-26	48	Rank9	Cn
A_C_peak_107832	chrC04	20261425	20262859	+	BnaC04g19590D	Intergenic	iACR	4.09968	8.47286e-18	5.07131e-15	50	Rank10	Cn
A_C_peak_107850	chrC04	20325791	20326512	+	BnaC04g19630D	TTS (BnaC04g19630D)	gACR	3.55114	6.69191e-09	1.10502e-06	24	Rank4	Cn
A_C_peak_107852	chrC04	20385101	20385505	-	BnaC04g19650D	Intergenic	iACR	3.85263	1.9055e-09	3.64267e-07	23	Rank3	Cn
A_C_peak_107855	chrC04	20386487	20387057	-	BnaC04g19650D	Intergenic	iACR	4.01316	3.94703e-10	8.79144e-08	24	Rank4	Cn
A_C_peak_10787	chrA03	8559962	8560510	+	BnaA03g18270D	TTS (BnaA03g18260D)	gACR	3.63372	3.98263e-09	6.8182e-07	24	Rank3	An
A_C_peak_107872	chrC04	20426301	20427395	-	BnaC04g19690D	Intergenic	iACR	3.83598	1.00187e-10	2.41085e-08	28	Rank6	Cn
A_C_peak_107881	chrC04	20448775	20449095	-	BnaC04g19700D	Intergenic	iACR	23.1308	0	0	395	Rank10	Cn
A_C_peak_107884	chrC04	20459581	20460237	-	BnaC04g19700D	Intergenic	iACR	6.1	2.36652e-20	1.68842e-17	37	Rank9	Cn
A_C_peak_107885	chrC04	20557083	20557600	+	BnaC04g19740D	Intergenic	iACR	4.49474	2.80092e-12	9.23336e-10	27	Rank6	Cn
A_C_peak_107886	chrC04	20557695	20557997	+	BnaC04g19740D	promoter-TSS (BnaC04g19740D)	gACR	3.53158	3.93342e-08	5.33703e-06	21	Rank1	Cn
A_C_peak_107892	chrC04	20587920	20589290	-	BnaC04g19820D	Intergenic	iACR	3.47222	7.45813e-10	1.51224e-07	29	Rank6	Cn
A_C_peak_107893	chrC04	20589427	20590339	-	BnaC04g19820D	Intergenic	iACR	3.44388	4.56152e-09	7.73553e-07	26	Rank5	Cn
A_C_peak_107894	chrC04	20597947	20600321	-	BnaC04g19820D	Intergenic	iACR	3.53075	2.79389e-10	6.3536e-08	30	Rank7	Cn
A_C_peak_107897	chrC04	20611964	20612222	-	BnaC04g19820D	Intergenic	iACR	3.85263	1.9055e-09	3.64267e-07	23	Rank3	Cn
A_C_peak_107899	chrC04	20619908	20620444	-	BnaC04g19820D	Intergenic	iACR	4.97632	1.45586e-14	6.47336e-12	30	Rank7	Cn
A_C_peak_107903	chrC04	20624002	20624386	-	BnaC04g19820D	Intergenic	iACR	3.85263	1.9055e-09	3.64267e-07	23	Rank3	Cn
A_C_peak_107904	chrC04	20662310	20663100	+	BnaC04g19830D	TTS (BnaC04g19830D)	gACR	3.69211	8.83914e-09	1.43245e-06	22	Rank2	Cn
A_C_peak_107907	chrC04	20666384	20666741	+	BnaC04g19830D	Intergenic	iACR	4.3662	7.44989e-13	2.59472e-10	30	Rank7	Cn
A_C_peak_107909	chrC04	20667941	20668297	+	BnaC04g19830D	Intergenic	iACR	4.01316	3.94703e-10	8.79144e-08	24	Rank4	Cn
A_C_peak_107910	chrC04	20683340	20684160	-	BnaC04g19840D	promoter-TSS (BnaC04g19840D)	gACR	3.79009	8.31515e-10	1.67463e-07	25	Rank4	Cn
A_C_peak_107915	chrC04	20698365	20698647	+	BnaC04g19850D	Intergenic	iACR	6.1	2.36652e-20	1.68842e-17	37	Rank9	Cn
A_C_peak_10792	chrA03	8582348	8582666	+	BnaA03g18300D	Intergenic	iACR	3.53158	3.93342e-08	5.33703e-06	21	Rank1	An
A_C_peak_107927	chrC04	20740362	20741799	+	BnaC04g19900D	Intergenic	iACR	4.15385	4.55302e-11	1.20379e-08	26	Rank5	Cn
A_C_peak_107928	chrC04	20745951	20746874	+	BnaC04g19900D	Intergenic	iACR	3.69211	8.83914e-09	1.43245e-06	22	Rank2	Cn
A_C_peak_107936	chrC04	20791076	20791399	-	BnaC04g19910D	exon (BnaC04g19910D, exon 2 of 2)	gACR	3.85263	1.9055e-09	3.64267e-07	23	Rank3	Cn
A_C_peak_107940	chrC04	20806936	20807824	-	BnaC04g19920D	Intergenic	iACR	4.24242	1.33493e-11	3.93124e-09	27	Rank6	Cn
A_C_peak_107941	chrC04	20808022	20809092	-	BnaC04g19930D	Intergenic	iACR	5.06329	3.75353e-15	1.74028e-12	31	Rank7	Cn
A_C_peak_107948	chrC04	20837509	20837776	-	BnaC04g19960D	Intergenic	iACR	4.17369	7.86774e-11	2.02004e-08	25	Rank4	Cn
A_C_peak_107953	chrC04	20850973	20851608	-	BnaC04g19970D	Intergenic	iACR	3.69211	8.83914e-09	1.43245e-06	22	Rank2	Cn
A_C_peak_107954	chrC04	20852223	20852526	-	BnaC04g19970D	Intergenic	iACR	4.17369	7.86774e-11	2.02004e-08	25	Rank4	Cn
A_C_peak_107957	chrC04	20885532	20886936	+	BnaC04g19990D	Intergenic	iACR	4.81579	8.6838e-14	3.52834e-11	29	Rank6	Cn
A_C_peak_10796	chrA03	8614636	8614982	+	BnaA03g18340D	Intergenic	iACR	4.97632	1.45586e-14	6.47336e-12	30	Rank7	An
A_C_peak_107963	chrC04	20936817	20937424	+	BnaC04g20000D	Intergenic	iACR	13.4842	3.86145e-69	8.77627e-66	83	Rank10	Cn
A_C_peak_107973	chrC04	20999514	21000145	+	BnaC04g20020D	Intergenic	iACR	3.4	1.56006e-10	3.6637e-08	33	Rank8	Cn
A_C_peak_107984	chrC04	21118420	21118799	-	BnaC04g20040D	Intergenic	iACR	3.53158	3.93342e-08	5.33703e-06	21	Rank1	Cn
A_C_peak_107985	chrC04	21119240	21120015	-	BnaC04g20040D	Intergenic	iACR	4.49474	2.80092e-12	9.23336e-10	27	Rank6	Cn
A_C_peak_107987	chrC04	21137154	21138360	+	BnaC04g20050D	Intergenic	iACR	3.64807	2.07706e-11	5.70808e-09	33	Rank8	Cn
A_C_peak_107990	chrC04	21149212	21151165	-	BnaC04g20060D	TTS (BnaC04g20060D)	gACR	3.68852	8.86176e-10	1.77836e-07	26	Rank5	Cn
A_C_peak_107993	chrC04	21158970	21159420	-	BnaC04g20070D	Intergenic	iACR	17.4538	2.65027e-151	1.12357e-147	169	Rank10	Cn
A_C_peak_107994	chrC04	21162065	21162392	+	BnaC04g20080D	Intergenic	iACR	10.1831	3.61277e-61	7.38958e-58	88	Rank10	Cn
A_C_peak_107996	chrC04	21179160	21180287	-	BnaC04g20100D	Intergenic	iACR	3.69211	8.83914e-09	1.43245e-06	22	Rank2	Cn
A_C_peak_108002	chrC04	21192610	21193386	+	BnaC04g20130D	intron (BnaC04g20130D, intron 1 of 1)	gACR	4.49474	2.80092e-12	9.23336e-10	27	Rank6	Cn
A_C_peak_108015	chrC04	21241163	21241687	-	BnaC04g20190D	Intergenic	iACR	4.14634	4.48188e-13	1.65672e-10	33	Rank8	Cn
A_C_peak_108029	chrC04	21280814	21281184	+	BnaC04g20200D	Intergenic	iACR	3.85263	1.9055e-09	3.64267e-07	23	Rank3	Cn
A_C_peak_108043	chrC04	21360949	21362224	+	BnaC04g20260D	intron (BnaC04g20260D, intron 8 of 12)	gACR	3.58025	5.92189e-10	1.21778e-07	28	Rank6	Cn
A_C_peak_108050	chrC04	21372543	21373173	+	BnaC04g20270D	Intergenic	iACR	3.50404	5.23118e-09	8.78638e-07	25	Rank4	Cn
A_C_peak_108055	chrC04	21382775	21384434	+	BnaC04g20290D	exon (BnaC04g20290D, exon 3 of 9)	gACR	3.68421	5.10141e-10	1.0584e-07	27	Rank6	Cn
A_C_peak_108056	chrC04	21388762	21389649	+	BnaC04g20300D	promoter-TSS (BnaC04g20300D)	gACR	3.5061	2.64545e-08	3.697e-06	22	Rank2	Cn
A_C_peak_108059	chrC04	21395316	21395664	+	BnaC04g20300D	Intergenic	iACR	3.53158	3.93342e-08	5.33703e-06	21	Rank1	Cn
A_C_peak_108060	chrC04	21400431	21401043	+	BnaC04g20300D	Intergenic	iACR	3.85263	1.9055e-09	3.64267e-07	23	Rank3	Cn
A_C_peak_108061	chrC04	21401153	21401594	+	BnaC04g20300D	Intergenic	iACR	3.69211	8.83914e-09	1.43245e-06	22	Rank2	Cn
A_C_peak_108062	chrC04	21402385	21402710	+	BnaC04g20300D	Intergenic	iACR	3.69211	8.83914e-09	1.43245e-06	22	Rank2	Cn
A_C_peak_108063	chrC04	21402841	21403230	+	BnaC04g20300D	Intergenic	iACR	3.69211	8.83914e-09	1.43245e-06	22	Rank2	Cn
A_C_peak_108065	chrC04	21424909	21426195	+	BnaC04g20310D	exon (BnaC04g20310D, exon 2 of 3)	gACR	3.57143	2.0593e-10	4.76661e-08	30	Rank7	Cn
A_C_peak_108066	chrC04	21427646	21428137	+	BnaC04g20320D	promoter-TSS (BnaC04g20330D)	gACR	4.10023	1.68908e-13	6.46964e-11	35	Rank8	Cn
A_C_peak_108068	chrC04	21433122	21433869	+	BnaC04g20330D	Intergenic	iACR	3.53158	3.93342e-08	5.33703e-06	21	Rank1	Cn
A_C_peak_108086	chrC04	21591403	21592094	-	BnaC04g20490D	exon (BnaC04g20490D, exon 5 of 35)	gACR	3.62903	1.31314e-09	2.57028e-07	26	Rank5	Cn
A_C_peak_108088	chrC04	21612919	21613971	-	BnaC04g20510D	Intergenic	iACR	4.01316	3.94703e-10	8.79144e-08	24	Rank4	Cn
A_C_peak_10809	chrA03	8685747	8686208	-	BnaA03g18480D	exon (BnaA03g18480D, exon 4 of 4)	gACR	3.85263	1.9055e-09	3.64267e-07	23	Rank2	An
A_C_peak_108090	chrC04	21625301	21626318	-	BnaC04g20520D	Intergenic	iACR	4.01316	3.94703e-10	8.79144e-08	24	Rank4	Cn
A_C_peak_108097	chrC04	21666445	21666776	+	BnaC04g20560D	Intergenic	iACR	3.85263	1.9055e-09	3.64267e-07	23	Rank3	Cn
A_C_peak_108100	chrC04	21670915	21671214	+	BnaC04g20560D	promoter-TSS (BnaC04g20560D)	gACR	4.24929	3.25372e-12	1.02125e-09	29	Rank6	Cn
A_C_peak_108106	chrC04	21678911	21679341	-	BnaC04g20580D	intron (BnaC04g20580D, intron 3 of 4)	gACR	4.33421	1.51126e-11	4.42099e-09	26	Rank5	Cn
A_C_peak_108120	chrC04	21718748	21719955	-	BnaC04g20630D	intron (BnaC04g20630D, intron 4 of 4)	gACR	3.46232	9.33405e-11	2.25585e-08	33	Rank8	Cn
A_C_peak_108122	chrC04	21726151	21727000	-	BnaC04g20650D	exon (BnaC04g20650D, exon 10 of 10)	gACR	3.68957	2.74903e-10	6.25835e-08	28	Rank6	Cn
A_C_peak_108124	chrC04	21727827	21728499	-	BnaC04g20650D	exon (BnaC04g20650D, exon 2 of 10)	gACR	3.75375	1.89274e-09	3.6206e-07	24	Rank4	Cn
A_C_peak_108125	chrC04	21728870	21729522	-	BnaC04g20650D	promoter-TSS (BnaC04g20650D)	gACR	4.7546	5.88112e-14	2.4212e-11	30	Rank7	Cn
A_C_peak_10813	chrA03	8720914	8721524	+	BnaA03g18520D	TTS (BnaA03g18530D)	gACR	3.53158	3.93342e-08	5.33703e-06	21	Rank1	An
A_C_peak_10815	chrA03	8725989	8726256	-	BnaA03g18530D	TTS (BnaA03g18540D)	gACR	3.69211	8.83914e-09	1.43245e-06	22	Rank2	An
A_C_peak_108167	chrC04	21881072	21881821	+	BnaC04g20850D	promoter-TSS (BnaC04g20850D)	gACR	6.39881	2.30669e-23	1.92402e-20	42	Rank9	Cn
A_C_peak_108170	chrC04	21887313	21888083	+	BnaC04g20860D	intron (BnaC04g20860D, intron 5 of 12)	gACR	4.05028	2.37116e-11	6.4756e-09	28	Rank6	Cn
A_C_peak_108171	chrC04	21888197	21888594	+	BnaC04g20860D	exon (BnaC04g20860D, exon 9 of 13)	gACR	3.85604	4.73021e-11	1.2473e-08	29	Rank6	Cn
A_C_peak_108182	chrC04	21917227	21918034	+	BnaC04g20940D	exon (BnaC04g20940D, exon 1 of 1)	gACR	4.17369	7.86774e-11	2.02004e-08	25	Rank4	Cn
A_C_peak_108192	chrC04	21934382	21934764	+	BnaC04g20990D	promoter-TSS (BnaC04g21000D)	gACR	3.52113	5.20367e-10	1.07761e-07	29	Rank6	Cn
A_C_peak_108200	chrC04	21949830	21950591	+	BnaC04g21010D	TTS (BnaC04g21020D)	gACR	4.12234	3.91895e-12	1.21944e-09	30	Rank7	Cn
A_C_peak_108203	chrC04	21951936	21952710	-	BnaC04g21020D	exon (BnaC04g21020D, exon 1 of 3)	gACR	4.34783	6.91099e-12	2.0973e-09	27	Rank6	Cn
A_C_peak_108209	chrC04	21982988	21984360	-	BnaC04g21050D	exon (BnaC04g21050D, exon 1 of 2)	gACR	5.9593	3.40118e-21	2.5153e-18	40	Rank9	Cn
A_C_peak_10821	chrA03	8748691	8749508	+	BnaA03g18610D	TTS (BnaA03g18620D)	gACR	3.85263	1.9055e-09	3.64267e-07	23	Rank2	An
A_C_peak_108210	chrC04	21984740	21985646	-	BnaC04g21050D	promoter-TSS (BnaC04g21050D)	gACR	3.73563	1.1736e-09	2.31329e-07	25	Rank4	Cn
A_C_peak_108215	chrC04	21997383	21997660	-	BnaC04g21050D	Intergenic	iACR	4.33421	1.51126e-11	4.42099e-09	26	Rank5	Cn
A_C_peak_108218	chrC04	22035994	22036422	+	BnaC04g21070D	exon (BnaC04g21070D, exon 2 of 2)	gACR	3.85263	1.9055e-09	3.64267e-07	23	Rank3	Cn
A_C_peak_108219	chrC04	22036687	22037986	+	BnaC04g21080D	promoter-TSS (BnaC04g21080D)	gACR	3.44353	1.32776e-08	1.95601e-06	24	Rank4	Cn
A_C_peak_108221	chrC04	22042406	22043694	+	BnaC04g21100D	exon (BnaC04g21100D, exon 8 of 15)	gACR	3.9548	8.43044e-11	2.04951e-08	27	Rank6	Cn
A_C_peak_108225	chrC04	22053093	22053864	+	BnaC04g21130D	Intergenic	iACR	4.01316	3.94703e-10	8.79144e-08	24	Rank4	Cn
A_C_peak_108226	chrC04	22053982	22054799	+	BnaC04g21130D	Intergenic	iACR	4.44785	1.81974e-12	6.10815e-10	28	Rank6	Cn
A_C_peak_108228	chrC04	22059997	22060645	+	BnaC04g21140D	promoter-TSS (BnaC04g21140D)	gACR	3.47003	5.61281e-08	6.90033e-06	21	Rank1	Cn
A_C_peak_108229	chrC04	22061778	22062239	+	BnaC04g21150D	promoter-TSS (BnaC04g21150D)	gACR	3.93939	3.27454e-10	7.37615e-08	25	Rank4	Cn
A_C_peak_108230	chrC04	22066706	22066957	+	BnaC04g21150D	Intergenic	iACR	5.4579	5.70519e-17	3.19904e-14	33	Rank8	Cn
A_C_peak_108236	chrC04	22088832	22090074	+	BnaC04g21170D	Intergenic	iACR	4.49102	6.71785e-13	2.35023e-10	29	Rank6	Cn
A_C_peak_108243	chrC04	22114797	22115504	-	BnaC04g21240D	exon (BnaC04g21240D, exon 1 of 1)	gACR	3.43407	1.41088e-08	2.06838e-06	24	Rank4	Cn
A_C_peak_108244	chrC04	22125220	22126668	-	BnaC04g21250D	TTS (BnaC04g21250D)	gACR	4.01316	3.94703e-10	8.79144e-08	24	Rank4	Cn
A_C_peak_108249	chrC04	22134682	22135395	-	BnaC04g21260D	exon (BnaC04g21260D, exon 1 of 5)	gACR	4.25764	6.32266e-15	2.88476e-12	38	Rank9	Cn
A_C_peak_108255	chrC04	22148908	22149499	-	BnaC04g21280D	exon (BnaC04g21280D, exon 3 of 4)	gACR	3.90625	7.48256e-10	1.51663e-07	24	Rank4	Cn
A_C_peak_108257	chrC04	22152706	22153567	-	BnaC04g21280D	Intergenic	iACR	4.46429	7.9794e-13	2.77185e-10	29	Rank6	Cn
A_C_peak_108265	chrC04	22241501	22243331	+	BnaC04g21330D	Intergenic	iACR	3.45168	5.96101e-11	1.55317e-08	34	Rank8	Cn
A_C_peak_108278	chrC04	22280389	22280905	-	BnaC04g21380D	Intergenic	iACR	3.60262	5.26308e-11	1.38127e-08	32	Rank8	Cn
A_C_peak_108287	chrC04	22302675	22303093	-	BnaC04g21420D	Intergenic	iACR	3.5035	1.96671e-19	1.3011e-16	69	Rank10	Cn
A_C_peak_108290	chrC04	22309755	22310223	-	BnaC04g21430D	Intergenic	iACR	4.18502	5.99598e-20	4.13361e-17	56	Rank10	Cn
A_C_peak_108291	chrC04	22311504	22312560	-	BnaC04g21430D	TTS (BnaC04g21440D)	gACR	3.55505	2.32804e-10	5.34737e-08	30	Rank7	Cn
A_C_peak_108292	chrC04	22344396	22345390	+	BnaC04g21470D	exon (BnaC04g21470D, exon 1 of 2)	gACR	6.74211	6.49621e-24	5.58625e-21	41	Rank9	Cn
A_C_peak_1083	chrA01	5824877	5825843	-	BnaA01g11660D	exon (BnaA01g11650D, exon 15 of 19)	gACR	4.49474	2.80092e-12	9.23336e-10	27	Rank5	An
A_C_peak_108314	chrC04	22508694	22509598	-	BnaC04g21560D	Intergenic	iACR	4.26829	1.13483e-11	3.36643e-09	27	Rank6	Cn
A_C_peak_108317	chrC04	22516180	22516540	-	BnaC04g21560D	Intergenic	iACR	4.17369	7.86774e-11	2.02004e-08	25	Rank4	Cn
A_C_peak_108322	chrC04	22532326	22533563	-	BnaC04g21560D	Intergenic	iACR	4.17369	7.86774e-11	2.02004e-08	25	Rank4	Cn
A_C_peak_108323	chrC04	22533983	22534502	-	BnaC04g21560D	Intergenic	iACR	3.85263	1.9055e-09	3.64267e-07	23	Rank3	Cn
A_C_peak_108329	chrC04	22553239	22554564	-	BnaC04g21560D	Intergenic	iACR	4.37788	4.83537e-15	2.22449e-12	37	Rank9	Cn
A_C_peak_108331	chrC04	22556329	22556564	-	BnaC04g21560D	Intergenic	iACR	3.9039	4.07962e-10	8.79144e-08	25	Rank4	Cn
A_C_peak_108333	chrC04	22564487	22564931	-	BnaC04g21560D	Intergenic	iACR	3.53158	3.93342e-08	5.33703e-06	21	Rank1	Cn
A_C_peak_108336	chrC04	22570549	22570912	-	BnaC04g21560D	Intergenic	iACR	3.53158	3.93342e-08	5.33703e-06	21	Rank1	Cn
A_C_peak_108338	chrC04	22576756	22578593	-	BnaC04g21560D	Intergenic	iACR	4.1866	1.69301e-13	6.48351e-11	34	Rank8	Cn
A_C_peak_108344	chrC04	22613765	22614558	+	BnaC04g21580D	exon (BnaC04g21580D, exon 1 of 1)	gACR	3.69211	8.83914e-09	1.43245e-06	22	Rank2	Cn
A_C_peak_108349	chrC04	22633309	22633700	+	BnaC04g21600D	exon (BnaC04g21600D, exon 1 of 3)	gACR	4.12698	1.04184e-10	2.50317e-08	25	Rank4	Cn
A_C_peak_108353	chrC04	22651032	22651301	-	BnaC04g21620D	Intergenic	iACR	36.5055	0	0	467	Rank10	Cn
A_C_peak_108358	chrC04	22682278	22682803	-	BnaC04g21650D	exon (BnaC04g21650D, exon 3 of 4)	gACR	5.0152	2.26084e-15	1.09368e-12	32	Rank8	Cn
A_C_peak_10836	chrA03	8825275	8825676	+	BnaA03g18750D	exon (BnaA03g18750D, exon 5 of 5)	gACR	3.53158	3.93342e-08	5.33703e-06	21	Rank1	An
A_C_peak_108360	chrC04	22684009	22684792	-	BnaC04g21650D	promoter-TSS (BnaC04g21650D)	gACR	4.52196	1.41625e-14	6.30275e-12	34	Rank8	Cn
A_C_peak_108366	chrC04	22703255	22704418	-	BnaC04g21690D	intron (BnaC04g21690D, intron 4 of 6)	gACR	3.7092	2.49115e-09	4.39916e-07	24	Rank4	Cn
A_C_peak_108370	chrC04	22715766	22716269	-	BnaC04g21700D	Intergenic	iACR	3.69211	8.83914e-09	1.43245e-06	22	Rank2	Cn
A_C_peak_108371	chrC04	22720683	22721231	-	BnaC04g21710D	Intergenic	iACR	4.17369	7.86774e-11	2.02004e-08	25	Rank4	Cn
A_C_peak_108373	chrC04	22727471	22728305	-	BnaC04g21710D	exon (BnaC04g21710D, exon 2 of 2)	gACR	4.17369	7.86774e-11	2.02004e-08	25	Rank4	Cn
A_C_peak_108377	chrC04	22743338	22744428	-	BnaC04g21720D	exon (BnaC04g21720D, exon 1 of 1)	gACR	4.49474	2.80092e-12	9.23336e-10	27	Rank6	Cn
A_C_peak_108379	chrC04	22749147	22749983	-	BnaC04g21730D	exon (BnaC04g21730D, exon 1 of 1)	gACR	4.97632	1.45586e-14	6.47336e-12	30	Rank7	Cn
A_C_peak_108381	chrC04	22755625	22755990	-	BnaC04g21730D	Intergenic	iACR	4.08805	1.31838e-10	3.12673e-08	25	Rank4	Cn
A_C_peak_108382	chrC04	22756097	22756690	-	BnaC04g21730D	Intergenic	iACR	4.33421	1.51126e-11	4.42099e-09	26	Rank5	Cn
A_C_peak_108383	chrC04	22757828	22758169	-	BnaC04g21730D	Intergenic	iACR	5.13684	2.36543e-15	1.14304e-12	31	Rank7	Cn
A_C_peak_108395	chrC04	22837182	22837899	+	BnaC04g21770D	Intergenic	iACR	3.69211	8.83914e-09	1.43245e-06	22	Rank2	Cn
A_C_peak_108399	chrC04	22850369	22850933	-	BnaC04g21780D	exon (BnaC04g21780D, exon 4 of 10)	gACR	4.17369	7.86774e-11	2.02004e-08	25	Rank4	Cn
A_C_peak_108412	chrC04	22923690	22924414	-	BnaC04g21840D	promoter-TSS (BnaC04g21840D)	gACR	4.8583	4.56878e-20	3.16796e-17	47	Rank9	Cn
A_C_peak_108428	chrC04	23059239	23060022	-	BnaC04g21920D	Intergenic	iACR	5.61842	8.4836e-18	5.07773e-15	34	Rank8	Cn
A_C_peak_108433	chrC04	23083518	23084034	-	BnaC04g21950D	intron (BnaC04g21950D, intron 7 of 9)	gACR	3.47044	3.80768e-09	6.53687e-07	26	Rank5	Cn
A_C_peak_108434	chrC04	23084193	23085350	-	BnaC04g21950D	intron (BnaC04g21950D, intron 2 of 9)	gACR	3.81579	1.15009e-10	2.74638e-08	28	Rank6	Cn
A_C_peak_108466	chrC04	23175307	23175522	-	BnaC04g22030D	Intergenic	iACR	3.41246	4.64205e-08	5.79389e-06	22	Rank2	Cn
A_C_peak_108469	chrC04	23190729	23191820	-	BnaC04g22050D	exon (BnaC04g22050D, exon 8 of 10)	gACR	3.53158	3.93342e-08	5.33703e-06	21	Rank1	Cn
A_C_peak_108472	chrC04	23204842	23206336	+	BnaC04g22060D	intron (BnaC04g22070D, intron 3 of 4)	gACR	4.33421	1.51126e-11	4.42099e-09	26	Rank5	Cn
A_C_peak_108474	chrC04	23214771	23215649	-	BnaC04g22070D	intron (BnaC04g22070D, intron 1 of 4)	gACR	4.52261	6.77033e-15	3.08361e-12	35	Rank8	Cn
A_C_peak_108475	chrC04	23218870	23220412	-	BnaC04g22070D	intron (BnaC04g22070D, intron 1 of 4)	gACR	4.04313	1.3005e-11	3.83328e-09	29	Rank6	Cn
A_C_peak_108491	chrC04	23264839	23265785	-	BnaC04g22120D	exon (BnaC04g22120D, exon 2 of 2)	gACR	3.85263	1.9055e-09	3.64267e-07	23	Rank3	Cn
A_C_peak_108492	chrC04	23269720	23269950	-	BnaC04g22130D	exon (BnaC04g22130D, exon 2 of 4)	gACR	4.17369	7.86774e-11	2.02004e-08	25	Rank4	Cn
A_C_peak_108495	chrC04	23277467	23277775	-	BnaC04g22130D	Intergenic	iACR	3.85263	1.9055e-09	3.64267e-07	23	Rank3	Cn
A_C_peak_10850	chrA03	8929030	8929484	+	BnaA03g18920D	intron (BnaA03g18920D, intron 3 of 11)	gACR	4.49474	2.80092e-12	9.23336e-10	27	Rank5	An
A_C_peak_10851	chrA03	8941632	8942355	+	BnaA03g18940D	Intergenic	iACR	4.33421	1.51126e-11	4.42099e-09	26	Rank5	An
A_C_peak_108511	chrC04	23300599	23301342	-	BnaC04g22170D	intron (BnaC04g22170D, intron 3 of 6)	gACR	3.69211	8.83914e-09	1.43245e-06	22	Rank2	Cn
A_C_peak_108514	chrC04	23310138	23311008	-	BnaC04g22190D	exon (BnaC04g22190D, exon 2 of 4)	gACR	4.49474	2.80092e-12	9.23336e-10	27	Rank6	Cn
A_C_peak_108523	chrC04	23326571	23327407	+	BnaC04g22230D	TTS (BnaC04g22240D)	gACR	3.72093	3.78268e-11	1.00907e-08	31	Rank7	Cn
A_C_peak_108524	chrC04	23333931	23334332	+	BnaC04g22250D	intron (BnaC04g22250D, intron 2 of 2)	gACR	4.49474	2.80092e-12	9.23336e-10	27	Rank6	Cn
A_C_peak_108529	chrC04	23363768	23364539	-	BnaC04g22330D	TTS (BnaC04g22330D)	gACR	3.99485	9.54201e-12	2.85404e-09	30	Rank7	Cn
A_C_peak_10853	chrA03	8947654	8948148	+	BnaA03g18940D	Intergenic	iACR	4.49474	2.80092e-12	9.23336e-10	27	Rank5	An
A_C_peak_108533	chrC04	23369487	23370588	+	BnaC04g22340D	exon (BnaC04g22340D, exon 10 of 15)	gACR	4.7619	2.59693e-14	1.09835e-11	31	Rank7	Cn
A_C_peak_108536	chrC04	23379470	23380091	+	BnaC04g22350D	exon (BnaC04g22350D, exon 1 of 2)	gACR	4.17369	7.86774e-11	2.02004e-08	25	Rank4	Cn
A_C_peak_108537	chrC04	23380633	23382002	-	BnaC04g22360D	TTS (BnaC04g22360D)	gACR	3.69211	8.83914e-09	1.43245e-06	22	Rank2	Cn
A_C_peak_108542	chrC04	23403148	23403870	-	BnaC04g22390D	Intergenic	iACR	3.85263	1.9055e-09	3.64267e-07	23	Rank3	Cn
A_C_peak_108548	chrC04	23442783	23443640	-	BnaC04g22420D	intron (BnaC04g22420D, intron 14 of 15)	gACR	4.37318	1.44075e-12	4.88281e-10	29	Rank6	Cn
A_C_peak_108552	chrC04	23459642	23460245	-	BnaC04g22430D	promoter-TSS (BnaC04g22430D)	gACR	3.56415	2.33104e-11	6.37338e-09	34	Rank8	Cn
A_C_peak_108554	chrC04	23471144	23471911	-	BnaC04g22450D	Intergenic	iACR	4.13929	1.85511e-21	1.4065e-18	62	Rank10	Cn
A_C_peak_108555	chrC04	23472339	23473907	-	BnaC04g22450D	Intergenic	iACR	3.47877	1.09391e-16	5.89386e-14	58	Rank10	Cn
A_C_peak_108562	chrC04	23484421	23484947	-	BnaC04g22450D	Intergenic	iACR	3.53107	7.59784e-09	1.24408e-06	24	Rank4	Cn
A_C_peak_108565	chrC04	23499791	23501869	+	BnaC04g22460D	exon (BnaC04g22460D, exon 5 of 11)	gACR	4.33421	1.51126e-11	4.42099e-09	26	Rank5	Cn
A_C_peak_108577	chrC04	23549891	23550429	+	BnaC04g22530D	exon (BnaC04g22530D, exon 1 of 1)	gACR	3.40909	2.80246e-08	3.90229e-06	23	Rank3	Cn
A_C_peak_108578	chrC04	23550681	23550980	+	BnaC04g22530D	TTS (BnaC04g22530D)	gACR	3.53158	3.93342e-08	5.33703e-06	21	Rank1	Cn
A_C_peak_108579	chrC04	23574196	23574467	+	BnaC04g22540D	intron (BnaC04g22540D, intron 2 of 12)	gACR	3.96175	4.27848e-11	1.13457e-08	28	Rank6	Cn
A_C_peak_10858	chrA03	8963399	8964296	-	BnaA03g18970D	Intergenic	iACR	5.77895	1.22682e-18	7.80315e-16	35	Rank8	An
A_C_peak_108586	chrC04	23578291	23578834	-	BnaC04g22560D	promoter-TSS (BnaC04g22560D)	gACR	3.76344	2.99047e-10	6.77018e-08	27	Rank6	Cn
A_C_peak_108590	chrC04	23602752	23603057	+	BnaC04g22590D	promoter-TSS (BnaC04g22590D)	gACR	4.31755	1.03309e-12	3.54838e-10	30	Rank7	Cn
A_C_peak_108597	chrC04	23615124	23616215	-	BnaC04g22630D	promoter-TSS (BnaC04g22630D)	gACR	4.73684	1.41742e-15	6.9496e-13	35	Rank8	Cn
A_C_peak_108599	chrC04	23625482	23626377	+	BnaC04g22640D	exon (BnaC04g22640D, exon 1 of 8)	gACR	4.97632	1.45586e-14	6.47336e-12	30	Rank7	Cn
A_C_peak_108600	chrC04	23627051	23627562	+	BnaC04g22640D	intron (BnaC04g22640D, intron 3 of 7)	gACR	4.01316	3.94703e-10	8.79144e-08	24	Rank4	Cn
A_C_peak_108601	chrC04	23627985	23628734	+	BnaC04g22640D	intron (BnaC04g22640D, intron 6 of 7)	gACR	4.17369	7.86774e-11	2.02004e-08	25	Rank4	Cn
A_C_peak_108611	chrC04	23678703	23678992	-	BnaC04g22680D	Intergenic	iACR	3.53158	3.93342e-08	5.33703e-06	21	Rank1	Cn
A_C_peak_108612	chrC04	23680260	23680549	-	BnaC04g22680D	Intergenic	iACR	3.69211	8.83914e-09	1.43245e-06	22	Rank2	Cn
A_C_peak_108613	chrC04	23682264	23682812	-	BnaC04g22680D	Intergenic	iACR	3.69211	8.83914e-09	1.43245e-06	22	Rank2	Cn
A_C_peak_108615	chrC04	23698280	23699465	+	BnaC04g22690D	Intergenic	iACR	5.29737	3.72821e-16	1.9454e-13	32	Rank8	Cn
A_C_peak_108619	chrC04	23710163	23711036	+	BnaC04g22700D	TTS (BnaC04g22710D)	gACR	4.6832	9.54333e-15	4.30002e-12	33	Rank8	Cn
A_C_peak_108623	chrC04	23722577	23724011	-	BnaC04g22730D	Intergenic	iACR	4.7619	2.59693e-14	1.09835e-11	31	Rank7	Cn
A_C_peak_108625	chrC04	23730140	23730959	+	BnaC04g22750D	exon (BnaC04g22750D, exon 2 of 2)	gACR	3.88889	1.29906e-10	3.08404e-08	27	Rank6	Cn
A_C_peak_108628	chrC04	23735164	23735664	+	BnaC04g22760D	exon (BnaC04g22760D, exon 4 of 10)	gACR	3.53659	8.07309e-10	1.62787e-07	28	Rank6	Cn
A_C_peak_108629	chrC04	23735763	23736139	+	BnaC04g22760D	exon (BnaC04g22760D, exon 7 of 10)	gACR	3.75	5.92257e-10	1.21778e-07	26	Rank5	Cn
A_C_peak_108639	chrC04	23779395	23779663	-	BnaC04g22830D	TTS (BnaC04g22820D)	gACR	4.33421	1.51126e-11	4.42099e-09	26	Rank5	Cn
A_C_peak_108642	chrC04	23784875	23786278	+	BnaC04g22850D	promoter-TSS (BnaC04g22850D)	gACR	5.39216	9.70041e-25	8.57749e-22	54	Rank10	Cn
A_C_peak_108644	chrC04	23803802	23804177	-	BnaC04g22860D	Intergenic	iACR	3.53158	3.93342e-08	5.33703e-06	21	Rank1	Cn
A_C_peak_108654	chrC04	23832469	23833034	-	BnaC04g22880D	Intergenic	iACR	5.90062	8.64251e-20	5.91752e-17	37	Rank9	Cn
A_C_peak_108662	chrC04	23856407	23857554	-	BnaC04g22890D	intron (BnaC04g22890D, intron 3 of 3)	gACR	7.34463	1.85618e-30	2.04211e-27	51	Rank10	Cn
A_C_peak_108673	chrC04	23919317	23919667	+	BnaC04g22930D	Intergenic	iACR	12.8421	2.39861e-64	5.13322e-61	79	Rank10	Cn
A_C_peak_108674	chrC04	23922957	23923412	-	BnaC04g22940D	Intergenic	iACR	3.53158	3.93342e-08	5.33703e-06	21	Rank1	Cn
A_C_peak_108678	chrC04	23946960	23947371	-	BnaC04g22950D	Intergenic	iACR	3.65497	3.48811e-09	6.02712e-07	24	Rank4	Cn
A_C_peak_108679	chrC04	23948308	23948717	-	BnaC04g22950D	Intergenic	iACR	3.5014	9.17339e-09	1.43245e-06	24	Rank4	Cn
A_C_peak_108689	chrC04	23969909	23970343	+	BnaC04g22990D	exon (BnaC04g22990D, exon 1 of 4)	gACR	4.01316	3.94703e-10	8.79144e-08	24	Rank4	Cn
A_C_peak_108692	chrC04	23981778	23982550	+	BnaC04g22990D	Intergenic	iACR	9.63158	9.01986e-42	1.33515e-38	59	Rank10	Cn
A_C_peak_1087	chrA01	5835195	5836381	-	BnaA01g11690D	exon (BnaA01g11690D, exon 2 of 3)	gACR	4.65526	5.01487e-13	1.8457e-10	28	Rank6	An
A_C_peak_108707	chrC04	24082765	24083071	+	BnaC04g23030D	TTS (BnaC04g23030D)	gACR	4.05117	6.75507e-14	2.76758e-11	37	Rank9	Cn
A_C_peak_108735	chrC04	24229403	24230386	+	BnaC04g23120D	Intergenic	iACR	4.17369	7.86774e-11	2.02004e-08	25	Rank4	Cn
A_C_peak_108736	chrC04	24231941	24233394	+	BnaC04g23120D	intron (BnaC04g23120D, intron 4 of 8)	gACR	3.50318	4.63276e-08	5.78642e-06	21	Rank1	Cn
A_C_peak_108742	chrC04	24249072	24249693	-	BnaC04g23150D	Intergenic	iACR	3.42262	2.24352e-13	8.50766e-11	45	Rank9	Cn
A_C_peak_10876	chrA03	9081653	9081937	-	BnaA03g19200D	Intergenic	iACR	3.69211	8.83914e-09	1.43245e-06	22	Rank2	An
A_C_peak_108762	chrC04	24313576	24315112	-	BnaC04g23200D	Intergenic	iACR	5.13684	2.36543e-15	1.14304e-12	31	Rank7	Cn
A_C_peak_108764	chrC04	24330024	24332035	+	BnaC04g23210D	Intergenic	iACR	4.57064	4.38763e-14	1.82516e-11	32	Rank8	Cn
A_C_peak_108771	chrC04	24351915	24352819	+	BnaC04g23220D	TTS (BnaC04g23230D)	gACR	4.17369	7.86774e-11	2.02004e-08	25	Rank4	Cn
A_C_peak_10878	chrA03	9087926	9088382	-	BnaA03g19210D	exon (BnaA03g19210D, exon 2 of 2)	gACR	5.26316	1.97875e-16	1.04974e-13	33	Rank8	An
A_C_peak_108783	chrC04	24385800	24386367	-	BnaC04g23270D	Intergenic	iACR	3.56083	1.09698e-08	1.63791e-06	23	Rank3	Cn
A_C_peak_108789	chrC04	24404121	24404419	+	BnaC04g23280D	Intergenic	iACR	24.2395	1.97642e-159	8.74621e-156	150	Rank10	Cn
A_C_peak_108794	chrC04	24422241	24423470	+	BnaC04g23310D	intron (BnaC04g23310D, intron 1 of 4)	gACR	3.55191	3.82578e-09	6.56432e-07	25	Rank4	Cn
A_C_peak_108810	chrC04	24492726	24494461	-	BnaC04g23390D	intron (BnaC04g23380D, intron 7 of 11)	gACR	5.13684	2.36543e-15	1.14304e-12	31	Rank7	Cn
A_C_peak_108817	chrC04	24507028	24507945	-	BnaC04g23420D	TTS (BnaC04g23420D)	gACR	4.81579	8.6838e-14	3.52834e-11	29	Rank6	Cn
A_C_peak_108820	chrC04	24514403	24515133	-	BnaC04g23430D	exon (BnaC04g23430D, exon 2 of 3)	gACR	3.57918	6.32659e-11	1.64274e-08	32	Rank8	Cn
A_C_peak_108822	chrC04	24517206	24517797	-	BnaC04g23440D	TTS (BnaC04g23440D)	gACR	3.84615	5.98398e-14	2.4611e-11	40	Rank9	Cn
A_C_peak_10883	chrA03	9097670	9098397	+	BnaA03g19250D	TTS (BnaA03g19250D)	gACR	4.25791	9.89578e-14	3.86705e-11	34	Rank8	An
A_C_peak_10885	chrA03	9103870	9104703	-	BnaA03g19280D	exon (BnaA03g19280D, exon 1 of 3)	gACR	6.74211	6.49621e-24	5.58625e-21	41	Rank9	An
A_C_peak_108860	chrC04	24657403	24658258	+	BnaC04g23630D	Intergenic	iACR	4.24242	9.15251e-16	4.54067e-13	41	Rank9	Cn
A_C_peak_108874	chrC04	24705430	24705689	+	BnaC04g23700D	Intergenic	iACR	3.54938	2.0448e-08	2.91447e-06	22	Rank2	Cn
A_C_peak_108876	chrC04	24708051	24708818	+	BnaC04g23700D	promoter-TSS (BnaC04g23700D)	gACR	4.49474	2.80092e-12	9.23336e-10	27	Rank6	Cn
A_C_peak_108879	chrC04	24715665	24716151	+	BnaC04g23710D	Intergenic	iACR	3.53158	3.93342e-08	5.33703e-06	21	Rank1	Cn
A_C_peak_10888	chrA03	9115392	9115760	+	BnaA03g19300D	intron (BnaA03g19300D, intron 1 of 3)	gACR	4.01316	3.94703e-10	8.79144e-08	24	Rank3	An
A_C_peak_108891	chrC04	24742484	24744090	-	BnaC04g23730D	Intergenic	iACR	4.03226	1.40052e-11	4.11377e-09	29	Rank6	Cn
A_C_peak_10890	chrA03	9121121	9121962	+	BnaA03g19310D	exon (BnaA03g19310D, exon 2 of 2)	gACR	4.17369	7.86774e-11	2.02004e-08	25	Rank4	An
A_C_peak_108903	chrC04	24770929	24771450	-	BnaC04g23740D	Intergenic	iACR	3.59195	5.17416e-09	8.70142e-07	24	Rank4	Cn
A_C_peak_108917	chrC04	24808044	24808953	+	BnaC04g23800D	exon (BnaC04g23800D, exon 3 of 4)	gACR	3.85263	1.9055e-09	3.64267e-07	23	Rank3	Cn
A_C_peak_108938	chrC04	24885834	24887064	+	BnaC04g23820D	Intergenic	iACR	4.01316	3.94703e-10	8.79144e-08	24	Rank4	Cn
A_C_peak_108945	chrC04	24938710	24940005	-	BnaC04g23830D	exon (BnaC04g23830D, exon 2 of 2)	gACR	3.55603	7.59154e-11	1.95384e-08	32	Rank8	Cn
A_C_peak_108948	chrC04	24949508	24950343	-	BnaC04g23850D	Intergenic	iACR	4.00844	9.62432e-14	3.76314e-11	37	Rank9	Cn
A_C_peak_108950	chrC04	24956632	24957379	+	BnaC04g23860D	promoter-TSS (BnaC04g23860D)	gACR	3.42593	2.56324e-11	6.96931e-09	36	Rank8	Cn
A_C_peak_108959	chrC04	24973924	24974343	-	BnaC04g23890D	Intergenic	iACR	3.53846	2.18178e-08	3.09507e-06	22	Rank2	Cn
A_C_peak_108960	chrC04	24975780	24976660	-	BnaC04g23890D	Intergenic	iACR	3.53158	3.93342e-08	5.33703e-06	21	Rank1	Cn
A_C_peak_108961	chrC04	24987365	24988237	+	BnaC04g23900D	Intergenic	iACR	13.4561	5.21543e-77	1.29405e-73	94	Rank10	Cn
A_C_peak_108963	chrC04	24993231	24993772	+	BnaC04g23900D	Intergenic	iACR	3.52564	9.65406e-11	2.32895e-08	32	Rank8	Cn
A_C_peak_108974	chrC04	25009708	25010250	-	BnaC04g23940D	promoter-TSS (BnaC04g23940D)	gACR	3.79242	5.96033e-13	2.0945e-10	37	Rank9	Cn
A_C_peak_108988	chrC04	25055648	25055976	+	BnaC04g24010D	Intergenic	iACR	3.69211	8.83914e-09	1.43245e-06	22	Rank2	Cn
A_C_peak_108999	chrC04	25085943	25086937	+	BnaC04g24050D	Intergenic	iACR	3.77155	4.29903e-12	1.33229e-09	34	Rank8	Cn
A_C_peak_1090	chrA01	5863636	5864375	+	BnaA01g11750D	exon (BnaA01g11760D, exon 5 of 7)	gACR	4.24431	1.7883e-15	8.71244e-13	40	Rank9	An
A_C_peak_109029	chrC04	25145493	25145765	+	BnaC04g24100D	Intergenic	iACR	3.45304	1.24919e-08	1.84714e-06	24	Rank4	Cn
A_C_peak_109031	chrC04	25151711	25152754	+	BnaC04g24110D	Intergenic	iACR	4.33421	1.51126e-11	4.42099e-09	26	Rank5	Cn
A_C_peak_109047	chrC04	25198204	25198474	+	BnaC04g24160D	Intergenic	iACR	6.38629	1.65585e-58	3.26565e-55	122	Rank10	Cn
A_C_peak_109048	chrC04	25198570	25198845	+	BnaC04g24160D	Intergenic	iACR	4.30328	1.0585e-28	1.10433e-25	83	Rank10	Cn
A_C_peak_109050	chrC04	25200406	25201048	+	BnaC04g24160D	Intergenic	iACR	5.88235	1.19975e-56	2.30022e-53	127	Rank10	Cn
A_C_peak_109056	chrC04	25220635	25221094	-	BnaC04g24170D	exon (BnaC04g24160D, exon 24 of 26)	gACR	3.69928	7.98656e-11	2.02004e-08	30	Rank7	Cn
A_C_peak_109080	chrC04	25270569	25271712	-	BnaC04g24260D	intron (BnaC04g24260D, intron 5 of 7)	gACR	3.9916	1.10718e-13	4.30715e-11	37	Rank9	Cn
A_C_peak_109081	chrC04	25276088	25277101	-	BnaC04g24260D	Intergenic	iACR	6.05769	9.91425e-31	1.10581e-27	62	Rank10	Cn
A_C_peak_1091	chrA01	5864638	5865407	-	BnaA01g11760D	exon (BnaA01g11760D, exon 2 of 7)	gACR	9.10973	3.28625e-56	6.26556e-53	87	Rank10	An
A_C_peak_109109	chrC04	25334542	25336688	+	BnaC04g24330D	exon (BnaC04g24330D, exon 2 of 2)	gACR	4.81579	8.6838e-14	3.52834e-11	29	Rank6	Cn
A_C_peak_109111	chrC04	25345430	25346634	+	BnaC04g24400D	exon (BnaC04g24400D, exon 1 of 2)	gACR	4.17369	7.86774e-11	2.02004e-08	25	Rank4	Cn
A_C_peak_109116	chrC04	25368172	25370194	+	BnaC04g24410D	intron (BnaC04g24410D, intron 4 of 8)	gACR	4.5098	2.36227e-25	2.15566e-22	68	Rank10	Cn
A_C_peak_10912	chrA03	9206102	9206688	-	BnaA03g19450D	promoter-TSS (BnaA03g19450D)	gACR	4.49474	2.80092e-12	9.23336e-10	27	Rank5	An
A_C_peak_109120	chrC04	25393198	25394430	+	BnaC04g24430D	exon (BnaC04g24430D, exon 2 of 2)	gACR	3.53158	3.93342e-08	5.33703e-06	21	Rank1	Cn
A_C_peak_109127	chrC04	25410680	25410943	-	BnaC04g24440D	Intergenic	iACR	3.54938	2.0448e-08	2.91447e-06	22	Rank2	Cn
A_C_peak_109129	chrC04	25412017	25412321	-	BnaC04g24440D	Intergenic	iACR	3.53158	3.93342e-08	5.33703e-06	21	Rank1	Cn
A_C_peak_109131	chrC04	25419361	25419655	-	BnaC04g24440D	Intergenic	iACR	3.65079	1.12494e-08	1.67687e-06	22	Rank2	Cn
A_C_peak_109134	chrC04	25424734	25425467	+	BnaC04g24450D	exon (BnaC04g24450D, exon 3 of 3)	gACR	8.01887	6.79329e-41	9.86257e-38	67	Rank10	Cn
A_C_peak_109136	chrC04	25439453	25439935	+	BnaC04g24470D	TTS (BnaC04g24460D)	gACR	3.69211	8.83914e-09	1.43245e-06	22	Rank2	Cn
A_C_peak_109137	chrC04	25444971	25445603	+	BnaC04g24470D	Intergenic	iACR	3.9548	8.43044e-11	2.04951e-08	27	Rank6	Cn
A_C_peak_109140	chrC04	25454353	25454661	+	BnaC04g24480D	exon (BnaC04g24480D, exon 2 of 2)	gACR	3.64865	1.15303e-09	2.27693e-07	26	Rank5	Cn
A_C_peak_109143	chrC04	25459097	25459345	+	BnaC04g24490D	Intergenic	iACR	3.66197	1.87811e-09	3.59642e-07	25	Rank4	Cn
A_C_peak_109145	chrC04	25460858	25461508	+	BnaC04g24490D	exon (BnaC04g24490D, exon 3 of 6)	gACR	4.49474	2.80092e-12	9.23336e-10	27	Rank6	Cn
A_C_peak_109156	chrC04	25483486	25484075	-	BnaC04g24530D	intron (BnaC04g24530D, intron 1 of 1)	gACR	4.8048	1.9635e-14	8.38494e-12	31	Rank7	Cn
A_C_peak_109177	chrC04	25541358	25541734	-	BnaC04g24580D	Intergenic	iACR	12.8421	2.39861e-64	5.13322e-61	79	Rank10	Cn
A_C_peak_109180	chrC04	25557168	25557496	-	BnaC04g24590D	Intergenic	iACR	3.88199	8.66244e-10	1.74004e-07	24	Rank4	Cn
A_C_peak_109185	chrC04	25568205	25568855	-	BnaC04g24590D	intron (BnaC04g24590D, intron 1 of 1)	gACR	4.97632	1.45586e-14	6.47336e-12	30	Rank7	Cn
A_C_peak_109187	chrC04	25574836	25575624	+	BnaC04g24600D	TTS (BnaC04g24600D)	gACR	3.53158	3.93342e-08	5.33703e-06	21	Rank1	Cn
A_C_peak_109189	chrC04	25581901	25582802	+	BnaC04g24610D	promoter-TSS (BnaC04g24610D)	gACR	3.56125	6.27769e-09	1.04143e-06	24	Rank4	Cn
A_C_peak_10919	chrA03	9237934	9238899	-	BnaA03g19510D	intron (BnaA03g19510D, intron 4 of 6)	gACR	3.44353	1.32776e-08	1.95601e-06	24	Rank3	An
A_C_peak_109190	chrC04	25583200	25583547	+	BnaC04g24610D	intron (BnaC04g24610D, intron 2 of 2)	gACR	3.45821	2.06414e-08	2.93975e-06	23	Rank3	Cn
A_C_peak_109192	chrC04	25586496	25587338	+	BnaC04g24610D	Intergenic	iACR	4.29799	2.35841e-12	7.83285e-10	29	Rank6	Cn
A_C_peak_109199	chrC04	25604634	25604965	+	BnaC04g24640D	Intergenic	iACR	3.59375	1.57282e-08	2.28649e-06	22	Rank2	Cn
A_C_peak_109200	chrC04	25609445	25609713	+	BnaC04g24640D	promoter-TSS (BnaC04g24640D)	gACR	4.81579	8.6838e-14	3.52834e-11	29	Rank6	Cn
A_C_peak_109203	chrC04	25618348	25618725	+	BnaC04g24650D	Intergenic	iACR	4.01316	3.94703e-10	8.79144e-08	24	Rank4	Cn
A_C_peak_10921	chrA03	9264701	9265092	-	BnaA03g19550D	intron (BnaA03g19550D, intron 3 of 9)	gACR	3.53158	3.93342e-08	5.33703e-06	21	Rank1	An
A_C_peak_109226	chrC04	25668314	25668746	-	BnaC04g24720D	TTS (BnaC04g24710D)	gACR	3.53982	1.24764e-08	1.84587e-06	23	Rank3	Cn
A_C_peak_109228	chrC04	25670187	25671240	-	BnaC04g24730D	promoter-TSS (BnaC04g24720D)	gACR	4.3257	1.20127e-13	4.65983e-11	33	Rank8	Cn
A_C_peak_109247	chrC04	25723828	25724436	+	BnaC04g24850D	exon (BnaC04g24850D, exon 2 of 2)	gACR	4.17559	1.24368e-14	5.55687e-12	38	Rank9	Cn
A_C_peak_109250	chrC04	25732986	25733895	+	BnaC04g24860D	promoter-TSS (BnaC04g24860D)	gACR	4.55882	2.08238e-13	7.91863e-11	30	Rank7	Cn
A_C_peak_109251	chrC04	25734255	25735206	+	BnaC04g24860D	TTS (BnaC04g24860D)	gACR	4.01316	3.94703e-10	8.79144e-08	24	Rank4	Cn
A_C_peak_109254	chrC04	25747966	25749534	+	BnaC04g24870D	promoter-TSS (BnaC04g24870D)	gACR	4.65526	5.01487e-13	1.8457e-10	28	Rank6	Cn
A_C_peak_109262	chrC04	25771294	25772214	+	BnaC04g24920D	promoter-TSS (BnaC04g24920D)	gACR	3.69211	8.83914e-09	1.43245e-06	22	Rank2	Cn
A_C_peak_109274	chrC04	25798034	25799560	+	BnaC04g24940D	intron (BnaC04g24940D, intron 1 of 8)	gACR	4.46927	1.82066e-13	6.95569e-11	31	Rank7	Cn
A_C_peak_109279	chrC04	25815355	25816110	+	BnaC04g24960D	promoter-TSS (BnaC04g24950D)	gACR	4.26009	1.23401e-14	5.51468e-12	37	Rank9	Cn
A_C_peak_109280	chrC04	25816259	25817055	+	BnaC04g24960D	exon (BnaC04g24960D, exon 4 of 5)	gACR	4.13712	2.46524e-13	9.31665e-11	34	Rank8	Cn
A_C_peak_109288	chrC04	25837717	25838891	+	BnaC04g24970D	TTS (BnaC04g24970D)	gACR	3.57143	3.36961e-09	5.83472e-07	25	Rank4	Cn
A_C_peak_109289	chrC04	25844209	25844747	+	BnaC04g24980D	Intergenic	iACR	3.69211	8.83914e-09	1.43245e-06	22	Rank2	Cn
A_C_peak_109297	chrC04	25859833	25860139	-	BnaC04g25010D	promoter-TSS (BnaC04g25010D)	gACR	4.12698	1.04184e-10	2.50317e-08	25	Rank4	Cn
A_C_peak_109302	chrC04	25869384	25870094	+	BnaC04g25020D	Intergenic	iACR	5.29737	3.72821e-16	1.9454e-13	32	Rank8	Cn
A_C_peak_109303	chrC04	25875394	25876366	+	BnaC04g25020D	exon (BnaC04g25020D, exon 1 of 2)	gACR	3.98773	2.43131e-10	5.57378e-08	25	Rank4	Cn
A_C_peak_109304	chrC04	25876663	25877157	+	BnaC04g25020D	TTS (BnaC04g25020D)	gACR	6.62162	9.96644e-27	9.67676e-24	48	Rank9	Cn
A_C_peak_109308	chrC04	25889700	25889995	-	BnaC04g25040D	Intergenic	iACR	4.51977	1.29432e-13	5.00737e-11	31	Rank7	Cn
A_C_peak_109315	chrC04	25910454	25911793	-	BnaC04g25050D	Intergenic	iACR	3.63423	2.57395e-18	1.5819e-15	61	Rank10	Cn
A_C_peak_109327	chrC04	25933228	25933510	+	BnaC04g25070D	Intergenic	iACR	3.57143	6.30333e-10	1.29083e-07	28	Rank6	Cn
A_C_peak_109332	chrC04	25944137	25944734	+	BnaC04g25090D	promoter-TSS (BnaC04g25090D)	gACR	3.93258	9.749e-11	2.35061e-08	27	Rank6	Cn
A_C_peak_109389	chrC04	26174707	26175045	-	BnaC04g25210D	TTS (BnaC04g25210D)	gACR	12.4754	1.20091e-183	5.92311e-180	252	Rank10	Cn
A_C_peak_10939	chrA03	9306047	9306827	-	BnaA03g19630D	exon (BnaA03g19630D, exon 2 of 3)	gACR	3.86997	9.31537e-10	1.86333e-07	24	Rank3	An
A_C_peak_109407	chrC04	26217460	26218904	+	BnaC04g25300D	exon (BnaC04g25300D, exon 4 of 5)	gACR	4.01891	1.16512e-12	3.98465e-10	33	Rank8	Cn
A_C_peak_109420	chrC04	26257759	26258025	-	BnaC04g25310D	exon (BnaC04g25310D, exon 2 of 3)	gACR	4.97632	1.45586e-14	6.47336e-12	30	Rank7	Cn
A_C_peak_109428	chrC04	26287452	26288743	-	BnaC04g25320D	Intergenic	iACR	4.81579	8.6838e-14	3.52834e-11	29	Rank6	Cn
A_C_peak_109429	chrC04	26291231	26291554	-	BnaC04g25320D	Intergenic	iACR	4.17369	7.86774e-11	2.02004e-08	25	Rank4	Cn
A_C_peak_10943	chrA03	9317021	9317282	+	BnaA03g19650D	TTS (BnaA03g19650D)	gACR	3.53158	3.93342e-08	5.33703e-06	21	Rank1	An
A_C_peak_109432	chrC04	26304348	26304709	-	BnaC04g25320D	Intergenic	iACR	3.53158	3.93342e-08	5.33703e-06	21	Rank1	Cn
A_C_peak_109444	chrC04	26329739	26330111	-	BnaC04g25340D	Intergenic	iACR	3.54108	7.13149e-09	1.17284e-06	24	Rank4	Cn
A_C_peak_109447	chrC04	26339262	26339607	-	BnaC04g25340D	intron (BnaC04g25340D, intron 3 of 4)	gACR	3.85263	1.9055e-09	3.64267e-07	23	Rank3	Cn
A_C_peak_109462	chrC04	26368382	26368779	-	BnaC04g25350D	Intergenic	iACR	4.49474	2.80092e-12	9.23336e-10	27	Rank6	Cn
A_C_peak_109463	chrC04	26452248	26453163	+	BnaC04g25360D	promoter-TSS (BnaC04g25360D)	gACR	4.17369	7.86774e-11	2.02004e-08	25	Rank4	Cn
A_C_peak_109469	chrC04	26473051	26473417	+	BnaC04g25380D	Intergenic	iACR	4.33421	1.51126e-11	4.42099e-09	26	Rank5	Cn
A_C_peak_109470	chrC04	26474600	26475053	+	BnaC04g25380D	Intergenic	iACR	5.61842	8.4836e-18	5.07773e-15	34	Rank8	Cn
A_C_peak_109471	chrC04	26475208	26475461	+	BnaC04g25380D	Intergenic	iACR	4.97632	1.45586e-14	6.47336e-12	30	Rank7	Cn
A_C_peak_109478	chrC04	26507367	26507783	+	BnaC04g25390D	Intergenic	iACR	4.01316	3.94703e-10	8.79144e-08	24	Rank4	Cn
A_C_peak_10948	chrA03	9329185	9329537	-	BnaA03g19670D	promoter-TSS (BnaA03g19670D)	gACR	5.13684	2.36543e-15	1.14304e-12	31	Rank7	An
A_C_peak_109481	chrC04	26514658	26515351	+	BnaC04g25390D	exon (BnaC04g25390D, exon 1 of 2)	gACR	4.33421	1.51126e-11	4.42099e-09	26	Rank5	Cn
A_C_peak_109482	chrC04	26515510	26515969	+	BnaC04g25390D	exon (BnaC04g25390D, exon 1 of 2)	gACR	4.33421	1.51126e-11	4.42099e-09	26	Rank5	Cn
A_C_peak_109496	chrC04	26559007	26559369	-	BnaC04g25420D	exon (BnaC04g25420D, exon 3 of 9)	gACR	4.81579	8.6838e-14	3.52834e-11	29	Rank6	Cn
A_C_peak_109504	chrC04	26589522	26590093	-	BnaC04g25470D	intron (BnaC04g25470D, intron 5 of 8)	gACR	3.98323	1.18716e-13	4.60787e-11	37	Rank9	Cn
A_C_peak_109505	chrC04	26591214	26591730	-	BnaC04g25470D	promoter-TSS (BnaC04g25470D)	gACR	5.05181	1.31465e-17	7.63203e-15	38	Rank9	Cn
A_C_peak_109509	chrC04	26603408	26603699	-	BnaC04g25480D	Intergenic	iACR	3.53158	3.93342e-08	5.33703e-06	21	Rank1	Cn
A_C_peak_109511	chrC04	26604329	26604611	-	BnaC04g25480D	Intergenic	iACR	3.85263	1.9055e-09	3.64267e-07	23	Rank3	Cn
A_C_peak_109514	chrC04	26616609	26616959	-	BnaC04g25490D	TTS (BnaC04g25490D)	gACR	3.69211	8.83914e-09	1.43245e-06	22	Rank2	Cn
A_C_peak_109515	chrC04	26617161	26618585	-	BnaC04g25490D	intron (BnaC04g25490D, intron 5 of 8)	gACR	3.69211	8.83914e-09	1.43245e-06	22	Rank2	Cn
A_C_peak_109516	chrC04	26619032	26619711	-	BnaC04g25490D	promoter-TSS (BnaC04g25490D)	gACR	6.90263	7.8759e-25	7.06025e-22	42	Rank9	Cn
A_C_peak_109517	chrC04	26625084	26625659	-	BnaC04g25490D	Intergenic	iACR	4.33421	1.51126e-11	4.42099e-09	26	Rank5	Cn
A_C_peak_109520	chrC04	26629013	26629279	+	BnaC04g25500D	Intergenic	iACR	3.53158	3.93342e-08	5.33703e-06	21	Rank1	Cn
A_C_peak_10953	chrA03	9346797	9347051	+	BnaA03g19720D	Intergenic	iACR	3.53158	3.93342e-08	5.33703e-06	21	Rank1	An
A_C_peak_109536	chrC04	26667143	26667946	-	BnaC04g25550D	TTS (BnaC04g25550D)	gACR	3.4153	1.59188e-08	2.31244e-06	24	Rank4	Cn
A_C_peak_109555	chrC04	26719932	26720805	-	BnaC04g25560D	promoter-TSS (BnaC04g25560D)	gACR	3.83523	3.40651e-10	7.6572e-08	26	Rank5	Cn
A_C_peak_109559	chrC04	26732232	26733013	-	BnaC04g25560D	Intergenic	iACR	3.53158	3.93342e-08	5.33703e-06	21	Rank1	Cn
A_C_peak_109563	chrC04	26753356	26753788	+	BnaC04g25580D	intron (BnaC04g25570D, intron 2 of 2)	gACR	4.05983	6.28941e-14	2.58285e-11	37	Rank9	Cn
A_C_peak_109574	chrC04	26783178	26783573	-	BnaC04g25650D	TTS (BnaC04g25650D)	gACR	5.77895	1.22682e-18	7.80315e-16	35	Rank8	Cn
A_C_peak_109576	chrC04	26789435	26790782	+	BnaC04g25660D	intron (BnaC04g25660D, intron 1 of 1)	gACR	3.74396	5.75957e-11	1.5046e-08	30	Rank7	Cn
A_C_peak_109578	chrC04	26793499	26793965	+	BnaC04g25660D	TTS (BnaC04g25660D)	gACR	3.52941	1.32999e-08	1.95839e-06	23	Rank3	Cn
A_C_peak_109580	chrC04	26868914	26870019	-	BnaC04g25670D	TTS (BnaC04g25670D)	gACR	4.17369	7.86774e-11	2.02004e-08	25	Rank4	Cn
A_C_peak_109623	chrC04	27021709	27023294	+	BnaC04g25760D	Intergenic	iACR	3.82309	1.67541e-16	8.92545e-14	50	Rank10	Cn
A_C_peak_109625	chrC04	27024337	27025103	+	BnaC04g25770D	promoter-TSS (BnaC04g25770D)	gACR	3.5868	4.16908e-15	1.92566e-12	49	Rank9	Cn
A_C_peak_109629	chrC04	27035364	27036072	+	BnaC04g25790D	exon (BnaC04g25790D, exon 2 of 3)	gACR	4.13534	6.19741e-16	3.11021e-13	43	Rank9	Cn
A_C_peak_109640	chrC04	27066988	27067246	-	BnaC04g25840D	exon (BnaC04g25840D, exon 2 of 2)	gACR	15.7143	6.51778e-96	1.92646e-92	109	Rank10	Cn
A_C_peak_109646	chrC04	27083767	27084061	-	BnaC04g25850D	Intergenic	iACR	3.53158	3.93342e-08	5.33703e-06	21	Rank1	Cn
A_C_peak_109647	chrC04	27088669	27089441	-	BnaC04g25850D	promoter-TSS (BnaC04g25850D)	gACR	3.69211	8.83914e-09	1.43245e-06	22	Rank2	Cn
A_C_peak_109648	chrC04	27089773	27090069	-	BnaC04g25850D	Intergenic	iACR	4.60317	6.91035e-13	2.41402e-10	28	Rank6	Cn
A_C_peak_109650	chrC04	27094522	27095141	-	BnaC04g25860D	TTS (BnaC04g25860D)	gACR	3.62694	7.53286e-10	1.52595e-07	27	Rank6	Cn
A_C_peak_109651	chrC04	27095257	27096109	-	BnaC04g25860D	TTS (BnaC04g25870D)	gACR	3.57143	3.36961e-09	5.83472e-07	25	Rank4	Cn
A_C_peak_109654	chrC04	27101365	27101664	-	BnaC04g25880D	Intergenic	iACR	6.4759	1.36082e-23	1.14417e-20	42	Rank9	Cn
A_C_peak_109655	chrC04	27101956	27102207	-	BnaC04g25880D	Intergenic	iACR	5.29737	3.72821e-16	1.9454e-13	32	Rank8	Cn
A_C_peak_109660	chrC04	27111327	27112288	-	BnaC04g25890D	Intergenic	iACR	3.95137	3.04117e-10	6.87955e-08	25	Rank4	Cn
A_C_peak_109661	chrC04	27116434	27118085	-	BnaC04g25890D	exon (BnaC04g25900D, exon 7 of 9)	gACR	3.52941	1.32999e-08	1.95839e-06	23	Rank3	Cn
A_C_peak_109664	chrC04	27125908	27126821	-	BnaC04g25910D	TTS (BnaC04g25910D)	gACR	4.84634	1.26616e-17	7.35631e-15	40	Rank9	Cn
A_C_peak_109680	chrC04	27184042	27184725	+	BnaC04g25950D	intron (BnaC04g25950D, intron 1 of 2)	gACR	3.69458	1.4816e-10	3.49092e-08	29	Rank6	Cn
A_C_peak_109681	chrC04	27184878	27185998	+	BnaC04g25950D	exon (BnaC04g25950D, exon 2 of 3)	gACR	4.3257	1.20127e-13	4.65983e-11	33	Rank8	Cn
A_C_peak_109688	chrC04	27203231	27203677	-	BnaC04g25960D	Intergenic	iACR	6.42105	4.11794e-22	3.24414e-19	39	Rank9	Cn
A_C_peak_109704	chrC04	27258269	27258584	-	BnaC04g25990D	Intergenic	iACR	5.77895	1.22682e-18	7.80315e-16	35	Rank8	Cn
A_C_peak_109706	chrC04	27268358	27268877	-	BnaC04g26000D	Intergenic	iACR	4.01316	3.94703e-10	8.79144e-08	24	Rank4	Cn
A_C_peak_109707	chrC04	27281606	27281885	-	BnaC04g26000D	Intergenic	iACR	4.01316	3.94703e-10	8.79144e-08	24	Rank4	Cn
A_C_peak_109712	chrC04	27344363	27344854	+	BnaC04g26050D	Intergenic	iACR	3.69069	1.39203e-13	5.37069e-11	41	Rank9	Cn
A_C_peak_10974	chrA03	9449170	9449496	+	BnaA03g19860D	Intergenic	iACR	3.53158	3.93342e-08	5.33703e-06	21	Rank1	An
A_C_peak_109740	chrC04	27520707	27521106	-	BnaC04g26140D	exon (BnaC04g26140D, exon 1 of 3)	gACR	3.52273	2.96784e-10	6.72388e-08	30	Rank7	Cn
A_C_peak_109742	chrC04	27523272	27524227	+	BnaC04g26150D	promoter-TSS (BnaC04g26150D)	gACR	7.67196	1.62693e-34	2.02764e-31	57	Rank10	Cn
A_C_peak_10975	chrA03	9449829	9450154	+	BnaA03g19860D	Intergenic	iACR	3.69211	8.83914e-09	1.43245e-06	22	Rank2	An
A_C_peak_109756	chrC04	27562791	27563402	+	BnaC04g26180D	Intergenic	iACR	3.46756	4.50402e-10	9.40763e-08	30	Rank7	Cn
A_C_peak_109764	chrC04	27628176	27629001	-	BnaC04g26200D	Intergenic	iACR	4.81579	8.6838e-14	3.52834e-11	29	Rank6	Cn
A_C_peak_109776	chrC04	27649484	27650157	-	BnaC04g26210D	Intergenic	iACR	5.9501	7.45332e-30	8.07216e-27	61	Rank10	Cn
A_C_peak_109787	chrC04	27675431	27675957	+	BnaC04g26260D	intron (BnaC04g26260D, intron 1 of 2)	gACR	4.51895	2.70421e-13	1.01838e-10	30	Rank7	Cn
A_C_peak_109799	chrC04	27698877	27699979	+	BnaC04g26320D	promoter-TSS (BnaC04g26320D)	gACR	5.06198	3.28194e-21	2.42885e-18	48	Rank9	Cn
A_C_peak_1098	chrA01	5895119	5895518	-	BnaA01g11800D	TTS (BnaA01g11800D)	gACR	3.69211	8.83914e-09	1.43245e-06	22	Rank1	An
A_C_peak_10980	chrA03	9463103	9463647	-	BnaA03g19900D	Intergenic	iACR	5.01567	5.07189e-15	2.32965e-12	31	Rank7	An
A_C_peak_109800	chrC04	27700140	27700545	+	BnaC04g26320D	promoter-TSS (BnaC04g26320D)	gACR	3.57995	3.38649e-10	7.61518e-08	29	Rank6	Cn
A_C_peak_109801	chrC04	27700847	27701483	+	BnaC04g26320D	TTS (BnaC04g26320D)	gACR	3.45679	2.44405e-09	4.32494e-07	27	Rank6	Cn
A_C_peak_109803	chrC04	27727726	27728032	+	BnaC04g26340D	Intergenic	iACR	4.49474	2.80092e-12	9.23336e-10	27	Rank6	Cn
A_C_peak_109806	chrC04	27733329	27734489	+	BnaC04g26340D	promoter-TSS (BnaC04g26340D)	gACR	4.48718	1.82255e-14	7.79776e-12	34	Rank8	Cn
A_C_peak_109813	chrC04	27757219	27758391	+	BnaC04g26360D	intron (BnaC04g26360D, intron 4 of 4)	gACR	3.85263	1.9055e-09	3.64267e-07	23	Rank3	Cn
A_C_peak_109814	chrC04	27763484	27766552	-	BnaC04g26390D	promoter-TSS (BnaC04g26390D)	gACR	4.12234	3.91895e-12	1.21944e-09	30	Rank7	Cn
A_C_peak_109816	chrC04	27821864	27822787	-	BnaC04g26410D	TTS (BnaC04g26410D)	gACR	6.42458	9.2406e-25	8.17561e-22	45	Rank9	Cn
A_C_peak_109823	chrC04	27839837	27840114	-	BnaC04g26420D	Intergenic	iACR	3.6036	8.45084e-09	1.37452e-06	23	Rank3	Cn
A_C_peak_109827	chrC04	27843585	27844099	+	BnaC04g26430D	Intergenic	iACR	4.17369	7.86774e-11	2.02004e-08	25	Rank4	Cn
A_C_peak_10984	chrA03	9470489	9470722	-	BnaA03g19910D	Intergenic	iACR	3.62538	7.40423e-09	1.21456e-06	23	Rank2	An
A_C_peak_109841	chrC04	27892258	27893294	-	BnaC04g26490D	Intergenic	iACR	4.29105	3.72186e-17	2.1064e-14	45	Rank9	Cn
A_C_peak_109851	chrC04	27918438	27918712	-	BnaC04g26530D	promoter-TSS (BnaC04g26530D)	gACR	3.40426	4.3137e-10	9.04191e-08	31	Rank7	Cn
A_C_peak_109855	chrC04	27924861	27925323	-	BnaC04g26570D	promoter-TSS (BnaC04g26570D)	gACR	3.42679	7.21822e-08	8.6902e-06	21	Rank1	Cn
A_C_peak_109867	chrC04	27964327	27964595	+	BnaC04g26610D	promoter-TSS (BnaC04g26610D)	gACR	3.85263	1.9055e-09	3.64267e-07	23	Rank3	Cn
A_C_peak_109880	chrC04	27994764	27995148	-	BnaC04g26640D	promoter-TSS (BnaC04g26640D)	gACR	4.05405	8.47423e-11	2.05921e-08	26	Rank5	Cn
A_C_peak_109881	chrC04	27995492	27996457	+	BnaC04g26650D	exon (BnaC04g26650D, exon 1 of 4)	gACR	4.55882	2.08238e-13	7.91863e-11	30	Rank7	Cn
A_C_peak_109882	chrC04	28001554	28002214	-	BnaC04g26660D	exon (BnaC04g26660D, exon 7 of 9)	gACR	4.81579	8.6838e-14	3.52834e-11	29	Rank6	Cn
A_C_peak_109893	chrC04	28025536	28027242	+	BnaC04g26700D	TTS (BnaC04g26690D)	gACR	3.41615	2.31579e-10	5.32182e-08	32	Rank8	Cn
A_C_peak_109894	chrC04	28034240	28034506	-	BnaC04g26710D	Intergenic	iACR	9.79211	7.72111e-43	1.16885e-39	60	Rank10	Cn
A_C_peak_109897	chrC04	28040743	28042182	-	BnaC04g26710D	promoter-TSS (BnaC04g26710D)	gACR	4.49474	2.80092e-12	9.23336e-10	27	Rank6	Cn
A_C_peak_109898	chrC04	28062894	28063532	+	BnaC04g26720D	Intergenic	iACR	3.625	4.31917e-10	9.05149e-08	28	Rank6	Cn
A_C_peak_109899	chrC04	28063641	28064366	+	BnaC04g26720D	Intergenic	iACR	3.71795	2.25684e-10	5.19481e-08	28	Rank6	Cn
A_C_peak_1099	chrA01	5896006	5896492	-	BnaA01g11800D	exon (BnaA01g11800D, exon 4 of 4)	gACR	4.33421	1.51126e-11	4.42099e-09	26	Rank5	An
A_C_peak_109900	chrC04	28067254	28067624	+	BnaC04g26720D	Intergenic	iACR	3.47395	2.1677e-09	3.86696e-07	27	Rank6	Cn
A_C_peak_10991	chrA03	9482779	9483305	+	BnaA03g19940D	Intergenic	iACR	4.17369	7.86774e-11	2.02004e-08	25	Rank4	An
A_C_peak_109931	chrC04	28155180	28156101	+	BnaC04g26890D	Intergenic	iACR	6.11588	1.96336e-28	2.01781e-25	56	Rank10	Cn
A_C_peak_109937	chrC04	28179331	28180005	-	BnaC04g26940D	Intergenic	iACR	3.69211	8.83914e-09	1.43245e-06	22	Rank2	Cn
A_C_peak_109938	chrC04	28196812	28199150	-	BnaC04g26960D	Intergenic	iACR	3.93053	1.45603e-26	1.39412e-23	85	Rank10	Cn
A_C_peak_109940	chrC04	28209968	28211253	-	BnaC04g26970D	Intergenic	iACR	4.51837	2.06215e-32	2.41052e-29	90	Rank10	Cn
A_C_peak_109945	chrC04	28229558	28230216	+	BnaC04g26990D	exon (BnaC04g26990D, exon 1 of 6)	gACR	3.69211	8.83914e-09	1.43245e-06	22	Rank2	Cn
A_C_peak_109947	chrC04	28243666	28244235	-	BnaC04g27000D	Intergenic	iACR	3.6	1.59287e-09	3.08014e-07	26	Rank5	Cn
A_C_peak_109957	chrC04	28265171	28265519	+	BnaC04g27020D	intron (BnaC04g27020D, intron 1 of 5)	gACR	3.74065	1.06684e-10	2.55853e-08	29	Rank6	Cn
A_C_peak_109961	chrC04	28274372	28274620	-	BnaC04g27030D	Intergenic	iACR	8.59189	3.58253e-45	5.67871e-42	71	Rank10	Cn
A_C_peak_109963	chrC04	28275901	28276343	-	BnaC04g27030D	Intergenic	iACR	3.49127	1.92092e-09	3.64267e-07	27	Rank6	Cn
A_C_peak_109974	chrC04	28297232	28297737	-	BnaC04g27050D	Intergenic	iACR	4.49474	2.80092e-12	9.23336e-10	27	Rank6	Cn
A_C_peak_109980	chrC04	28315555	28315885	-	BnaC04g27080D	promoter-TSS (BnaC04g27080D)	gACR	3.73984	8.16695e-15	3.6982e-12	45	Rank9	Cn
A_C_peak_109988	chrC04	28335376	28336386	+	BnaC04g27090D	promoter-TSS (BnaC04g27090D)	gACR	3.85263	1.9055e-09	3.64267e-07	23	Rank3	Cn
A_C_peak_109990	chrC04	28337379	28337623	+	BnaC04g27090D	Intergenic	iACR	4.49474	2.80092e-12	9.23336e-10	27	Rank6	Cn
A_C_peak_110016	chrC04	28405903	28406246	+	BnaC04g27140D	Intergenic	iACR	3.40599	1.69029e-08	2.44439e-06	24	Rank4	Cn
A_C_peak_110022	chrC04	28421788	28422526	+	BnaC04g27140D	Intergenic	iACR	3.54691	2.47446e-10	5.66526e-08	30	Rank7	Cn
A_C_peak_110030	chrC04	28438590	28440319	+	BnaC04g27150D	Intergenic	iACR	3.70651	1.97765e-15	9.60705e-13	48	Rank9	Cn
A_C_peak_110037	chrC04	28455864	28456585	+	BnaC04g27150D	Intergenic	iACR	4.28212	1.64938e-13	6.32456e-11	33	Rank8	Cn
A_C_peak_110042	chrC04	28471885	28473432	-	BnaC04g27180D	Intergenic	iACR	3.66492	5.815e-10	1.19718e-07	27	Rank6	Cn
A_C_peak_110060	chrC04	28521937	28522268	+	BnaC04g27260D	Intergenic	iACR	3.60502	1.47177e-08	2.15095e-06	22	Rank2	Cn
A_C_peak_110073	chrC04	28560383	28560824	-	BnaC04g27320D	exon (BnaC04g27330D, exon 11 of 12)	gACR	4.03101	9.19327e-18	5.37948e-15	51	Rank10	Cn
A_C_peak_110078	chrC04	28572085	28572525	+	BnaC04g27340D	Intergenic	iACR	8.28092	9.41066e-48	1.56275e-44	78	Rank10	Cn
A_C_peak_110081	chrC04	28580665	28581403	+	BnaC04g27340D	Intergenic	iACR	5.93948	1.72659e-19	1.16488e-16	36	Rank8	Cn
A_C_peak_110086	chrC04	28592607	28593412	-	BnaC04g27350D	Intergenic	iACR	5.29737	3.72821e-16	1.9454e-13	32	Rank8	Cn
A_C_peak_110089	chrC04	28599726	28601735	-	BnaC04g27350D	Intergenic	iACR	4.7619	2.52203e-16	1.32932e-13	37	Rank9	Cn
A_C_peak_11009	chrA03	9615689	9617007	-	BnaA03g20200D	promoter-TSS (BnaA03g20200D)	gACR	3.53158	3.93342e-08	5.33703e-06	21	Rank1	An
A_C_peak_11010	chrA03	9617533	9617906	-	BnaA03g20210D	promoter-TSS (BnaA03g20220D)	gACR	3.50318	4.63276e-08	5.78642e-06	21	Rank1	An
A_C_peak_110105	chrC04	28644779	28646064	+	BnaC04g27380D	Intergenic	iACR	3.9881	1.00118e-21	7.66461e-19	66	Rank10	Cn
A_C_peak_110108	chrC04	28652232	28652958	+	BnaC04g27380D	Intergenic	iACR	4.96183	7.16952e-22	5.52116e-19	51	Rank10	Cn
A_C_peak_110109	chrC04	28657997	28659481	+	BnaC04g27380D	Intergenic	iACR	5.4579	5.70519e-17	3.19904e-14	33	Rank8	Cn
A_C_peak_110113	chrC04	28664819	28666288	+	BnaC04g27380D	promoter-TSS (BnaC04g27380D)	gACR	6.12813	5.73945e-23	4.66434e-20	43	Rank9	Cn
A_C_peak_110114	chrC04	28670722	28671182	+	BnaC04g27380D	Intergenic	iACR	5.49133	1.34847e-18	8.4064e-16	37	Rank9	Cn
A_C_peak_110115	chrC04	28671305	28671958	+	BnaC04g27380D	Intergenic	iACR	5.13684	2.36543e-15	1.14304e-12	31	Rank7	Cn
A_C_peak_110116	chrC04	28674758	28675095	+	BnaC04g27380D	Intergenic	iACR	6.90263	7.8759e-25	7.06025e-22	42	Rank9	Cn
A_C_peak_110117	chrC04	28681158	28681819	-	BnaC04g27390D	Intergenic	iACR	6.74211	6.49621e-24	5.58625e-21	41	Rank9	Cn
A_C_peak_110118	chrC04	28682684	28682993	-	BnaC04g27390D	Intergenic	iACR	3.85263	1.9055e-09	3.64267e-07	23	Rank3	Cn
A_C_peak_110120	chrC04	28703867	28705432	+	BnaC04g27420D	Intergenic	iACR	3.53698	2.01442e-13	7.66602e-11	43	Rank9	Cn
A_C_peak_110140	chrC04	28745190	28746003	+	BnaC04g27490D	promoter-TSS (BnaC04g27490D)	gACR	3.99129	2.0753e-18	1.28183e-15	54	Rank10	Cn
A_C_peak_110141	chrC04	28748073	28748852	+	BnaC04g27500D	promoter-TSS (BnaC04g27500D)	gACR	4.16667	2.36957e-16	1.25095e-13	44	Rank9	Cn
A_C_peak_110143	chrC04	28755692	28758524	+	BnaC04g27500D	intron (BnaC04g27500D, intron 4 of 5)	gACR	4.38972	5.21063e-16	2.62821e-13	40	Rank9	Cn
A_C_peak_110147	chrC04	28766101	28767452	-	BnaC04g27510D	Intergenic	iACR	3.9261	2.36195e-12	7.84224e-10	33	Rank8	Cn
A_C_peak_110148	chrC04	28771679	28772409	-	BnaC04g27510D	Intergenic	iACR	3.62087	1.01819e-19	6.94688e-17	67	Rank10	Cn
A_C_peak_11015	chrA03	9639002	9639711	+	BnaA03g20260D	exon (BnaA03g20260D, exon 1 of 6)	gACR	4.27729	5.38667e-12	1.65211e-09	28	Rank6	An
A_C_peak_110153	chrC04	28780592	28781556	-	BnaC04g27510D	promoter-TSS (BnaC04g27510D)	gACR	4.6875	2.02423e-15	9.82675e-13	35	Rank8	Cn
A_C_peak_110154	chrC04	28791006	28792150	-	BnaC04g27510D	Intergenic	iACR	6.14035	3.7028e-22	2.92227e-19	41	Rank9	Cn
A_C_peak_110155	chrC04	28792370	28793420	-	BnaC04g27510D	Intergenic	iACR	7.57098	3.62176e-29	3.82904e-26	47	Rank9	Cn
A_C_peak_110156	chrC04	28849851	28850401	-	BnaC04g27530D	TTS (BnaC04g27520D)	gACR	3.74677	1.84859e-10	4.3019e-08	28	Rank6	Cn
A_C_peak_110157	chrC04	28850623	28852010	-	BnaC04g27530D	promoter-TSS (BnaC04g27530D)	gACR	5.09383	2.20293e-17	1.26267e-14	37	Rank9	Cn
A_C_peak_110159	chrC04	28857239	28859820	+	BnaC04g27560D	Intergenic	iACR	4.54545	1.56002e-17	9.018e-15	43	Rank9	Cn
A_C_peak_110160	chrC04	28867318	28867601	-	BnaC04g27570D	intron (BnaC04g27570D, intron 3 of 3)	gACR	3.85263	1.9055e-09	3.64267e-07	23	Rank3	Cn
A_C_peak_110167	chrC04	28882346	28883334	-	BnaC04g27590D	Intergenic	iACR	5.4579	5.70519e-17	3.19904e-14	33	Rank8	Cn
A_C_peak_110168	chrC04	28885689	28886183	-	BnaC04g27590D	intron (BnaC04g27590D, intron 3 of 3)	gACR	4.20168	4.4656e-12	1.3821e-09	29	Rank6	Cn
A_C_peak_110173	chrC04	28894444	28894876	-	BnaC04g27610D	exon (BnaC04g27610D, exon 1 of 7)	gACR	3.69565	1.42279e-11	4.17638e-09	33	Rank8	Cn
A_C_peak_110174	chrC04	28897541	28898380	-	BnaC04g27610D	Intergenic	iACR	4.54545	6.25518e-16	3.13783e-13	38	Rank9	Cn
A_C_peak_110188	chrC04	28928053	28928460	+	BnaC04g27660D	Intergenic	iACR	4.95751	6.60785e-16	3.31184e-13	34	Rank8	Cn
A_C_peak_110190	chrC04	28933611	28934405	+	BnaC04g27680D	TTS (BnaC04g27670D)	gACR	4.11141	4.22717e-12	1.31063e-09	30	Rank7	Cn
A_C_peak_110191	chrC04	28938360	28938625	-	BnaC04g27700D	promoter-TSS (BnaC04g27700D)	gACR	3.69211	8.83914e-09	1.43245e-06	22	Rank2	Cn
A_C_peak_110194	chrC04	28952668	28953447	+	BnaC04g27730D	Intergenic	iACR	8.49315	2.34882e-39	3.28625e-36	61	Rank10	Cn
A_C_peak_110197	chrC04	29013887	29015483	-	BnaC04g27750D	exon (BnaC04g27750D, exon 1 of 4)	gACR	4.32692	1.57936e-11	4.42099e-09	26	Rank5	Cn
A_C_peak_110201	chrC04	29027140	29027456	-	BnaC04g27750D	Intergenic	iACR	4.53172	5.17511e-13	1.8457e-10	29	Rank6	Cn
A_C_peak_110205	chrC04	29035325	29035887	-	BnaC04g27750D	Intergenic	iACR	3.85263	1.9055e-09	3.64267e-07	23	Rank3	Cn
A_C_peak_110208	chrC04	29065165	29065834	-	BnaC04g27760D	Intergenic	iACR	4.22343	1.95628e-12	6.54847e-10	30	Rank7	Cn
A_C_peak_110221	chrC04	29087213	29087691	-	BnaC04g27760D	Intergenic	iACR	3.69211	8.83914e-09	1.43245e-06	22	Rank2	Cn
A_C_peak_110235	chrC04	29157461	29157981	+	BnaC04g27770D	intron (BnaC04g27770D, intron 7 of 8)	gACR	3.69823	2.66624e-09	4.68608e-07	24	Rank4	Cn
A_C_peak_110237	chrC04	29160671	29161096	+	BnaC04g27770D	intron (BnaC04g27780D, intron 16 of 17)	gACR	3.51759	1.59971e-09	3.09165e-07	27	Rank6	Cn
A_C_peak_110250	chrC04	29200293	29200647	+	BnaC04g27830D	promoter-TSS (BnaC04g27830D)	gACR	3.53158	3.93342e-08	5.33703e-06	21	Rank1	Cn
A_C_peak_110255	chrC04	29250063	29250495	-	BnaC04g27850D	Intergenic	iACR	3.69211	8.83914e-09	1.43245e-06	22	Rank2	Cn
A_C_peak_110256	chrC04	29250843	29251526	-	BnaC04g27850D	Intergenic	iACR	6.58158	5.23432e-23	4.3136e-20	40	Rank9	Cn
A_C_peak_110257	chrC04	29251666	29251897	-	BnaC04g27850D	Intergenic	iACR	3.52564	4.07015e-08	5.33703e-06	21	Rank1	Cn
A_C_peak_110259	chrC04	29257213	29257750	-	BnaC04g27850D	TTS (BnaC04g27850D)	gACR	3.72636	3.92329e-20	2.72741e-17	66	Rank10	Cn
A_C_peak_11026	chrA03	9706811	9707436	+	BnaA03g20370D	intron (BnaA03g20370D, intron 2 of 3)	gACR	4.81579	8.6838e-14	3.52834e-11	29	Rank6	An
A_C_peak_110260	chrC04	29258011	29259412	-	BnaC04g27850D	intron (BnaC04g27850D, intron 4 of 5)	gACR	4.40387	8.84036e-29	9.2423e-26	81	Rank10	Cn
A_C_peak_110266	chrC04	29273674	29274020	+	BnaC04g27870D	Intergenic	iACR	4.28571	2.02792e-11	5.582e-09	26	Rank5	Cn
A_C_peak_110268	chrC04	29277803	29278132	+	BnaC04g27870D	Intergenic	iACR	4.51713	1.1788e-12	4.02875e-10	28	Rank6	Cn
A_C_peak_110272	chrC04	29285364	29287218	+	BnaC04g27890D	TTS (BnaC04g27880D)	gACR	3.85675	1.60624e-10	3.76843e-08	27	Rank6	Cn
A_C_peak_110279	chrC04	29305094	29305431	+	BnaC04g27900D	Intergenic	iACR	3.47594	6.29245e-09	1.04328e-06	25	Rank4	Cn
A_C_peak_110284	chrC04	29319909	29320112	+	BnaC04g27940D	Intergenic	iACR	3.53846	2.18178e-08	3.09507e-06	22	Rank2	Cn
A_C_peak_110285	chrC04	29323269	29324418	+	BnaC04g27940D	Intergenic	iACR	5.61842	8.4836e-18	5.07773e-15	34	Rank8	Cn
A_C_peak_110287	chrC04	29332724	29332972	-	BnaC04g27950D	exon (BnaC04g27950D, exon 1 of 3)	gACR	4.01316	3.94703e-10	8.79144e-08	24	Rank4	Cn
A_C_peak_110289	chrC04	29361452	29361836	+	BnaC04g27960D	Intergenic	iACR	3.53158	3.93342e-08	5.33703e-06	21	Rank1	Cn
A_C_peak_110290	chrC04	29368035	29368893	+	BnaC04g27960D	Intergenic	iACR	4.17369	7.86774e-11	2.02004e-08	25	Rank4	Cn
A_C_peak_110292	chrC04	29374036	29374330	+	BnaC04g27960D	promoter-TSS (BnaC04g27960D)	gACR	5.05465	6.63163e-17	3.62326e-14	36	Rank8	Cn
A_C_peak_110293	chrC04	29374452	29374970	+	BnaC04g27960D	intron (BnaC04g27960D, intron 2 of 2)	gACR	6.42077	3.44675e-25	3.1281e-22	46	Rank9	Cn
A_C_peak_110296	chrC04	29385745	29386716	-	BnaC04g27970D	promoter-TSS (BnaC04g27970D)	gACR	4.97632	1.45586e-14	6.47336e-12	30	Rank7	Cn
A_C_peak_110314	chrC04	29505492	29505884	-	BnaC04g28080D	intron (BnaC04g28080D, intron 1 of 5)	gACR	5.93948	1.72659e-19	1.16488e-16	36	Rank8	Cn
A_C_peak_110315	chrC04	29506022	29506340	-	BnaC04g28080D	exon (BnaC04g28080D, exon 1 of 6)	gACR	3.53158	3.93342e-08	5.33703e-06	21	Rank1	Cn
A_C_peak_110316	chrC04	29506536	29506807	-	BnaC04g28080D	promoter-TSS (BnaC04g28080D)	gACR	3.85263	1.9055e-09	3.64267e-07	23	Rank3	Cn
A_C_peak_110319	chrC04	29525631	29526495	+	BnaC04g28100D	intron (BnaC04g28100D, intron 3 of 3)	gACR	4.48916	1.40401e-12	4.76332e-10	28	Rank6	Cn
A_C_peak_110324	chrC04	29533537	29533966	+	BnaC04g28120D	exon (BnaC04g28120D, exon 1 of 1)	gACR	3.53158	3.93342e-08	5.33703e-06	21	Rank1	Cn
A_C_peak_110325	chrC04	29534182	29534580	+	BnaC04g28120D	exon (BnaC04g28120D, exon 1 of 1)	gACR	3.85263	1.9055e-09	3.64267e-07	23	Rank3	Cn
A_C_peak_110328	chrC04	29545980	29546593	+	BnaC04g28140D	promoter-TSS (BnaC04g28140D)	gACR	8.18684	1.68128e-32	1.98198e-29	50	Rank10	Cn
A_C_peak_110329	chrC04	29553735	29554213	+	BnaC04g28140D	Intergenic	iACR	3.69211	8.83914e-09	1.43245e-06	22	Rank2	Cn
A_C_peak_110333	chrC04	29572928	29574044	+	BnaC04g28150D	exon (BnaC04g28150D, exon 1 of 3)	gACR	3.76176	3.26295e-09	5.66539e-07	23	Rank3	Cn
A_C_peak_110335	chrC04	29574764	29575416	+	BnaC04g28150D	exon (BnaC04g28150D, exon 3 of 3)	gACR	3.85263	1.9055e-09	3.64267e-07	23	Rank3	Cn
A_C_peak_110338	chrC04	29597639	29599389	-	BnaC04g28170D	Intergenic	iACR	5.21092	3.26227e-19	2.13629e-16	41	Rank9	Cn
A_C_peak_110342	chrC04	29612632	29612844	-	BnaC04g28190D	Intergenic	iACR	4.17369	7.86774e-11	2.02004e-08	25	Rank4	Cn
A_C_peak_110350	chrC04	29644348	29644786	-	BnaC04g28200D	Intergenic	iACR	3.53158	3.93342e-08	5.33703e-06	21	Rank1	Cn
A_C_peak_11036	chrA03	9767990	9768877	-	BnaA03g20540D	promoter-TSS (BnaA03g20540D)	gACR	4.49474	2.80092e-12	9.23336e-10	27	Rank5	An
A_C_peak_110365	chrC04	29682997	29683385	+	BnaC04g28220D	promoter-TSS (BnaC04g28230D)	gACR	3.90173	2.22234e-10	5.12212e-08	26	Rank5	Cn
A_C_peak_110367	chrC04	29687257	29688221	-	BnaC04g28240D	TTS (BnaC04g28230D)	gACR	4.50311	1.28677e-12	4.38016e-10	28	Rank6	Cn
A_C_peak_110369	chrC04	29695017	29695328	-	BnaC04g28250D	exon (BnaC04g28250D, exon 1 of 2)	gACR	4.12371	1.99995e-12	6.68636e-10	31	Rank7	Cn
A_C_peak_110377	chrC04	29705995	29706705	-	BnaC04g28250D	Intergenic	iACR	4.33421	1.51126e-11	4.42099e-09	26	Rank5	Cn
A_C_peak_110378	chrC04	29715323	29715895	-	BnaC04g28260D	Intergenic	iACR	4.10095	1.21933e-10	2.90456e-08	25	Rank4	Cn
A_C_peak_110381	chrC04	29718529	29719279	-	BnaC04g28260D	Intergenic	iACR	3.62776	1.28757e-08	1.90077e-06	22	Rank2	Cn
A_C_peak_110391	chrC04	29749039	29750544	+	BnaC04g28310D	exon (BnaC04g28310D, exon 6 of 6)	gACR	3.60915	5.34564e-13	1.8856e-10	40	Rank9	Cn
A_C_peak_11041	chrA03	9796665	9796988	-	BnaA03g20660D	Intergenic	iACR	3.85263	1.9055e-09	3.64267e-07	23	Rank2	An
A_C_peak_11042	chrA03	9799737	9799998	+	BnaA03g20670D	Intergenic	iACR	4.33421	1.51126e-11	4.42099e-09	26	Rank5	An
A_C_peak_110432	chrC04	29871704	29872621	+	BnaC04g28470D	Intergenic	iACR	4.33421	1.51126e-11	4.42099e-09	26	Rank5	Cn
A_C_peak_110435	chrC04	29901830	29902265	+	BnaC04g28510D	promoter-TSS (BnaC04g28510D)	gACR	4.08879	3.56722e-13	1.32972e-10	34	Rank8	Cn
A_C_peak_110451	chrC04	29944575	29945346	+	BnaC04g28540D	exon (BnaC04g28540D, exon 8 of 8)	gACR	3.85263	1.9055e-09	3.64267e-07	23	Rank3	Cn
A_C_peak_110453	chrC04	29950925	29952132	+	BnaC04g28540D	Intergenic	iACR	3.80952	1.95303e-11	5.38394e-09	31	Rank7	Cn
A_C_peak_110458	chrC04	29965133	29965798	-	BnaC04g28550D	Intergenic	iACR	3.49162	9.76293e-09	1.47106e-06	24	Rank4	Cn
A_C_peak_11046	chrA03	9820813	9821407	+	BnaA03g20720D	TTS (BnaA03g20720D)	gACR	5.13684	2.36543e-15	1.14304e-12	31	Rank7	An
A_C_peak_110464	chrC04	29979722	29980437	+	BnaC04g28560D	promoter-TSS (BnaC04g28560D)	gACR	3.41176	1.9792e-09	3.64267e-07	28	Rank6	Cn
A_C_peak_11049	chrA03	9838345	9838794	+	BnaA03g20750D	TTS (BnaA03g20750D)	gACR	3.53158	3.93342e-08	5.33703e-06	21	Rank1	An
A_C_peak_110504	chrC04	30068925	30069306	-	BnaC04g28690D	Intergenic	iACR	6.74211	6.49621e-24	5.58625e-21	41	Rank9	Cn
A_C_peak_110506	chrC04	30078838	30079322	+	BnaC04g28700D	promoter-TSS (BnaC04g28700D)	gACR	3.48525	5.9182e-09	9.8544e-07	25	Rank4	Cn
A_C_peak_110513	chrC04	30090387	30091204	+	BnaC04g28740D	promoter-TSS (BnaC04g28740D)	gACR	3.80117	7.75443e-10	1.56859e-07	25	Rank4	Cn
A_C_peak_110514	chrC04	30095779	30096098	+	BnaC04g28740D	Intergenic	iACR	3.69211	8.83914e-09	1.43245e-06	22	Rank2	Cn
A_C_peak_110528	chrC04	30131433	30132149	+	BnaC04g28780D	Intergenic	iACR	4.78395	4.87832e-14	2.02167e-11	30	Rank7	Cn
A_C_peak_110532	chrC04	30138848	30139612	+	BnaC04g28780D	TTS (BnaC04g28780D)	gACR	3.47826	1.82306e-08	2.62041e-06	23	Rank3	Cn
A_C_peak_11054	chrA03	9859982	9860594	-	BnaA03g20790D	promoter-TSS (BnaA03g20790D)	gACR	3.54938	2.0448e-08	2.91447e-06	22	Rank2	An
A_C_peak_11055	chrA03	9860734	9861045	-	BnaA03g20790D	exon (BnaA03g20800D, exon 4 of 4)	gACR	4.40252	4.92822e-12	1.51803e-09	27	Rank5	An
A_C_peak_110552	chrC04	30186208	30186751	+	BnaC04g28890D	intron (BnaC04g28890D, intron 4 of 13)	gACR	4.1769	3.57298e-13	1.33159e-10	33	Rank8	Cn
A_C_peak_110553	chrC04	30186929	30188537	+	BnaC04g28890D	exon (BnaC04g28890D, exon 11 of 14)	gACR	4.21053	1.084e-12	3.71698e-10	31	Rank7	Cn
A_C_peak_110558	chrC04	30214010	30214506	-	BnaC04g28910D	TTS (BnaC04g28910D)	gACR	3.56322	2.18978e-10	5.04871e-08	30	Rank7	Cn
A_C_peak_11057	chrA03	9886898	9887748	-	BnaA03g20900D	exon (BnaA03g20900D, exon 4 of 5)	gACR	3.53158	3.93342e-08	5.33703e-06	21	Rank1	An
A_C_peak_110570	chrC04	30243724	30244345	-	BnaC04g28920D	Intergenic	iACR	3.69211	8.83914e-09	1.43245e-06	22	Rank2	Cn
A_C_peak_110571	chrC04	30251981	30253121	-	BnaC04g28920D	Intergenic	iACR	6.90263	7.8759e-25	7.06025e-22	42	Rank9	Cn
A_C_peak_110580	chrC04	30282596	30283893	+	BnaC04g28950D	exon (BnaC04g28950D, exon 1 of 1)	gACR	3.96601	7.8361e-11	2.01433e-08	27	Rank6	Cn
A_C_peak_110582	chrC04	30286004	30286800	+	BnaC04g28950D	Intergenic	iACR	4.01316	3.94703e-10	8.79144e-08	24	Rank4	Cn
A_C_peak_110594	chrC04	30306980	30307405	+	BnaC04g28970D	Intergenic	iACR	4.14438	3.36527e-12	1.05461e-09	30	Rank7	Cn
A_C_peak_110595	chrC04	30310560	30310829	+	BnaC04g28980D	Intergenic	iACR	4.65526	5.01487e-13	1.8457e-10	28	Rank6	Cn
A_C_peak_1106	chrA01	5932073	5932326	+	BnaA01g11870D	promoter-TSS (BnaA01g11870D)	gACR	3.85263	1.9055e-09	3.64267e-07	23	Rank2	An
A_C_peak_11061	chrA03	9913409	9913730	-	BnaA03g20940D	Intergenic	iACR	4.49474	2.80092e-12	9.23336e-10	27	Rank5	An
A_C_peak_110622	chrC04	30362878	30363326	-	BnaC04g29060D	exon (BnaC04g29060D, exon 5 of 7)	gACR	3.6215	1.41818e-10	3.34888e-08	30	Rank7	Cn
A_C_peak_110625	chrC04	30392528	30392819	+	BnaC04g29090D	Intergenic	iACR	4.17369	7.86774e-11	2.02004e-08	25	Rank4	Cn
A_C_peak_110626	chrC04	30395366	30395964	+	BnaC04g29090D	promoter-TSS (BnaC04g29090D)	gACR	3.76884	8.73494e-11	2.11856e-08	29	Rank6	Cn
A_C_peak_11063	chrA03	9914492	9914782	-	BnaA03g20940D	Intergenic	iACR	3.53158	3.93342e-08	5.33703e-06	21	Rank1	An
A_C_peak_110636	chrC04	30417581	30417981	+	BnaC04g29130D	promoter-TSS (BnaC04g29130D)	gACR	3.60465	1.60731e-10	3.76938e-08	30	Rank7	Cn
A_C_peak_110637	chrC04	30420409	30420916	+	BnaC04g29130D	Intergenic	iACR	4.65116	5.38133e-14	2.22177e-11	31	Rank7	Cn
A_C_peak_110638	chrC04	30421111	30421398	+	BnaC04g29130D	Intergenic	iACR	3.61446	7.91134e-09	1.29253e-06	23	Rank3	Cn
A_C_peak_110640	chrC04	30421984	30422467	+	BnaC04g29130D	Intergenic	iACR	4.17369	7.86774e-11	2.02004e-08	25	Rank4	Cn
A_C_peak_110642	chrC04	30430056	30431087	+	BnaC04g29130D	Intergenic	iACR	3.69211	8.83914e-09	1.43245e-06	22	Rank2	Cn
A_C_peak_110645	chrC04	30439123	30440119	+	BnaC04g29130D	Intergenic	iACR	4.17369	7.86774e-11	2.02004e-08	25	Rank4	Cn
A_C_peak_110646	chrC04	30440420	30440770	+	BnaC04g29130D	Intergenic	iACR	4.65526	5.01487e-13	1.8457e-10	28	Rank6	Cn
A_C_peak_110651	chrC04	30488669	30489675	+	BnaC04g29150D	Intergenic	iACR	3.69211	8.83914e-09	1.43245e-06	22	Rank2	Cn
A_C_peak_110652	chrC04	30490632	30491033	+	BnaC04g29150D	TTS (BnaC04g29160D)	gACR	4.65526	5.01487e-13	1.8457e-10	28	Rank6	Cn
A_C_peak_110655	chrC04	30515361	30516012	-	BnaC04g29170D	TTS (BnaC04g29170D)	gACR	4.21687	1.56805e-11	4.42099e-09	27	Rank6	Cn
A_C_peak_110657	chrC04	30517097	30517837	-	BnaC04g29170D	exon (BnaC04g29170D, exon 4 of 11)	gACR	6.52778	1.57395e-25	1.44481e-22	46	Rank9	Cn
A_C_peak_110661	chrC04	30653025	30655568	+	BnaC04g29190D	intron (BnaC04g29190D, intron 1 of 1)	gACR	4.98489	2.7534e-15	1.28849e-12	32	Rank8	Cn
A_C_peak_110663	chrC04	30661401	30661721	+	BnaC04g29200D	Intergenic	iACR	3.69211	8.83914e-09	1.43245e-06	22	Rank2	Cn
A_C_peak_110664	chrC04	30664521	30665475	+	BnaC04g29200D	intron (BnaC04g29200D, intron 1 of 1)	gACR	4.97632	1.45586e-14	6.47336e-12	30	Rank7	Cn
A_C_peak_110673	chrC04	30796281	30797335	+	BnaC04g29230D	exon (BnaC04g29230D, exon 3 of 4)	gACR	6.41399	7.55631e-24	6.40885e-21	43	Rank9	Cn
A_C_peak_110682	chrC04	30829206	30829520	-	BnaC04g29270D	exon (BnaC04g29270D, exon 2 of 2)	gACR	3.53158	3.93342e-08	5.33703e-06	21	Rank1	Cn
A_C_peak_110685	chrC04	30850364	30851203	+	BnaC04g29310D	Intergenic	iACR	3.53158	3.93342e-08	5.33703e-06	21	Rank1	Cn
A_C_peak_110687	chrC04	30860703	30861092	+	BnaC04g29320D	promoter-TSS (BnaC04g29320D)	gACR	4.20561	3.30925e-11	8.88976e-09	26	Rank5	Cn
A_C_peak_110690	chrC04	30875375	30875778	+	BnaC04g29340D	intron (BnaC04g29340D, intron 6 of 7)	gACR	3.60577	2.80782e-10	6.38043e-08	29	Rank6	Cn
A_C_peak_110696	chrC04	30890645	30892079	-	BnaC04g29360D	Intergenic	iACR	4.08654	7.00261e-13	2.44354e-10	33	Rank8	Cn
A_C_peak_110709	chrC04	30916974	30918099	-	BnaC04g29390D	TTS (BnaC04g29390D)	gACR	3.44828	6.36884e-08	7.74926e-06	21	Rank1	Cn
A_C_peak_110720	chrC04	30952878	30953682	+	BnaC04g29470D	promoter-TSS (BnaC04g29470D)	gACR	4.65526	5.01487e-13	1.8457e-10	28	Rank6	Cn
A_C_peak_110721	chrC04	30954004	30954747	+	BnaC04g29470D	intron (BnaC04g29470D, intron 2 of 3)	gACR	4.01316	3.94703e-10	8.79144e-08	24	Rank4	Cn
A_C_peak_11073	chrA03	9974676	9975025	+	BnaA03g21070D	TTS (BnaA03g21070D)	gACR	3.85263	1.9055e-09	3.64267e-07	23	Rank2	An
A_C_peak_110731	chrC04	30977531	30977964	-	BnaC04g29500D	Intergenic	iACR	3.81679	6.22831e-11	1.62024e-08	29	Rank6	Cn
A_C_peak_110738	chrC04	30993520	30993990	-	BnaC04g29500D	Intergenic	iACR	4.65526	5.01487e-13	1.8457e-10	28	Rank6	Cn
A_C_peak_110739	chrC04	31073717	31074392	-	BnaC04g29510D	TTS (BnaC04g29510D)	gACR	3.69211	8.83914e-09	1.43245e-06	22	Rank2	Cn
A_C_peak_110744	chrC04	31086682	31088092	+	BnaC04g29530D	exon (BnaC04g29530D, exon 5 of 7)	gACR	4.65526	5.01487e-13	1.8457e-10	28	Rank6	Cn
A_C_peak_110748	chrC04	31096964	31097546	+	BnaC04g29540D	exon (BnaC04g29540D, exon 3 of 3)	gACR	3.90625	3.33396e-11	8.94746e-09	29	Rank6	Cn
A_C_peak_110752	chrC04	31106815	31107070	+	BnaC04g29550D	Intergenic	iACR	3.57143	1.79444e-08	2.58488e-06	22	Rank2	Cn
A_C_peak_110753	chrC04	31107924	31108184	+	BnaC04g29550D	Intergenic	iACR	9.79211	7.72111e-43	1.16885e-39	60	Rank10	Cn
A_C_peak_110763	chrC04	31133237	31133652	+	BnaC04g29580D	TTS (BnaC04g29590D)	gACR	3.46667	6.68867e-09	1.10502e-06	25	Rank4	Cn
A_C_peak_110764	chrC04	31134236	31135993	-	BnaC04g29590D	exon (BnaC04g29590D, exon 6 of 8)	gACR	3.79009	8.31515e-10	1.67463e-07	25	Rank4	Cn
A_C_peak_110768	chrC04	31161112	31162305	+	BnaC04g29600D	exon (BnaC04g29600D, exon 6 of 6)	gACR	5.77895	1.22682e-18	7.80315e-16	35	Rank8	Cn
A_C_peak_110769	chrC04	31166891	31167803	-	BnaC04g29610D	Intergenic	iACR	3.76344	2.99047e-10	6.77018e-08	27	Rank6	Cn
A_C_peak_110777	chrC04	31177235	31178002	-	BnaC04g29620D	exon (BnaC04g29620D, exon 7 of 8)	gACR	3.99002	5.21003e-12	1.60155e-09	31	Rank7	Cn
A_C_peak_110778	chrC04	31183003	31183287	-	BnaC04g29630D	exon (BnaC04g29630D, exon 11 of 19)	gACR	3.40314	1.01871e-08	1.53088e-06	25	Rank4	Cn
A_C_peak_11078	chrA03	9990204	9990659	+	BnaA03g21100D	TTS (BnaA03g21100D)	gACR	4.33421	1.51126e-11	4.42099e-09	26	Rank5	An
A_C_peak_110785	chrC04	31213528	31214152	-	BnaC04g29640D	Intergenic	iACR	3.53158	3.93342e-08	5.33703e-06	21	Rank1	Cn
A_C_peak_110794	chrC04	31237781	31239458	-	BnaC04g29650D	Intergenic	iACR	4.26667	7.32268e-13	2.55347e-10	31	Rank7	Cn
A_C_peak_110795	chrC04	31245398	31245818	-	BnaC04g29660D	TTS (BnaC04g29660D)	gACR	3.85263	1.9055e-09	3.64267e-07	23	Rank3	Cn
A_C_peak_110807	chrC04	31276117	31276428	-	BnaC04g29690D	promoter-TSS (BnaC04g29690D)	gACR	3.55114	6.69191e-09	1.10502e-06	24	Rank4	Cn
A_C_peak_110824	chrC04	31344190	31344494	+	BnaC04g29730D	Intergenic	iACR	3.53158	3.93342e-08	5.33703e-06	21	Rank1	Cn
A_C_peak_110832	chrC04	31421208	31421720	+	BnaC04g29750D	Intergenic	iACR	3.53158	3.93342e-08	5.33703e-06	21	Rank1	Cn
A_C_peak_110836	chrC04	31437195	31438651	-	BnaC04g29760D	Intergenic	iACR	4.01316	3.94703e-10	8.79144e-08	24	Rank4	Cn
A_C_peak_11084	chrA03	10072253	10073655	-	BnaA03g21180D	TTS (BnaA03g21190D)	gACR	4.96894	6.82622e-15	3.10735e-12	31	Rank7	An
A_C_peak_110846	chrC04	31467705	31468504	-	BnaC04g29790D	exon (BnaC04g29790D, exon 4 of 4)	gACR	3.52798	8.58341e-10	1.72524e-07	28	Rank6	Cn
A_C_peak_11085	chrA03	10074021	10074992	-	BnaA03g21190D	promoter-TSS (BnaA03g21180D)	gACR	4.39093	6.31379e-13	2.21376e-10	30	Rank7	An
A_C_peak_110856	chrC04	31487894	31488270	-	BnaC04g29800D	intron (BnaC04g29800D, intron 1 of 1)	gACR	3.65385	1.98007e-12	6.62491e-10	37	Rank9	Cn
A_C_peak_110858	chrC04	31490563	31491481	-	BnaC04g29800D	Intergenic	iACR	3.61991	8.12251e-11	2.02004e-08	31	Rank7	Cn
A_C_peak_110862	chrC04	31503021	31504724	-	BnaC04g29800D	Intergenic	iACR	4.98866	3.65435e-19	2.38682e-16	43	Rank9	Cn
A_C_peak_11088	chrA03	10086254	10086575	+	BnaA03g21210D	TTS (BnaA03g21220D)	gACR	3.53158	3.93342e-08	5.33703e-06	21	Rank1	An
A_C_peak_110882	chrC04	31570217	31570724	+	BnaC04g29810D	Intergenic	iACR	3.69211	8.83914e-09	1.43245e-06	22	Rank2	Cn
A_C_peak_110884	chrC04	31572807	31573367	+	BnaC04g29810D	Intergenic	iACR	3.69211	8.83914e-09	1.43245e-06	22	Rank2	Cn
A_C_peak_110886	chrC04	31578162	31578469	+	BnaC04g29810D	Intergenic	iACR	5.41796	3.07135e-17	1.74602e-14	34	Rank8	Cn
A_C_peak_110887	chrC04	31578767	31579440	+	BnaC04g29810D	Intergenic	iACR	9.15	1.30122e-38	1.79523e-35	56	Rank10	Cn
A_C_peak_110888	chrC04	31580507	31580792	+	BnaC04g29810D	Intergenic	iACR	3.53158	3.93342e-08	5.33703e-06	21	Rank1	Cn
A_C_peak_110889	chrC04	31606246	31608317	+	BnaC04g29810D	Intergenic	iACR	4.97632	1.45586e-14	6.47336e-12	30	Rank7	Cn
A_C_peak_11090	chrA03	10092826	10093194	+	BnaA03g21230D	exon (BnaA03g21230D, exon 8 of 13)	gACR	3.69211	8.83914e-09	1.43245e-06	22	Rank2	An
A_C_peak_110910	chrC04	31674259	31675275	+	BnaC04g29900D	exon (BnaC04g29900D, exon 2 of 10)	gACR	4.17369	7.86774e-11	2.02004e-08	25	Rank4	Cn
A_C_peak_110911	chrC04	31684139	31684851	+	BnaC04g29910D	promoter-TSS (BnaC04g29910D)	gACR	4.49474	2.80092e-12	9.23336e-10	27	Rank6	Cn
A_C_peak_110930	chrC04	31753342	31754318	-	BnaC04g30020D	intron (BnaC04g30020D, intron 8 of 10)	gACR	3.85757	5.4444e-10	1.12559e-07	25	Rank4	Cn
A_C_peak_110942	chrC04	31792079	31792520	+	BnaC04g30050D	Intergenic	iACR	5.51576	9.09746e-34	1.10974e-30	76	Rank10	Cn
A_C_peak_110947	chrC04	31805220	31805736	+	BnaC04g30050D	Intergenic	iACR	4.46154	1.66967e-12	5.62743e-10	28	Rank6	Cn
A_C_peak_110955	chrC04	31826518	31827089	-	BnaC04g30070D	Intergenic	iACR	3.63409	2.53519e-17	1.448e-14	57	Rank10	Cn
A_C_peak_110956	chrC04	31829559	31830640	-	BnaC04g30070D	promoter-TSS (BnaC04g30070D)	gACR	6	5.36402e-38	7.27897e-35	80	Rank10	Cn
A_C_peak_11096	chrA03	10111081	10111331	+	BnaA03g21290D	Intergenic	iACR	4.17369	7.86774e-11	2.02004e-08	25	Rank4	An
A_C_peak_110962	chrC04	31848399	31848763	-	BnaC04g30100D	promoter-TSS (BnaC04g30100D)	gACR	4.17369	7.86774e-11	2.02004e-08	25	Rank4	Cn
A_C_peak_110971	chrC04	31873450	31874254	-	BnaC04g30130D	Intergenic	iACR	4.39367	8.26266e-19	5.30176e-16	49	Rank9	Cn
A_C_peak_110972	chrC04	31876714	31877795	-	BnaC04g30130D	TTS (BnaC04g30130D)	gACR	5.23897	7.64504e-25	6.85567e-22	56	Rank10	Cn
A_C_peak_110979	chrC04	31896034	31896477	-	BnaC04g30160D	Intergenic	iACR	4.35835	2.3142e-14	9.82788e-12	35	Rank8	Cn
A_C_peak_110983	chrC04	31910515	31911551	-	BnaC04g30170D	Intergenic	iACR	5.2139	4.01772e-18	2.44422e-15	38	Rank9	Cn
A_C_peak_110994	chrC04	31965723	31966898	-	BnaC04g30180D	Intergenic	iACR	5.29737	3.72821e-16	1.9454e-13	32	Rank8	Cn
A_C_peak_110998	chrC04	32007048	32007597	-	BnaC04g30190D	Intergenic	iACR	4.17369	7.86774e-11	2.02004e-08	25	Rank4	Cn
A_C_peak_111009	chrC04	32096043	32096477	-	BnaC04g30250D	exon (BnaC04g30250D, exon 9 of 11)	gACR	3.53158	3.93342e-08	5.33703e-06	21	Rank1	Cn
A_C_peak_111020	chrC04	32180900	32181136	+	BnaC04g30280D	Intergenic	iACR	3.53158	3.93342e-08	5.33703e-06	21	Rank1	Cn
A_C_peak_111023	chrC04	32206200	32207225	+	BnaC04g30290D	Intergenic	iACR	4.00616	1.20468e-17	7.006e-15	51	Rank10	Cn
A_C_peak_111025	chrC04	32209267	32210878	-	BnaC04g30310D	TTS (BnaC04g30300D)	gACR	4.38849	3.45884e-22	2.73269e-19	60	Rank10	Cn
A_C_peak_111027	chrC04	32250010	32250668	-	BnaC04g30410D	TTS (BnaC04g30400D)	gACR	3.70844	2.41079e-10	5.53044e-08	28	Rank6	Cn
A_C_peak_111028	chrC04	32251195	32251649	-	BnaC04g30410D	intron (BnaC04g30410D, intron 2 of 6)	gACR	4.43038	2.75816e-14	1.16415e-11	34	Rank8	Cn
A_C_peak_111036	chrC04	32297568	32298898	-	BnaC04g30480D	promoter-TSS (BnaC04g30470D)	gACR	4.65526	5.01487e-13	1.8457e-10	28	Rank6	Cn
A_C_peak_111044	chrC04	32403529	32404255	-	BnaC04g30540D	promoter-TSS (BnaC04g30540D)	gACR	3.86819	2.75518e-10	6.26975e-08	26	Rank5	Cn
A_C_peak_11105	chrA03	10160889	10161536	-	BnaA03g21400D	TTS (BnaA03g21400D)	gACR	3.85263	1.9055e-09	3.64267e-07	23	Rank2	An
A_C_peak_111050	chrC04	32427978	32428291	+	BnaC04g30550D	exon (BnaC04g30550D, exon 4 of 13)	gACR	3.85263	1.9055e-09	3.64267e-07	23	Rank3	Cn
A_C_peak_111052	chrC04	32438792	32439903	-	BnaC04g30560D	Intergenic	iACR	4.17369	7.86774e-11	2.02004e-08	25	Rank4	Cn
A_C_peak_111054	chrC04	32473368	32473986	-	BnaC04g30570D	TTS (BnaC04g30570D)	gACR	3.85263	1.9055e-09	3.64267e-07	23	Rank3	Cn
A_C_peak_11106	chrA03	10164569	10165093	+	BnaA03g21410D	promoter-TSS (BnaA03g21410D)	gACR	4.14201	2.52035e-11	6.86167e-09	27	Rank5	An
A_C_peak_111060	chrC04	32507186	32507915	-	BnaC04g30600D	Intergenic	iACR	4.97632	1.45586e-14	6.47336e-12	30	Rank7	Cn
A_C_peak_111065	chrC04	32517456	32518757	-	BnaC04g30610D	exon (BnaC04g30610D, exon 1 of 1)	gACR	4.54545	1.08903e-13	4.24004e-11	31	Rank7	Cn
A_C_peak_111069	chrC04	32539750	32540023	-	BnaC04g30620D	promoter-TSS (BnaC04g30620D)	gACR	3.53158	3.93342e-08	5.33703e-06	21	Rank1	Cn
A_C_peak_11107	chrA03	10169931	10170809	+	BnaA03g21430D	TTS (BnaA03g21420D)	gACR	3.53158	3.93342e-08	5.33703e-06	21	Rank1	An
A_C_peak_111070	chrC04	32543560	32544390	-	BnaC04g30630D	intron (BnaC04g30630D, intron 1 of 2)	gACR	4.49474	2.80092e-12	9.23336e-10	27	Rank6	Cn
A_C_peak_111077	chrC04	32563658	32564743	+	BnaC04g30640D	Intergenic	iACR	5.4579	5.70519e-17	3.19904e-14	33	Rank8	Cn
A_C_peak_111079	chrC04	32575199	32575585	+	BnaC04g30680D	promoter-TSS (BnaC04g30680D)	gACR	3.53158	3.93342e-08	5.33703e-06	21	Rank1	Cn
A_C_peak_111086	chrC04	32615661	32616484	-	BnaC04g30730D	promoter-TSS (BnaC04g30730D)	gACR	3.85263	1.9055e-09	3.64267e-07	23	Rank3	Cn
A_C_peak_111088	chrC04	32637027	32637343	-	BnaC04g30750D	TTS (BnaC04g30750D)	gACR	4.17369	7.86774e-11	2.02004e-08	25	Rank4	Cn
A_C_peak_111092	chrC04	32651275	32651631	-	BnaC04g30770D	Intergenic	iACR	3.53158	3.93342e-08	5.33703e-06	21	Rank1	Cn
A_C_peak_111094	chrC04	32657267	32658249	-	BnaC04g30770D	Intergenic	iACR	3.53158	3.93342e-08	5.33703e-06	21	Rank1	Cn
A_C_peak_111104	chrC04	32711766	32712378	+	BnaC04g30820D	Intergenic	iACR	4.97632	1.45586e-14	6.47336e-12	30	Rank7	Cn
A_C_peak_111105	chrC04	32715234	32715807	+	BnaC04g30820D	Intergenic	iACR	5.27859	3.25859e-17	1.84974e-14	35	Rank8	Cn
A_C_peak_111107	chrC04	32737004	32739216	-	BnaC04g30840D	TTS (BnaC04g30840D)	gACR	4.49474	2.80092e-12	9.23336e-10	27	Rank6	Cn
A_C_peak_111108	chrC04	32740777	32741047	+	BnaC04g30850D	promoter-TSS (BnaC04g30860D)	gACR	3.98089	4.78311e-10	9.9591e-08	24	Rank4	Cn
A_C_peak_111112	chrC04	32747319	32748459	-	BnaC04g30870D	promoter-TSS (BnaC04g30870D)	gACR	6.78851	1.20163e-28	1.25138e-25	51	Rank10	Cn
A_C_peak_111114	chrC04	32755397	32757252	-	BnaC04g30870D	Intergenic	iACR	4.2522	6.33155e-12	1.92952e-09	28	Rank6	Cn
A_C_peak_11112	chrA03	10204377	10205684	+	BnaA03g21530D	exon (BnaA03g21530D, exon 1 of 1)	gACR	7.70526	1.47897e-29	1.58932e-26	47	Rank9	An
A_C_peak_111120	chrC04	32772735	32773039	-	BnaC04g30880D	intron (BnaC04g30880D, intron 3 of 4)	gACR	3.53158	3.93342e-08	5.33703e-06	21	Rank1	Cn
A_C_peak_111131	chrC04	32802016	32803201	-	BnaC04g30920D	promoter-TSS (BnaC04g30920D)	gACR	5.82751	1.89697e-24	1.66192e-21	49	Rank9	Cn
A_C_peak_111137	chrC04	32823801	32824261	-	BnaC04g30940D	Intergenic	iACR	7.54474	1.36085e-28	1.41521e-25	46	Rank9	Cn
A_C_peak_111139	chrC04	32855054	32856240	-	BnaC04g30950D	exon (BnaC04g30950D, exon 1 of 2)	gACR	5.02793	1.81034e-16	9.62498e-14	35	Rank8	Cn
A_C_peak_111141	chrC04	32860826	32861693	-	BnaC04g30950D	Intergenic	iACR	4.49474	2.80092e-12	9.23336e-10	27	Rank6	Cn
A_C_peak_111158	chrC04	32910395	32911392	+	BnaC04g30990D	Intergenic	iACR	6.74211	6.49621e-24	5.58625e-21	41	Rank9	Cn
A_C_peak_111164	chrC04	32926828	32927773	-	BnaC04g31010D	intron (BnaC04g31010D, intron 2 of 5)	gACR	3.99202	3.06464e-14	1.2892e-11	39	Rank9	Cn
A_C_peak_111180	chrC04	32964828	32965761	+	BnaC04g31080D	TTS (BnaC04g31080D)	gACR	3.53261	4.3391e-09	7.38074e-07	25	Rank4	Cn
A_C_peak_11120	chrA03	10279884	10280371	+	BnaA03g21740D	promoter-TSS (BnaA03g21740D)	gACR	3.53158	3.93342e-08	5.33703e-06	21	Rank1	An
A_C_peak_111207	chrC04	33036321	33036542	+	BnaC04g31170D	TTS (BnaC04g31170D)	gACR	3.43008	8.51863e-09	1.38369e-06	25	Rank4	Cn
A_C_peak_111208	chrC04	33044257	33045199	+	BnaC04g31180D	Intergenic	iACR	3.53158	3.93342e-08	5.33703e-06	21	Rank1	Cn
A_C_peak_111210	chrC04	33049535	33049826	+	BnaC04g31180D	promoter-TSS (BnaC04g31190D)	gACR	3.56083	1.09698e-08	1.63791e-06	23	Rank3	Cn
A_C_peak_111233	chrC04	33129728	33130816	+	BnaC04g31220D	exon (BnaC04g31220D, exon 4 of 4)	gACR	3.60825	8.56091e-10	1.72135e-07	27	Rank6	Cn
A_C_peak_111239	chrC04	33144423	33144744	+	BnaC04g31240D	exon (BnaC04g31240D, exon 16 of 16)	gACR	3.69823	2.66624e-09	4.68608e-07	24	Rank4	Cn
A_C_peak_111240	chrC04	33152723	33153052	+	BnaC04g31250D	Intergenic	iACR	4.49474	2.80092e-12	9.23336e-10	27	Rank6	Cn
A_C_peak_11125	chrA03	10300101	10300477	+	BnaA03g21800D	TTS (BnaA03g21800D)	gACR	4.01316	3.94703e-10	8.79144e-08	24	Rank3	An
A_C_peak_111259	chrC04	33213569	33214239	+	BnaC04g31280D	Intergenic	iACR	3.96601	7.8361e-11	2.01433e-08	27	Rank6	Cn
A_C_peak_11126	chrA03	10312768	10313151	+	BnaA03g21810D	Intergenic	iACR	7.45614	2.58071e-30	2.82813e-27	50	Rank9	An
A_C_peak_111261	chrC04	33222257	33222611	-	BnaC04g31300D	TTS (BnaC04g31300D)	gACR	5.98404	6.27856e-23	5.09589e-20	44	Rank9	Cn
A_C_peak_111264	chrC04	33228940	33229795	-	BnaC04g31300D	Intergenic	iACR	3.7234	3.91408e-10	8.7273e-08	27	Rank6	Cn
A_C_peak_11127	chrA03	10313487	10314300	+	BnaA03g21810D	Intergenic	iACR	11.0482	2.40796e-57	4.67003e-54	77	Rank10	An
A_C_peak_111271	chrC04	33248465	33248969	-	BnaC04g31310D	promoter-TSS (BnaC04g31310D)	gACR	4.90654	3.5523e-18	2.16735e-15	41	Rank9	Cn
A_C_peak_111273	chrC04	33259157	33259699	-	BnaC04g31330D	Intergenic	iACR	7.52841	1.557e-31	1.78246e-28	52	Rank10	Cn
A_C_peak_111281	chrC04	33282329	33283285	-	BnaC04g31370D	exon (BnaC04g31370D, exon 1 of 2)	gACR	4.64286	2.91729e-16	1.53246e-13	38	Rank9	Cn
A_C_peak_111289	chrC04	33298993	33299232	-	BnaC04g31420D	Intergenic	iACR	3.85263	1.9055e-09	3.64267e-07	23	Rank3	Cn
A_C_peak_11130	chrA03	10325214	10325847	+	BnaA03g21830D	Intergenic	iACR	4.17369	7.86774e-11	2.02004e-08	25	Rank4	An
A_C_peak_111305	chrC04	33342204	33343540	+	BnaC04g31480D	promoter-TSS (BnaC04g31480D)	gACR	3.77907	8.91374e-10	1.78743e-07	25	Rank4	Cn
A_C_peak_11131	chrA03	10331744	10332158	-	BnaA03g21840D	promoter-TSS (BnaA03g21840D)	gACR	3.53158	3.93342e-08	5.33703e-06	21	Rank1	An
A_C_peak_111312	chrC04	33361034	33361487	+	BnaC04g31530D	TTS (BnaC04g31530D)	gACR	17.3368	1.66679e-99	5.08405e-96	107	Rank10	Cn
A_C_peak_111314	chrC04	33373462	33374605	-	BnaC04g31550D	exon (BnaC04g31550D, exon 1 of 2)	gACR	3.85263	1.9055e-09	3.64267e-07	23	Rank3	Cn
A_C_peak_111317	chrC04	33387718	33388421	+	BnaC04g31590D	TTS (BnaC04g31580D)	gACR	4.01316	3.94703e-10	8.79144e-08	24	Rank4	Cn
A_C_peak_111323	chrC04	33408062	33408806	-	BnaC04g31640D	exon (BnaC04g31640D, exon 4 of 5)	gACR	3.7092	2.49115e-09	4.39916e-07	24	Rank4	Cn
A_C_peak_111326	chrC04	33414268	33414803	+	BnaC04g31650D	exon (BnaC04g31650D, exon 1 of 2)	gACR	3.72549	1.06111e-12	3.64133e-10	37	Rank9	Cn
A_C_peak_111338	chrC04	33450839	33451566	+	BnaC04g31700D	Intergenic	iACR	4.97632	1.45586e-14	6.47336e-12	30	Rank7	Cn
A_C_peak_111348	chrC04	33487737	33488189	+	BnaC04g31720D	exon (BnaC04g31720D, exon 2 of 2)	gACR	3.85263	1.9055e-09	3.64267e-07	23	Rank3	Cn
A_C_peak_111353	chrC04	33493992	33494294	+	BnaC04g31730D	Intergenic	iACR	4.01316	3.94703e-10	8.79144e-08	24	Rank4	Cn
A_C_peak_111355	chrC04	33498797	33499715	+	BnaC04g31740D	promoter-TSS (BnaC04g31740D)	gACR	4.65753	1.1402e-14	5.10893e-12	33	Rank8	Cn
A_C_peak_111357	chrC04	33501191	33501490	-	BnaC04g31750D	TTS (BnaC04g31740D)	gACR	3.71795	2.25684e-10	5.19481e-08	28	Rank6	Cn
A_C_peak_111359	chrC04	33506089	33506573	-	BnaC04g31750D	Intergenic	iACR	4.49474	2.80092e-12	9.23336e-10	27	Rank6	Cn
A_C_peak_111360	chrC04	33511548	33512685	+	BnaC04g31760D	exon (BnaC04g31760D, exon 1 of 2)	gACR	3.60697	4.90377e-10	1.01932e-07	28	Rank6	Cn
A_C_peak_111361	chrC04	33513286	33514382	+	BnaC04g31770D	promoter-TSS (BnaC04g31770D)	gACR	3.63196	2.32343e-10	5.33826e-08	29	Rank6	Cn
A_C_peak_111363	chrC04	33522005	33522962	-	BnaC04g31790D	exon (BnaC04g31790D, exon 2 of 2)	gACR	4.01316	3.94703e-10	8.79144e-08	24	Rank4	Cn
A_C_peak_111364	chrC04	33605802	33606867	+	BnaC04g31800D	Intergenic	iACR	4.17369	7.86774e-11	2.02004e-08	25	Rank4	Cn
A_C_peak_11137	chrA03	10370809	10371413	+	BnaA03g21900D	exon (BnaA03g21900D, exon 1 of 2)	gACR	3.69211	8.83914e-09	1.43245e-06	22	Rank2	An
A_C_peak_111372	chrC04	33638717	33639085	+	BnaC04g31820D	TTS (BnaC04g31820D)	gACR	6.42105	4.11794e-22	3.24414e-19	39	Rank9	Cn
A_C_peak_111376	chrC04	33648294	33649206	+	BnaC04g31830D	TTS (BnaC04g31830D)	gACR	3.72751	2.11213e-10	4.88045e-08	28	Rank6	Cn
A_C_peak_111386	chrC04	33668284	33668746	-	BnaC04g31860D	Intergenic	iACR	4.12147	3.79097e-14	1.58402e-11	37	Rank9	Cn
A_C_peak_111395	chrC04	33688280	33689555	-	BnaC04g31920D	exon (BnaC04g31920D, exon 1 of 3)	gACR	3.76471	2.72577e-11	7.39043e-09	31	Rank7	Cn
A_C_peak_111396	chrC04	33744971	33745900	+	BnaC04g31930D	Intergenic	iACR	3.53158	3.93342e-08	5.33703e-06	21	Rank1	Cn
A_C_peak_111407	chrC04	33776373	33776698	-	BnaC04g31980D	promoter-TSS (BnaC04g31980D)	gACR	4.01316	3.94703e-10	8.79144e-08	24	Rank4	Cn
A_C_peak_111409	chrC04	33781503	33782204	-	BnaC04g31980D	Intergenic	iACR	3.4384	2.33453e-08	3.29443e-06	23	Rank3	Cn
A_C_peak_11141	chrA03	10384494	10385065	-	BnaA03g21930D	TTS (BnaA03g21930D)	gACR	3.53158	3.93342e-08	5.33703e-06	21	Rank1	An
A_C_peak_111415	chrC04	33816153	33816916	+	BnaC04g31990D	Intergenic	iACR	3.54523	7.59137e-10	1.53681e-07	28	Rank6	Cn
A_C_peak_111418	chrC04	33826700	33828412	+	BnaC04g32030D	intron (BnaC04g32030D, intron 5 of 15)	gACR	3.47826	2.41758e-10	5.54358e-08	31	Rank7	Cn
A_C_peak_11142	chrA03	10385639	10386026	-	BnaA03g21930D	exon (BnaA03g21930D, exon 1 of 1)	gACR	3.95894	1.54365e-10	3.62777e-08	26	Rank5	An
A_C_peak_111420	chrC04	33840626	33841152	-	BnaC04g32040D	Intergenic	iACR	8.18684	1.68128e-32	1.98198e-29	50	Rank10	Cn
A_C_peak_111421	chrC04	33841530	33841775	-	BnaC04g32040D	Intergenic	iACR	4.97632	1.45586e-14	6.47336e-12	30	Rank7	Cn
A_C_peak_111425	chrC04	33852417	33853692	-	BnaC04g32050D	intron (BnaC04g32050D, intron 2 of 2)	gACR	3.61272	4.54203e-09	7.70903e-07	24	Rank4	Cn
A_C_peak_111432	chrC04	33870039	33870639	+	BnaC04g32080D	intron (BnaC04g32070D, intron 4 of 6)	gACR	4.33421	1.51126e-11	4.42099e-09	26	Rank5	Cn
A_C_peak_111450	chrC04	33936835	33937264	-	BnaC04g32170D	promoter-TSS (BnaC04g32170D)	gACR	3.85263	1.9055e-09	3.64267e-07	23	Rank3	Cn
A_C_peak_111464	chrC04	34024905	34027460	+	BnaC04g32240D	Intergenic	iACR	3.74449	9.67542e-12	2.89028e-09	33	Rank8	Cn
A_C_peak_111484	chrC04	34068537	34069215	+	BnaC04g32310D	TTS (BnaC04g32310D)	gACR	3.78788	7.63537e-11	1.96417e-08	29	Rank6	Cn
A_C_peak_111486	chrC04	34092100	34093169	-	BnaC04g32320D	exon (BnaC04g32320D, exon 1 of 2)	gACR	3.84615	1.28375e-12	4.37139e-10	35	Rank8	Cn
A_C_peak_111487	chrC04	34093318	34093714	-	BnaC04g32320D	promoter-TSS (BnaC04g32320D)	gACR	3.41151	4.07437e-10	8.79144e-08	31	Rank7	Cn
A_C_peak_111489	chrC04	34098333	34098592	-	BnaC04g32330D	Intergenic	iACR	3.75723	1.02339e-09	2.03451e-07	25	Rank4	Cn
A_C_peak_111492	chrC04	34108761	34109254	-	BnaC04g32330D	Intergenic	iACR	3.53158	3.93342e-08	5.33703e-06	21	Rank1	Cn
A_C_peak_111498	chrC04	34121227	34122389	+	BnaC04g32340D	Intergenic	iACR	4.45783	5.31974e-15	2.44045e-12	36	Rank8	Cn
A_C_peak_111508	chrC04	34144588	34145843	-	BnaC04g32360D	Intergenic	iACR	4.76879	1.1467e-14	5.13618e-12	32	Rank8	Cn
A_C_peak_111510	chrC04	34153538	34153855	-	BnaC04g32360D	Intergenic	iACR	5.13684	2.36543e-15	1.14304e-12	31	Rank7	Cn
A_C_peak_111519	chrC04	34172522	34173312	-	BnaC04g32390D	exon (BnaC04g32390D, exon 4 of 6)	gACR	3.91566	3.79263e-10	8.47442e-08	25	Rank4	Cn
A_C_peak_111521	chrC04	34181842	34183086	+	BnaC04g32430D	promoter-TSS (BnaC04g32420D)	gACR	3.64583	6.62186e-10	1.35229e-07	27	Rank6	Cn
A_C_peak_111522	chrC04	34183326	34183927	+	BnaC04g32440D	promoter-TSS (BnaC04g32440D)	gACR	4.48916	1.40401e-12	4.76332e-10	28	Rank6	Cn
A_C_peak_111527	chrC04	34199822	34200110	-	BnaC04g32470D	TTS (BnaC04g32470D)	gACR	3.62776	1.28757e-08	1.90077e-06	22	Rank2	Cn
A_C_peak_111537	chrC04	34228479	34228700	-	BnaC04g32500D	promoter-TSS (BnaC04g32500D)	gACR	3.53158	3.93342e-08	5.33703e-06	21	Rank1	Cn
A_C_peak_111538	chrC04	34235984	34236408	-	BnaC04g32510D	intron (BnaC04g32510D, intron 2 of 5)	gACR	3.53158	3.93342e-08	5.33703e-06	21	Rank1	Cn
A_C_peak_111540	chrC04	34251375	34251790	-	BnaC04g32530D	promoter-TSS (BnaC04g32530D)	gACR	3.69211	8.83914e-09	1.43245e-06	22	Rank2	Cn
A_C_peak_111542	chrC04	34280188	34280654	-	BnaC04g32550D	Intergenic	iACR	4.97632	1.45586e-14	6.47336e-12	30	Rank7	Cn
A_C_peak_111545	chrC04	34289985	34290377	+	BnaC04g32570D	Intergenic	iACR	4.17369	7.86774e-11	2.02004e-08	25	Rank4	Cn
A_C_peak_111549	chrC04	34309556	34311162	+	BnaC04g32580D	Intergenic	iACR	3.77358	2.79396e-10	6.3536e-08	27	Rank6	Cn
A_C_peak_111552	chrC04	34322370	34323128	+	BnaC04g32600D	Intergenic	iACR	3.61272	4.54203e-09	7.70903e-07	24	Rank4	Cn
A_C_peak_111565	chrC04	34350807	34351767	+	BnaC04g32650D	exon (BnaC04g32650D, exon 6 of 9)	gACR	3.91823	1.35894e-15	6.67129e-13	45	Rank9	Cn
A_C_peak_11158	chrA03	10503582	10503835	+	BnaA03g22160D	TTS (BnaA03g22160D)	gACR	3.85263	1.9055e-09	3.64267e-07	23	Rank2	An
A_C_peak_111582	chrC04	34395371	34396193	-	BnaC04g32710D	exon (BnaC04g32710D, exon 3 of 6)	gACR	4.047	6.6182e-12	2.01182e-09	30	Rank7	Cn
A_C_peak_111584	chrC04	34404294	34405427	-	BnaC04g32710D	Intergenic	iACR	3.69211	8.83914e-09	1.43245e-06	22	Rank2	Cn
A_C_peak_111587	chrC04	34427634	34428026	-	BnaC04g32720D	intron (BnaC04g32720D, intron 5 of 7)	gACR	3.69211	8.83914e-09	1.43245e-06	22	Rank2	Cn
A_C_peak_111588	chrC04	34428162	34429376	-	BnaC04g32720D	intron (BnaC04g32720D, intron 2 of 7)	gACR	4.00641	4.10866e-10	8.79144e-08	24	Rank4	Cn
A_C_peak_111589	chrC04	34429541	34429906	-	BnaC04g32720D	promoter-TSS (BnaC04g32720D)	gACR	4.54545	4.74045e-13	1.7492e-10	29	Rank6	Cn
A_C_peak_111593	chrC04	34438143	34440074	-	BnaC04g32730D	Intergenic	iACR	3.7594	9.33942e-11	2.25678e-08	29	Rank6	Cn
A_C_peak_111594	chrC04	34453156	34453642	+	BnaC04g32740D	Intergenic	iACR	4.81579	8.6838e-14	3.52834e-11	29	Rank6	Cn
A_C_peak_111596	chrC04	34463720	34464102	+	BnaC04g32740D	promoter-TSS (BnaC04g32740D)	gACR	3.85263	1.9055e-09	3.64267e-07	23	Rank3	Cn
A_C_peak_111607	chrC04	34512055	34512638	-	BnaC04g32760D	TTS (BnaC04g32760D)	gACR	3.69211	8.83914e-09	1.43245e-06	22	Rank2	Cn
A_C_peak_111608	chrC04	34512878	34513434	-	BnaC04g32760D	exon (BnaC04g32760D, exon 1 of 1)	gACR	3.44828	6.36884e-08	7.74926e-06	21	Rank1	Cn
A_C_peak_111610	chrC04	34515033	34515693	-	BnaC04g32760D	Intergenic	iACR	3.52113	8.09264e-09	1.31926e-06	24	Rank4	Cn
A_C_peak_111634	chrC04	34559416	34559913	-	BnaC04g32860D	Intergenic	iACR	3.55114	6.69191e-09	1.10502e-06	24	Rank4	Cn
A_C_peak_11164	chrA03	10538241	10538535	-	BnaA03g22210D	TTS (BnaA03g22210D)	gACR	3.53158	3.93342e-08	5.33703e-06	21	Rank1	An
A_C_peak_111643	chrC04	34590231	34590849	+	BnaC04g32880D	Intergenic	iACR	3.7296	3.54438e-11	9.48571e-09	31	Rank7	Cn
A_C_peak_111646	chrC04	34603494	34604004	-	BnaC04g32900D	Intergenic	iACR	4.92611	1.50581e-17	8.71244e-15	39	Rank9	Cn
A_C_peak_111652	chrC04	34628404	34629131	+	BnaC04g32920D	Intergenic	iACR	3.89016	3.11308e-12	9.79039e-10	33	Rank8	Cn
A_C_peak_111657	chrC04	34640571	34641758	-	BnaC04g32940D	exon (BnaC04g32940D, exon 6 of 13)	gACR	3.7182	1.13029e-12	3.86768e-10	37	Rank9	Cn
A_C_peak_11166	chrA03	10560620	10561057	-	BnaA03g22250D	intron (BnaA03g22250D, intron 3 of 4)	gACR	4.01316	3.94703e-10	8.79144e-08	24	Rank3	An
A_C_peak_111668	chrC04	34688859	34689734	+	BnaC04g32990D	exon (BnaC04g32990D, exon 7 of 14)	gACR	3.48837	1.71258e-08	2.47377e-06	23	Rank3	Cn
A_C_peak_11167	chrA03	10561206	10561797	-	BnaA03g22250D	promoter-TSS (BnaA03g22250D)	gACR	4.01316	3.94703e-10	8.79144e-08	24	Rank3	An
A_C_peak_111670	chrC04	34697038	34697879	+	BnaC04g33000D	TTS (BnaC04g33000D)	gACR	4.49474	2.80092e-12	9.23336e-10	27	Rank6	Cn
A_C_peak_111672	chrC04	34698669	34699409	+	BnaC04g33000D	Intergenic	iACR	4.84375	3.33987e-14	1.40149e-11	30	Rank7	Cn
A_C_peak_111689	chrC04	34749462	34750252	+	BnaC04g33120D	TTS (BnaC04g33120D)	gACR	3.69211	8.83914e-09	1.43245e-06	22	Rank2	Cn
A_C_peak_111696	chrC04	34771216	34771472	-	BnaC04g33150D	promoter-TSS (BnaC04g33150D)	gACR	3.75	1.67904e-11	4.66552e-09	32	Rank8	Cn
A_C_peak_111708	chrC04	34795409	34796569	+	BnaC04g33170D	intron (BnaC04g33170D, intron 6 of 12)	gACR	3.54938	2.0448e-08	2.91447e-06	22	Rank2	Cn
[truncated: 103,041 more rows]

## Sheet: Classification of peaks
Chr	Start	End	Peak classifications
chrA01	256329	256974	common
chrA01	289291	289693	common
chrA01	327340	328253	common
chrA01	378579	379399	common
chrA01	462826	463445	common
chrA01	692766	693860	common
chrA01	864145	866084	common
chrA01	1375854	1377049	common
chrA01	1487232	1489171	common
chrA01	1538303	1538940	common
chrA01	1586416	1587693	common
chrA01	2002343	2003823	common
chrA01	2078141	2079734	common
chrA01	2330270	2331566	common
chrA01	2342770	2344409	common
chrA01	2415103	2415853	common
chrA01	2552448	2553284	common
chrA01	2563653	2564244	common
chrA01	2972359	2973625	common
chrA01	3189710	3191464	common
chrA01	3207354	3208105	common
chrA01	3517490	3518077	common
chrA01	3591039	3593076	common
chrA01	4043876	4044286	common
chrA01	4046430	4047065	common
chrA01	4113755	4114086	common
chrA01	4116662	4117338	common
chrA01	4848166	4849242	common
chrA01	5137068	5137465	common
chrA01	5320791	5321420	common
chrA01	5713018	5713829	common
chrA01	5864526	5865443	common
chrA01	6107115	6107425	common
chrA01	6146525	6146808	common
chrA01	6593082	6594070	common
chrA01	6596785	6597413	common
chrA01	6967716	6968429	common
chrA01	7049388	7050189	common
chrA01	7142276	7145065	common
chrA01	7777598	7778561	common
chrA01	7955092	7955799	common
chrA01	8294406	8295019	common
chrA01	8373229	8375196	common
chrA01	8565539	8565930	common
chrA01	8727177	8727857	common
chrA01	9099764	9100267	common
chrA01	9111557	9112060	common
chrA01	9303321	9303798	common
chrA01	9456294	9458101	common
chrA01	9602444	9604117	common
chrA01	9634692	9635089	common
chrA01	9743393	9744970	common
chrA01	9769362	9769624	common
chrA01	9808960	9809321	common
chrA01	9979023	9979903	common
chrA01	10156593	10157099	common
chrA01	10198381	10199625	common
chrA01	10229906	10230842	common
chrA01	10246566	10249085	common
chrA01	10284003	10284771	common
chrA01	10299508	10301561	common
chrA01	10398852	10399806	common
chrA01	10463549	10464097	common
chrA01	10494582	10494945	common
chrA01	10506764	10507403	common
chrA01	10748415	10748890	common
chrA01	11002437	11003012	common
chrA01	11042353	11042950	common
chrA01	11076165	11076698	common
chrA01	11175474	11177198	common
chrA01	11280723	11281185	common
chrA01	11560261	11561022	common
chrA01	11759849	11761925	common
chrA01	11901730	11902747	common
chrA01	12074228	12074861	common
chrA01	12081204	12081720	common
chrA01	12195046	12196439	common
chrA01	12250074	12251560	common
chrA01	12259493	12260056	common
chrA01	12260143	12260482	common
chrA01	12299510	12300165	common
chrA01	12314293	12315000	common
chrA01	12426683	12427126	common
chrA01	12530041	12532447	common
chrA01	12570552	12571068	common
chrA01	12717356	12718140	common
chrA01	12718396	12719216	common
chrA01	12847600	12849236	common
chrA01	12961409	12962330	common
chrA01	13026803	13028476	common
chrA01	13072564	13073117	common
chrA01	13103137	13103969	common
chrA01	13124805	13125870	common
chrA01	13126034	13126409	common
chrA01	13139656	13140425	common
chrA01	13186769	13187491	common
chrA01	13293962	13294761	common
chrA01	13444411	13445312	common
chrA01	13463818	13464708	common
chrA01	13498668	13499115	common
chrA01	13632264	13633057	common
chrA01	13709548	13710408	common
chrA01	13883863	13884945	common
chrA01	13978747	13979256	common
chrA01	14020230	14021158	common
chrA01	14038730	14039204	common
chrA01	14074663	14075569	common
chrA01	14523273	14523541	common
chrA01	14704429	14704754	common
chrA01	14854156	14855312	common
chrA01	15249668	15251014	common
chrA01	15324424	15324862	common
chrA01	15353863	15354402	common
chrA01	15455911	15457280	common
chrA01	15741614	15742915	common
chrA01	15748002	15748849	common
chrA01	15962020	15962841	common
chrA01	15968239	15968696	common
chrA01	16028484	16029216	common
chrA01	16077249	16078119	common
chrA01	16096919	16097438	common
chrA01	16191283	16193789	common
chrA01	16437653	16438466	common
chrA01	16459607	16460586	common
chrA01	16497025	16497455	common
chrA01	16504947	16507124	common
chrA01	16525769	16526258	common
chrA01	16532852	16534157	common
chrA01	16584835	16585889	common
chrA01	16600105	16600991	common
chrA01	16788443	16789420	common
chrA01	16796582	16797457	common
chrA01	16805738	16806395	common
chrA01	16976652	16977149	common
chrA01	16992729	16994567	common
chrA01	17175059	17176501	common
chrA01	17368306	17368923	common
chrA01	17646534	17648029	common
chrA01	17827881	17829691	common
chrA01	17874238	17875547	common
chrA01	17887524	17888510	common
chrA01	18449404	18451434	common
chrA01	18665304	18665804	common
chrA01	18818616	18819471	common
chrA01	18973264	18974295	common
chrA01	19044875	19045749	common
chrA01	19079479	19079785	common
chrA01	19103283	19104219	common
chrA01	19191211	19191885	common
chrA01	19510408	19511966	common
chrA01	19915024	19916013	common
chrA01	19925992	19927256	common
chrA01	20068037	20069775	common
chrA01	20595471	20595823	common
chrA01	20865694	20866692	common
chrA01	20914757	20916004	common
chrA01	20927516	20928560	common
chrA01	21054504	21057589	common
chrA01	21067349	21068522	common
chrA01	21168334	21168614	common
chrA01	21235165	21237037	common
chrA01	21240664	21241356	common
chrA01	21295168	21296196	common
chrA01	21430013	21431119	common
chrA01	21446547	21447669	common
chrA01	21453655	21455119	common
chrA01	21470893	21472168	common
chrA01	21491577	21492945	common
chrA01	21499605	21501157	common
chrA01	21524230	21525653	common
chrA01	21531552	21533563	common
chrA01	21582621	21583843	common
chrA01	21652544	21653249	common
chrA01	21709363	21710533	common
chrA01	21717345	21719464	common
chrA01	21783201	21784053	common
chrA01	21886966	21888288	common
chrA01	22125566	22126213	common
chrA01	22169494	22170773	common
chrA01	22186808	22187645	common
chrA01	22188081	22188628	common
chrA01	22220747	22222640	common
chrA01	22223000	22224423	common
chrA01	22348489	22350558	common
chrA01	22356416	22358207	common
chrA01	22378375	22379640	common
chrA01	22379766	22380582	common
chrA01	22398956	22400978	common
chrA01	22653635	22655485	common
chrA01	22695077	22695947	common
chrA01	22959663	22960511	common
chrA01	23073428	23075798	common
chrA01_random	205347	206435	common
chrA01_random	331386	331977	common
chrA01_random	609848	610376	common
chrA01_random	621413	622391	common
chrA01_random	756503	757464	common
chrA01_random	793759	794486	common
chrA01_random	812357	813149	common
chrA01_random	828580	829421	common
chrA01_random	863424	864378	common
chrA01_random	938185	938814	common
chrA01_random	1034916	1035221	common
chrA01_random	1035357	1035707	common
chrA01_random	1037958	1038244	common
chrA01_random	1057319	1057657	common
chrA01_random	1070865	1071204	common
chrA01_random	1109882	1110317	common
chrA01_random	1129041	1129850	common
chrA01_random	1227898	1228237	common
chrA01_random	1231857	1232408	common
chrA01_random	1238335	1238921	common
chrA01_random	1246221	1246643	common
chrA01_random	1344628	1346145	common
chrA01_random	1450462	1450760	common
chrA01_random	1499862	1500140	common
chrA01_random	1553789	1554451	common
chrA01_random	2016643	2018659	common
chrA01_random	2138001	2138842	common
chrA01_random	2257939	2258788	common
chrA01_random	2588709	2589554	common
chrA02	360934	361916	common
chrA02	374366	375603	common
chrA02	414064	415265	common
chrA02	415705	416512	common
chrA02	539782	540587	common
chrA02	688664	689635	common
chrA02	786505	787209	common
chrA02	1117055	1117965	common
chrA02	1802361	1802825	common
chrA02	2075271	2075946	common
chrA02	2139266	2141232	common
chrA02	2171244	2173222	common
chrA02	2220690	2222336	common
chrA02	2233313	2233917	common
chrA02	2272942	2274457	common
chrA02	2278025	2279319	common
chrA02	2283227	2284170	common
chrA02	2285557	2286609	common
chrA02	2291822	2293904	common
chrA02	2294001	2294679	common
chrA02	2326186	2327562	common
chrA02	2332440	2334359	common
chrA02	2338663	2340715	common
chrA02	2392079	2393713	common
chrA02	2501504	2503415	common
chrA02	2518375	2520966	common
chrA02	2525587	2526956	common
chrA02	2705836	2706557	common
chrA02	2716954	2717440	common
chrA02	2752948	2754488	common
chrA02	2803437	2805662	common
chrA02	2814234	2815101	common
chrA02	2872422	2872844	common
chrA02	2905679	2906594	common
chrA02	2911601	2911968	common
chrA02	2982558	2984909	common
chrA02	2993658	2994322	common
chrA02	3003476	3003954	common
chrA02	3029160	3029638	common
chrA02	3130139	3131104	common
chrA02	3149883	3150575	common
chrA02	3156201	3157033	common
chrA02	3164566	3165115	common
chrA02	3188854	3190105	common
chrA02	3193332	3195079	common
chrA02	3205129	3208968	common
chrA02	3224924	3226247	common
chrA02	3236122	3237680	common
chrA02	3630845	3631359	common
chrA02	3699385	3700018	common
chrA02	3864843	3866397	common
chrA02	4002570	4002893	common
chrA02	4015997	4018107	common
chrA02	4067890	4070610	common
chrA02	4181229	4182325	common
chrA02	4821503	4821993	common
chrA02	4905992	4906417	common
chrA02	5011599	5012370	common
chrA02	5167755	5168242	common
chrA02	5197617	5198427	common
chrA02	5343342	5344064	common
chrA02	5548337	5549012	common
chrA02	5638174	5639921	common
chrA02	6406248	6406788	common
chrA02	6408221	6408650	common
chrA02	6496791	6497601	common
chrA02	6530939	6531737	common
chrA02	6864098	6864906	common
chrA02	6878065	6879299	common
chrA02	7008362	7009185	common
chrA02	7017198	7018874	common
chrA02	7028966	7029286	common
chrA02	7249652	7250452	common
chrA02	7266263	7267561	common
chrA02	7380343	7381289	common
chrA02	7421109	7421892	common
chrA02	7466350	7468285	common
chrA02	7508755	7509193	common
chrA02	7862593	7863707	common
chrA02	7924786	7925135	common
chrA02	8018014	8018780	common
chrA02	8044638	8045141	common
chrA02	8183732	8184505	common
chrA02	8248378	8248764	common
chrA02	8248884	8249646	common
chrA02	8249683	8250778	common
chrA02	8353744	8354011	common
chrA02	8466524	8467189	common
chrA02	8657138	8658057	common
chrA02	8833070	8834238	common
chrA02	8914230	8914548	common
chrA02	9073660	9074811	common
chrA02	9218519	9221569	common
chrA02	9353020	9353929	common
chrA02	9401938	9402625	common
chrA02	9654568	9656739	common
chrA02	9715788	9716651	common
chrA02	9860380	9861474	common
chrA02	9873945	9875129	common
chrA02	9913386	9914463	common
chrA02	9980555	9983119	common
chrA02	10130944	10131255	common
chrA02	10235600	10236734	common
chrA02	10338538	10339250	common
chrA02	10399342	10400242	common
chrA02	10515275	10515821	common
chrA02	10545497	10546531	common
chrA02	10639431	10641027	common
chrA02	10778053	10779782	common
chrA02	10779999	10780541	common
chrA02	10853951	10855212	common
chrA02	10859417	10860210	common
chrA02	10887334	10888478	common
chrA02	10898203	10899365	common
chrA02	10907479	10908613	common
chrA02	10934172	10934689	common
chrA02	10952834	10953410	common
chrA02	11011516	11011912	common
chrA02	11131766	11132648	common
chrA02	11424258	11424505	common
chrA02	11425150	11425438	common
chrA02	11439214	11440574	common
chrA02	11599706	11600431	common
chrA02	12062408	12063270	common
chrA02	12234396	12236417	common
chrA02	12346320	12347104	common
chrA02	12409890	12410365	common
chrA02	12564696	12565283	common
chrA02	12586436	12588051	common
chrA02	12603978	12605039	common
chrA02	12672193	12673788	common
chrA02	12723641	12724673	common
chrA02	12871550	12872751	common
chrA02	13125107	13126602	common
chrA02	13154049	13155517	common
chrA02	13225250	13226857	common
chrA02	13250086	13250807	common
chrA02	13311325	13312280	common
chrA02	13394758	13395555	common
chrA02	13407729	13408596	common
chrA02	13420486	13423578	common
chrA02	13486296	13487080	common
chrA02	13500797	13501452	common
chrA02	13794141	13795409	common
chrA02	14002529	14002800	common
chrA02	14003257	14003720	common
chrA02	14050510	14051207	common
chrA02	14052324	14052896	common
chrA02	14104601	14105578	common
chrA02	14112464	14114338	common
chrA02	14162829	14163162	common
chrA02	14259233	14259573	common
chrA02	14282306	14282737	common
chrA02	14627407	14628816	common
chrA02	14764826	14765149	common
chrA02	14834394	14834750	common
chrA02	14995105	14996096	common
chrA02	15040564	15042148	common
chrA02	15416346	15417024	common
chrA02	15449918	15451261	common
chrA02	15652886	15654513	common
chrA02	15801455	15801810	common
chrA02	16064555	16065421	common
chrA02	16091613	16093321	common
chrA02	16211667	16212983	common
chrA02	16350476	16351443	common
chrA02	16379230	16380136	common
chrA02	16402872	16403257	common
chrA02	16424776	16427306	common
chrA02	16581592	16582918	common
chrA02	16605990	16607248	common
chrA02	16626834	16627170	common
chrA02	16677142	16679459	common
chrA02	17047210	17047975	common
chrA02	17130037	17131451	common
chrA02	17227742	17228161	common
chrA02	17228261	17228918	common
chrA02	17281459	17282612	common
chrA02	17317001	17318311	common
chrA02	17577817	17578991	common
chrA02	17801228	17801727	common
chrA02	17931709	17932533	common
chrA02	17962221	17962677	common
chrA02	18145240	18146247	common
chrA02	18303010	18304458	common
chrA02	18364823	18365493	common
chrA02	18860404	18861238	common
chrA02	18867310	18867683	common
chrA02	18868584	18868900	common
chrA02	18868987	18869550	common
chrA02	19036158	19036915	common
chrA02	19045650	19047398	common
chrA02	19102709	19104223	common
chrA02	19175645	19177533	common
chrA02	19375446	19376208	common
chrA02	19431589	19432455	common
chrA02	19622221	19622845	common
chrA02	19743792	19744323	common
chrA02	19750731	19751280	common
chrA02	19798800	19800109	common
chrA02	19814444	19815578	common
chrA02	19916055	19916999	common
chrA02	20084684	20085501	common
chrA02	20181886	20182651	common
chrA02	20228136	20230524	common
chrA02	20595055	20596247	common
chrA02	20835058	20835877	common
chrA02	20979252	20980112	common
chrA02	21147043	21148213	common
chrA02	21240777	21241297	common
chrA02	21254501	21254913	common
chrA02	21282904	21283792	common
chrA02	21305162	21305716	common
chrA02	21355475	21356449	common
chrA02	21612221	21612657	common
chrA02	21640680	21641167	common
chrA02	21699362	21699883	common
chrA02	21748762	21749334	common
chrA02	21750391	21751251	common
chrA02	21925796	21926894	common
chrA02	21940686	21941928	common
chrA02	22052674	22053328	common
chrA02	22172130	22172724	common
chrA02	22302512	22303507	common
chrA02	22341452	22341767	common
chrA02	22427587	22428637	common
chrA02	23056317	23057669	common
chrA02	23221623	23222807	common
chrA02	23675446	23676781	common
chrA02	23736035	23737632	common
chrA02	23753201	23753807	common
chrA02	23766214	23766831	common
chrA02	23779343	23780045	common
chrA02	23790240	23791170	common
chrA02	23802290	23803491	common
chrA02	23864069	23864955	common
chrA02	23868566	23869097	common
chrA02	23870664	23871547	common
chrA02	23876094	23877957	common
chrA02	23885854	23886800	common
chrA02	23888591	23889577	common
chrA02	23915417	23916144	common
chrA02	23923503	23924661	common
chrA02	24134177	24135002	common
chrA02	24137884	24138226	common
chrA02	24177689	24178707	common
chrA02	24289200	24290423	common
chrA02	24545029	24546172	common
chrA02_random	172716	174254	common
chrA02_random	226708	227414	common
chrA02_random	276520	277013	common
chrA02_random	357869	358182	common
chrA02_random	374796	376227	common
chrA02_random	468072	469238	common
chrA02_random	518147	519145	common
chrA02_random	540265	541221	common
chrA02_random	551689	553208	common
chrA02_random	608069	609063	common
chrA02_random	615256	615570	common
chrA02_random	705911	706968	common
chrA02_random	1009598	1009988	common
chrA02_random	1188898	1190562	common
chrA02_random	1290439	1293938	common
chrA02_random	1324015	1325860	common
chrA02_random	1516098	1516683	common
chrA03	69764	70724	common
chrA03	422284	424255	common
chrA03	686869	688064	common
chrA03	962837	964065	common
chrA03	1136489	1137769	common
chrA03	1244299	1244860	common
chrA03	1429584	1430191	common
chrA03	1448908	1449662	common
chrA03	2556542	2557324	common
chrA03	2967643	2968266	common
chrA03	3153679	3154046	common
chrA03	3156767	3157711	common
chrA03	3182395	3182785	common
chrA03	3358412	3359123	common
chrA03	4102445	4104179	common
chrA03	4155297	4155701	common
chrA03	4554736	4555362	common
chrA03	5146676	5147722	common
chrA03	5353802	5354169	common
chrA03	5463520	5465068	common
chrA03	5800342	5801745	common
chrA03	6015469	6015740	common
chrA03	6041803	6042620	common
chrA03	6165275	6165804	common
chrA03	6552238	6552688	common
chrA03	6641346	6642055	common
chrA03	6831341	6832561	common
chrA03	7113328	7113797	common
chrA03	7119163	7120499	common
chrA03	7149953	7150806	common
chrA03	7700024	7700872	common
chrA03	7838132	7839435	common
chrA03	7984106	7985045	common
chrA03	8199950	8201479	common
chrA03	8941119	8942355	common
chrA03	9087926	9088625	common
chrA03	9103870	9104703	common
chrA03	9206088	9206797	common
chrA03	9264655	9265582	common
chrA03	9463103	9463647	common
chrA03	9799702	9800928	common
chrA03	9820813	9821736	common
chrA03	9913409	9913878	common
chrA03	10074021	10075087	common
chrA03	10312768	10313163	common
chrA03	10313485	10314300	common
chrA03	10324771	10325869	common
chrA03	10331487	10332167	common
chrA03	10370765	10371522	common
chrA03	10663445	10663886	common
chrA03	10703051	10703939	common
chrA03	10741692	10742857	common
chrA03	11000530	11002443	common
chrA03	11037777	11038677	common
chrA03	11251367	11251923	common
chrA03	11577996	11579059	common
chrA03	11652904	11654650	common
chrA03	12006610	12007703	common
chrA03	12064918	12065707	common
chrA03	12196505	12198442	common
chrA03	12940913	12942062	common
chrA03	12978241	12980161	common
chrA03	13084916	13085369	common
chrA03	13308888	13310488	common
chrA03	13703337	13703755	common
chrA03	14184151	14185068	common
chrA03	14312626	14313488	common
chrA03	14513404	14514743	common
chrA03	14529786	14530048	common
chrA03	14603955	14604548	common
chrA03	14921165	14921688	common
chrA03	15146010	15146622	common
chrA03	15213447	15214343	common
chrA03	15301893	15303982	common
chrA03	15308574	15309211	common
chrA03	15335193	15336219	common
chrA03	15387383	15387747	common
chrA03	15390381	15391502	common
chrA03	15470003	15471014	common
chrA03	15853496	15854762	common
chrA03	16145360	16147099	common
chrA03	16393758	16394574	common
chrA03	16424241	16425092	common
chrA03	16505353	16506066	common
chrA03	16831504	16831874	common
chrA03	16889250	16889961	common
chrA03	17095419	17095842	common
chrA03	17118389	17119286	common
chrA03	17134483	17136083	common
chrA03	17542411	17543086	common
chrA03	17700427	17701657	common
chrA03	18625009	18625629	common
chrA03	18891332	18893050	common
chrA03	19347357	19348443	common
chrA03	19523824	19524665	common
chrA03	20475847	20476933	common
chrA03	20548972	20550677	common
chrA03	20633400	20633985	common
chrA03	20875409	20876163	common
chrA03	20993217	20993983	common
chrA03	21189202	21190490	common
chrA03	21227467	21228119	common
chrA03	21441969	21442639	common
chrA03	21491941	21492796	common
chrA03	22161546	22163586	common
chrA03	22169866	22170457	common
chrA03	22416176	22416441	common
chrA03	22582452	22582770	common
chrA03	22647916	22648727	common
chrA03	22901947	22903267	common
chrA03	22945492	22946157	common
chrA03	22966155	22967166	common
chrA03	22967270	22968336	common
chrA03	22969043	22969636	common
chrA03	23184490	23185346	common
chrA03	23459861	23460484	common
chrA03	23555553	23557128	common
chrA03	23645540	23645814	common
chrA03	23939585	23940569	common
chrA03	24108260	24108703	common
chrA03	24110358	24111505	common
chrA03	24231969	24233090	common
chrA03	24341871	24342343	common
chrA03	24360943	24361630	common
chrA03	24402558	24403732	common
chrA03	24737234	24739837	common
chrA03	24778898	24779156	common
chrA03	24959687	24960614	common
chrA03	25190799	25192853	common
chrA03	25299670	25300350	common
chrA03	25307553	25308729	common
chrA03	25413113	25414091	common
chrA03	25663343	25663654	common
chrA03	26174077	26174971	common
chrA03	26197698	26198271	common
chrA03	26373060	26374148	common
chrA03	26555193	26557082	common
chrA03	26634503	26635359	common
chrA03	26730080	26731067	common
chrA03	26731990	26733204	common
chrA03	26794213	26794766	common
chrA03	26909045	26909839	common
chrA03	26958282	26959288	common
chrA03	27031443	27032886	common
chrA03	27271783	27272682	common
chrA03	27410468	27410797	common
chrA03	27494281	27495213	common
chrA03	27510706	27512127	common
chrA03	27584492	27585216	common
chrA03	27658687	27661014	common
chrA03	27879587	27880437	common
chrA03	27948427	27948734	common
chrA03	28050142	28050468	common
chrA03	28237578	28238349	common
chrA03	28426983	28428348	common
chrA03	28473320	28474452	common
chrA03	28971734	28973022	common
chrA03	28978115	28978895	common
chrA03	29621714	29622422	common
chrA03	29646723	29647269	common
chrA03_random	64523	64932	common
chrA03_random	78188	80466	common
chrA03_random	91371	91834	common
chrA03_random	141580	141975	common
chrA03_random	297282	298542	common
chrA03_random	477912	479133	common
chrA03_random	502578	503328	common
chrA03_random	609843	611006	common
chrA03_random	611144	611858	common
chrA03_random	618376	620137	common
chrA03_random	810921	812058	common
chrA03_random	949546	950617	common
chrA03_random	983144	984265	common
chrA03_random	988988	990217	common
chrA03_random	1008506	1009576	common
chrA03_random	1107522	1108919	common
chrA03_random	1171862	1172602	common
chrA03_random	1174744	1175550	common
chrA03_random	1213487	1214033	common
chrA03_random	1464668	1465536	common
chrA03_random	1549215	1550860	common
chrA03_random	1945782	1946672	common
chrA03_random	2055349	2057794	common
chrA03_random	2215510	2216031	common
chrA03_random	2530435	2532562	common
chrA03_random	2688917	2689269	common
chrA03_random	2689874	2690214	common
chrA03_random	2690910	2691189	common
chrA03_random	2868197	2869391	common
chrA03_random	2941754	2942557	common
chrA03_random	3088947	3089502	common
chrA03_random	3090200	3091625	common
chrA03_random	3147607	3147894	common
chrA03_random	3150961	3151326	common
chrA03_random	3285106	3286287	common
chrA03_random	3320647	3321237	common
chrA03_random	3331545	3333790	common
chrA03_random	3361002	3361434	common
chrA03_random	3674795	3675082	common
chrA03_random	3846242	3846858	common
chrA03_random	4329531	4330223	common
chrA03_random	4516875	4517413	common
chrA03_random	4522068	4522635	common
chrA03_random	4523619	4524208	common
chrA03_random	4610091	4610471	common
chrA03_random	4685209	4686782	common
chrA03_random	4780969	4783085	common
chrA03_random	5136607	5137200	common
chrA03_random	5170333	5171230	common
chrA03_random	5459155	5460144	common
chrA03_random	5461568	5462309	common
chrA03_random	5505731	5506847	common
chrA03_random	5881275	5881571	common
chrA04	179548	180198	common
chrA04	248488	249014	common
chrA04	345868	346748	common
chrA04	428188	428669	common
chrA04	445108	445754	common
chrA04	506548	507065	common
chrA04	511596	511900	common
chrA04	664911	665726	common
chrA04	775779	776771	common
chrA04	900466	901610	common
chrA04	1057089	1057905	common
chrA04	1087446	1088708	common
chrA04	1105855	1107871	common
chrA04	1185846	1186323	common
chrA04	1222399	1223366	common
chrA04	1280934	1282253	common
chrA04	1476774	1477575	common
chrA04	1775570	1776333	common
chrA04	1815459	1816150	common
chrA04	2061118	2061522	common
chrA04	2110605	2111791	common
chrA04	3199488	3200752	common
chrA04	3233824	3234318	common
chrA04	3280263	3281086	common
chrA04	3291938	3292673	common
chrA04	3350732	3351795	common
chrA04	3404107	3405560	common
chrA04	3405973	3406848	common
chrA04	3602753	3603480	common
chrA04	3740895	3742145	common
chrA04	3998691	4001513	common
chrA04	4055362	4056109	common
chrA04	4204078	4205749	common
chrA04	4264184	4265836	common
chrA04	4480359	4481549	common
chrA04	4591481	4592920	common
chrA04	4647005	4647472	common
chrA04	4753262	4754233	common
chrA04	4951826	4953022	common
chrA04	5041545	5043128	common
chrA04	5074735	5075197	common
chrA04	5186102	5186577	common
chrA04	5412908	5414262	common
chrA04	5592822	5593838	common
chrA04	5594654	5595793	common
chrA04	5626310	5626563	common
chrA04	5961997	5962765	common
chrA04	6024942	6025231	common
chrA04	6033334	6035597	common
chrA04	6087826	6088154	common
chrA04	6111741	6112802	common
chrA04	6139668	6140273	common
chrA04	6154392	6155594	common
chrA04	6184694	6185676	common
chrA04	6236042	6236667	common
chrA04	6238151	6239868	common
chrA04	6458063	6460359	common
chrA04	6552140	6552850	common
chrA04	6596432	6597782	common
chrA04	6938441	6939266	common
chrA04	7257000	7257305	common
chrA04	7540105	7540960	common
chrA04	7581411	7582408	common
chrA04	7746582	7747152	common
chrA04	7799325	7800314	common
chrA04	7808380	7810123	common
chrA04	8137640	8138682	common
chrA04	8179088	8179970	common
chrA04	8208870	8211305	common
chrA04	8212487	8213099	common
chrA04	8261565	8262033	common
chrA04	8361208	8362589	common
chrA04	8470818	8471209	common
chrA04	8505657	8506100	common
chrA04	8594644	8595803	common
chrA04	8689351	8690195	common
chrA04	8798211	8800032	common
chrA04	8806163	8806563	common
chrA04	9009054	9009536	common
chrA04	9009665	9010722	common
chrA04	9384758	9385610	common
chrA04	9513292	9514083	common
chrA04	9630106	9630953	common
chrA04	9800386	9801159	common
chrA04	9823816	9824630	common
chrA04	9886630	9887400	common
chrA04	10018187	10019916	common
chrA04	10045859	10047819	common
chrA04	10198114	10198903	common
chrA04	10232982	10233463	common
chrA04	10234315	10234990	common
chrA04	10268072	10268982	common
chrA04	10369673	10370294	common
chrA04	10435511	10436439	common
chrA04	10592805	10593803	common
chrA04	10635544	10636352	common
chrA04	10742499	10743270	common
chrA04	10750950	10752077	common
chrA04	10911746	10912020	common
chrA04	11199176	11200321	common
chrA04	11413287	11415725	common
chrA04	11429172	11430552	common
chrA04	11691292	11692227	common
chrA04	11737994	11738552	common
chrA04	11874784	11875169	common
chrA04	12104136	12104505	common
chrA04	12363790	12365295	common
chrA04	12523581	12524497	common
chrA04	12624660	12625018	common
chrA04	12779107	12779876	common
chrA04	13038274	13039259	common
chrA04	13156691	13157380	common
chrA04	13404124	13405394	common
chrA04	13964404	13965090	common
chrA04	14053853	14054967	common
chrA04	14387230	14388153	common
chrA04	14526776	14528479	common
chrA04	14707906	14708857	common
chrA04	15392136	15394780	common
chrA04	15496961	15497713	common
chrA04	15569671	15570960	common
chrA04	15607480	15608126	common
chrA04	15610176	15610655	common
chrA04	15613821	15614248	common
chrA04	15628102	15628518	common
chrA04	15653341	15654483	common
chrA04	15658807	15660225	common
chrA04	15703798	15704597	common
chrA04	15730851	15731567	common
chrA04	15749001	15749546	common
chrA04	15929573	15930263	common
chrA04	15983676	15984663	common
chrA04	16135154	16135989	common
chrA04	16192480	16193310	common
chrA04	16194053	16194420	common
chrA04	16199709	16202142	common
chrA04	16217979	16218353	common
chrA04	16869759	16870781	common
chrA04	17140926	17141366	common
chrA04	17324690	17325447	common
chrA04	18095248	18095914	common
chrA04	18096712	18097045	common
chrA04	18332364	18332828	common
chrA04	18381341	18381920	common
chrA04	18500982	18501384	common
chrA04	18524473	18525009	common
chrA04	19068085	19070381	common
chrA04_random	90143	91519	common
chrA04_random	290545	290878	common
chrA04_random	364297	365762	common
chrA04_random	386912	387701	common
chrA04_random	400340	401989	common
chrA04_random	503898	504215	common
chrA04_random	522622	523437	common
chrA04_random	523906	524475	common
chrA04_random	704408	705293	common
chrA04_random	910506	910918	common
chrA04_random	1023698	1024698	common
chrA04_random	1236934	1237665	common
chrA04_random	1256417	1257690	common
chrA04_random	1267898	1269040	common
chrA04_random	1290173	1291757	common
chrA04_random	1309590	1310549	common
chrA05	58117	59453	common
chrA05	70957	72251	common
chrA05	242956	243524	common
chrA05	393744	394384	common
chrA05	461836	462204	common
chrA05	498955	499496	common
chrA05	506907	508412	common
chrA05	531693	532589	common
chrA05	732260	733718	common
chrA05	757133	758470	common
chrA05	823327	824230	common
chrA05	843214	843690	common
chrA05	1615510	1616514	common
chrA05	2291166	2292739	common
chrA05	2332604	2333139	common
chrA05	2691735	2692944	common
chrA05	3174887	3175661	common
chrA05	3240444	3241088	common
chrA05	3241387	3242132	common
chrA05	3246434	3246997	common
chrA05	3479341	3480032	common
chrA05	3919412	3922136	common
chrA05	4167620	4167991	common
chrA05	4169513	4170455	common
chrA05	4460034	4460579	common
chrA05	4522597	4522942	common
chrA05	4681509	4681863	common
chrA05	4739059	4739782	common
chrA05	5116152	5117163	common
chrA05	5134776	5135650	common
chrA05	5216033	5217170	common
chrA05	5414528	5415874	common
chrA05	5615166	5616822	common
chrA05	5804789	5805223	common
chrA05	5925134	5927478	common
chrA05	6340860	6342305	common
chrA05	6361669	6362383	common
chrA05	6515450	6516443	common
chrA05	6768245	6769344	common
chrA05	7068191	7068855	common
chrA05	7450864	7451141	common
chrA05	7903968	7904885	common
chrA05	8004066	8005078	common
chrA05	8007262	8008351	common
chrA05	8123386	8125310	common
chrA05	8145760	8146130	common
chrA05	8268686	8269130	common
chrA05	8320370	8321520	common
chrA05	8452689	8453388	common
chrA05	8483990	8485863	common
chrA05	8513174	8514541	common
chrA05	8516781	8517572	common
chrA05	8598608	8599219	common
chrA05	8740433	8742058	common
chrA05	8784689	8785740	common
chrA05	8821167	8821955	common
chrA05	8854935	8855636	common
chrA05	8968873	8970522	common
chrA05	9054006	9055540	common
chrA05	9083450	9084146	common
chrA05	9146380	9147751	common
chrA05	9203240	9203573	common
chrA05	9214937	9216230	common
chrA05	9287151	9287859	common
chrA05	9377608	9378357	common
chrA05	9382997	9383533	common
chrA05	9383732	9384377	common
chrA05	9498772	9499157	common
chrA05	9606862	9607703	common
chrA05	9950868	9951433	common
chrA05	9994068	9994573	common
chrA05	10574022	10575197	common
chrA05	10580420	10582687	common
chrA05	11089863	11090292	common
chrA05	11171122	11171657	common
chrA05	11509345	11511060	common
chrA05	11582034	11583056	common
chrA05	11784694	11786797	common
chrA05	11787250	11787726	common
chrA05	11787977	11788534	common
chrA05	11801418	11801676	common
chrA05	11997725	11998607	common
chrA05	12132015	12132425	common
chrA05	12141814	12143393	common
chrA05	12334241	12336276	common
chrA05	12340524	12342084	common
chrA05	12345184	12345669	common
chrA05	12402681	12404421	common
chrA05	13027365	13027826	common
chrA05	13153713	13154967	common
chrA05	13178896	13181312	common
chrA05	13290892	13291474	common
chrA05	13326163	13326430	common
chrA05	13327814	13328280	common
chrA05	13468345	13469609	common
chrA05	13478390	13478675	common
chrA05	13478825	13479464	common
chrA05	13584351	13585585	common
chrA05	13589590	13590275	common
chrA05	13594439	13595814	common
chrA05	13676876	13677243	common
chrA05	14025085	14026372	common
chrA05	14091010	14092024	common
chrA05	14096861	14097523	common
chrA05	14141993	14143231	common
chrA05	14192804	14193316	common
chrA05	14313370	14314081	common
chrA05	14880362	14881033	common
chrA05	15349591	15350979	common
chrA05	15583992	15585082	common
chrA05	15733678	15734082	common
chrA05	15795017	15795619	common
chrA05	15814876	15816802	common
chrA05	15977655	15979159	common
chrA05	16164366	16165028	common
chrA05	16290141	16290571	common
chrA05	16625614	16626752	common
chrA05	16792726	16793402	common
chrA05	17132947	17133857	common
chrA05	17302466	17302958	common
chrA05	17307694	17309727	common
chrA05	17424506	17424797	common
chrA05	17645108	17646681	common
chrA05	17679350	17682070	common
chrA05	17784527	17785421	common
chrA05	18067783	18068484	common
chrA05	18154454	18155545	common
chrA05	18219225	18219900	common
chrA05	18386029	18386480	common
chrA05	18719576	18721178	common
chrA05	18901489	18902719	common
chrA05	19018487	19018976	common
chrA05	19101961	19102552	common
chrA05	19687868	19688990	common
chrA05	19710741	19711921	common
chrA05	19731782	19732400	common
chrA05	19959749	19960068	common
chrA05	20319372	20319989	common
chrA05	20360370	20360755	common
chrA05	20692495	20693006	common
chrA05	20751816	20752302	common
chrA05	20752417	20752779	common
chrA05	20752842	20753690	common
chrA05	20856652	20857278	common
chrA05	21011872	21013855	common
chrA05	22379112	22380026	common
chrA05	22657201	22658264	common
chrA05	22870872	22871528	common
chrA05_random	25787	26851	common
chrA05_random	131952	133382	common
chrA05_random	650095	650855	common
chrA05_random	651606	652102	common
chrA05_random	660054	660783	common
chrA05_random	696167	697285	common
chrA05_random	774691	774951	common
chrA05_random	978771	979222	common
chrA05_random	1007095	1008637	common
chrA05_random	1032241	1033429	common
chrA05_random	1132269	1133423	common
chrA05_random	1322178	1322651	common
chrA05_random	1518611	1519493	common
chrA05_random	1672095	1673035	common
chrA05_random	1726769	1730739	common
chrA05_random	1784111	1785026	common
chrA05_random	1797990	1798388	common
chrA05_random	1803656	1804094	common
chrA05_random	1812374	1812656	common
chrA05_random	1840971	1841233	common
chrA05_random	1904107	1904851	common
chrA05_random	1909260	1910192	common
chrA05_random	1957885	1958980	common
chrA05_random	2012505	2013201	common
chrA05_random	2014435	2014787	common
chrA05_random	2016990	2017429	common
chrA05_random	2033176	2033575	common
chrA05_random	2055596	2056207	common
chrA05_random	2067065	2067366	common
chrA05_random	2158999	2160201	common
chrA05_random	2164664	2165149	common
chrA05_random	2257552	2258054	common
chrA05_random	2258903	2259817	common
chrA05_random	2281997	2283264	common
chrA05_random	2338534	2339039	common
chrA05_random	2530015	2530880	common
chrA06	77935	78189	common
chrA06	805841	806399	common
chrA06	958336	959581	common
chrA06	1029016	1029477	common
chrA06	1991724	1992346	common
chrA06	2136403	2137345	common
chrA06	2428566	2429304	common
chrA06	2520215	2520728	common
chrA06	2676348	2677106	common
chrA06	3528829	3530094	common
chrA06	3702089	3702392	common
chrA06	4353271	4354183	common
chrA06	4380348	4381419	common
chrA06	4992524	4993567	common
chrA06	5037785	5038159	common
chrA06	5509960	5511379	common
chrA06	5617140	5618061	common
chrA06	5678501	5679159	common
chrA06	5715275	5716044	common
chrA06	6184074	6184371	common
chrA06	6218555	6219460	common
chrA06	6332246	6332913	common
chrA06	6360705	6362701	common
chrA06	6605913	6606427	common
chrA06	6698002	6699490	common
chrA06	6711110	6711525	common
chrA06	6738674	6739805	common
chrA06	6759472	6760798	common
chrA06	6823042	6823478	common
chrA06	6840744	6842893	common
chrA06	6914818	6917065	common
chrA06	7113581	7114636	common
chrA06	7260149	7261071	common
chrA06	7533332	7533855	common
chrA06	7727102	7728354	common
chrA06	7765384	7766602	common
chrA06	7850978	7851804	common
chrA06	8066191	8067035	common
chrA06	8173182	8173494	common
chrA06	8360784	8362703	common
chrA06	8445769	8446117	common
chrA06	8525130	8526597	common
chrA06	8559374	8560466	common
chrA06	8568733	8569115	common
chrA06	8573552	8574413	common
chrA06	8795819	8796955	common
chrA06	8990655	8990969	common
chrA06	9178940	9179916	common
chrA06	9506825	9507470	common
chrA06	9551536	9552285	common
chrA06	9617334	9617624	common
chrA06	9624316	9625053	common
chrA06	9625142	9626192	common
chrA06	9799343	9799969	common
chrA06	9921864	9922544	common
chrA06	10029081	10030126	common
chrA06	10161260	10162279	common
chrA06	10198236	10198982	common
chrA06	10254374	10255340	common
chrA06	10589510	10590171	common
chrA06	11086250	11086959	common
chrA06	11160505	11161031	common
chrA06	11181137	11181798	common
chrA06	11191771	11192166	common
chrA06	11216904	11218034	common
chrA06	11487547	11488746	common
chrA06	11757035	11758160	common
chrA06	11764890	11765681	common
chrA06	11951894	11952202	common
chrA06	11952570	11953159	common
chrA06	12038497	12039229	common
chrA06	12064619	12066030	common
chrA06	12145941	12147610	common
chrA06	12211926	12212756	common
chrA06	12602670	12604412	common
chrA06	12726757	12727216	common
chrA06	12727584	12728048	common
chrA06	12913986	12915823	common
chrA06	13140896	13141527	common
chrA06	13260678	13261254	common
chrA06	13374589	13376097	common
chrA06	13514296	13514612	common
chrA06	13597956	13599033	common
chrA06	13606996	13608975	common
chrA06	13796685	13799277	common
chrA06	13803397	13804535	common
chrA06	13814295	13815399	common
chrA06	13839355	13839927	common
chrA06	13855844	13856168	common
chrA06	13941818	13942536	common
chrA06	14146561	14148037	common
chrA06	14299661	14300318	common
chrA06	14313283	14314800	common
chrA06	14549393	14551299	common
chrA06	15056172	15056913	common
chrA06	15091331	15092749	common
chrA06	15104385	15105673	common
chrA06	15301663	15302487	common
chrA06	15475192	15475464	common
chrA06	15658894	15660364	common
chrA06	15828864	15829678	common
chrA06	16002891	16003431	common
chrA06	16284671	16285794	common
chrA06	16453670	16454604	common
chrA06	16595963	16596851	common
chrA06	16703636	16704669	common
chrA06	16750504	16751704	common
chrA06	17012524	17013482	common
chrA06	17061966	17062608	common
chrA06	17611707	17612293	common
chrA06	18525952	18526514	common
chrA06	18819147	18820084	common
chrA06	18918940	18920956	common
chrA06	19263977	19264647	common
chrA06	19697260	19698427	common
chrA06	19931785	19933552	common
chrA06	19934098	19934846	common
chrA06	19967010	19967531	common
chrA06	21237882	21238554	common
chrA06	21800652	21801205	common
chrA06	21824949	21825241	common
chrA06	21836095	21836985	common
chrA06	21844708	21846096	common
chrA06	21990873	21991684	common
chrA06	22250392	22251141	common
chrA06	22448043	22449178	common
chrA06	22747406	22748527	common
chrA06	22787077	22787455	common
chrA06	22821900	22822966	common
chrA06	22823414	22824171	common
chrA06	23488488	23489274	common
chrA06	24118666	24119091	common
chrA06_random	49574	50067	common
chrA06_random	295789	297077	common
chrA06_random	481587	482479	common
chrA06_random	520825	521645	common
chrA06_random	631403	632269	common
chrA06_random	730152	730623	common
chrA06_random	735509	736936	common
chrA06_random	775113	777357	common
chrA06_random	863640	864422	common
chrA06_random	895777	896356	common
chrA06_random	1380142	1380626	common
chrA06_random	1385429	1385715	common
chrA06_random	1393792	1394380	common
chrA06_random	1497331	1497812	common
chrA06_random	1522947	1524939	common
chrA06_random	1977953	1978879	common
chrA06_random	2256334	2258029	common
chrA06_random	2281135	2282432	common
chrA07	72025	72581	common
chrA07	122494	123072	common
chrA07	266101	267400	common
chrA07	412530	413935	common
chrA07	531452	532327	common
chrA07	592336	594349	common
chrA07	737986	738935	common
chrA07	760928	762764	common
chrA07	817959	819587	common
chrA07	977857	978215	common
chrA07	991630	991907	common
chrA07	1126618	1127466	common
chrA07	1221624	1222981	common
chrA07	1259268	1259823	common
chrA07	1266674	1267324	common
chrA07	1566559	1567357	common
chrA07	1600255	1601125	common
chrA07	1624142	1625191	common
chrA07	1753028	1754008	common
chrA07	1822911	1823782	common
chrA07	1920277	1920605	common
chrA07	1968644	1969245	common
chrA07	2075359	2076296	common
chrA07	2088717	2089756	common
chrA07	2099723	2100166	common
chrA07	2101350	2102162	common
chrA07	2134899	2136819	common
chrA07	2272317	2273255	common
chrA07	2307384	2308234	common
chrA07	2483826	2484417	common
chrA07	2488969	2490698	common
chrA07	2607017	2609589	common
chrA07	2790924	2791557	common
chrA07	2828736	2829434	common
chrA07	2938731	2939184	common
chrA07	3065935	3066430	common
chrA07	3122753	3123917	common
chrA07	3169063	3169954	common
chrA07	3186106	3186881	common
chrA07	3376738	3378234	common
chrA07	3460392	3462346	common
chrA07	3495667	3496433	common
chrA07	3591827	3593833	common
chrA07	3668940	3669223	common
chrA07	3673023	3675175	common
chrA07	3678953	3679961	common
chrA07	3686101	3686710	common
chrA07	3719473	3720419	common
chrA07	3720839	3721308	common
chrA07	3910089	3912814	common
chrA07	3935625	3936026	common
chrA07	3996986	3998523	common
chrA07	4091164	4092381	common
chrA07	4144216	4145278	common
chrA07	4167239	4168314	common
chrA07	4381035	4381978	common
chrA07	4434818	4435633	common
chrA07	4459264	4460548	common
chrA07	4487403	4488766	common
chrA07	4491124	4491649	common
chrA07	4763575	4763855	common
chrA07	4812755	4813111	common
chrA07	4813203	4814516	common
chrA07	4888574	4889114	common
chrA07	4996130	4997127	common
chrA07	5107141	5108935	common
chrA07	5129298	5129939	common
chrA07	5159244	5160404	common
chrA07	5206749	5206991	common
chrA07	5312552	5313754	common
chrA07	5426504	5428095	common
chrA07	5438342	5439505	common
chrA07	5677247	5678862	common
chrA07	6073237	6074093	common
chrA07	6179805	6182877	common
chrA07	6274921	6276038	common
chrA07	6398409	6399922	common
chrA07	7242605	7243223	common
chrA07	7501276	7502923	common
chrA07	7628766	7629981	common
chrA07	7684151	7686013	common
chrA07	7750279	7751596	common
chrA07	7848879	7850616	common
chrA07	8348796	8349826	common
chrA07	8361665	8362602	common
chrA07	8909322	8910680	common
chrA07	9113870	9115192	common
chrA07	9115836	9116741	common
chrA07	9235764	9236438	common
chrA07	9272605	9273116	common
chrA07	9384498	9385228	common
chrA07	9488609	9488923	common
chrA07	9490808	9491625	common
chrA07	9538033	9539776	common
chrA07	9834468	9836177	common
chrA07	9880173	9881615	common
chrA07	9882239	9882596	common
chrA07	10194253	10195205	common
chrA07	10472087	10473089	common
chrA07	10847703	10848736	common
chrA07	10944109	10945183	common
chrA07	11029070	11030136	common
chrA07	11069059	11070356	common
chrA07	11140533	11141566	common
chrA07	11183931	11184578	common
chrA07	11269012	11269978	common
chrA07	11507217	11507618	common
chrA07	12203990	12204372	common
chrA07	12493035	12493965	common
chrA07	12628017	12628514	common
chrA07	12690604	12691843	common
chrA07	12696943	12697938	common
chrA07	12846082	12846712	common
chrA07	13123612	13125274	common
chrA07	13128827	13129524	common
chrA07	14038635	14039542	common
chrA07	14086116	14086713	common
chrA07	15477892	15479209	common
chrA07	15535370	15535834	common
chrA07	15589293	15590006	common
chrA07	15874315	15875208	common
chrA07	16065243	16065555	common
chrA07	16422939	16423845	common
chrA07	16862137	16863524	common
chrA07	16885085	16886090	common
chrA07	17004974	17006230	common
chrA07	17878467	17879611	common
chrA07	17965938	17966990	common
chrA07	18040383	18041037	common
chrA07	18386582	18387088	common
chrA07	18854817	18855690	common
chrA07	19127791	19128671	common
chrA07	19248808	19251332	common
chrA07	19292998	19294210	common
chrA07	19508329	19509670	common
chrA07	19863096	19863987	common
chrA07	20145775	20146727	common
chrA07	20345739	20346090	common
chrA07	20704672	20705076	common
chrA07	20782860	20784369	common
chrA07	21088414	21089322	common
chrA07	21139289	21140758	common
chrA07	21372189	21373552	common
chrA07	21633252	21634137	common
chrA07	22773376	22774274	common
chrA07	23385896	23386824	common
chrA07	23631179	23631709	common
chrA07_random	27542	28309	common
chrA07_random	54424	54842	common
chrA07_random	91032	91723	common
chrA07_random	123068	124238	common
chrA07_random	156753	157330	common
chrA07_random	167043	167863	common
chrA07_random	173866	175239	common
chrA07_random	184072	185410	common
chrA07_random	191488	192761	common
chrA07_random	271043	272661	common
chrA07_random	288308	288789	common
chrA07_random	290358	291721	common
chrA07_random	440856	441674	common
chrA07_random	444479	444789	common
chrA07_random	446065	446554	common
chrA07_random	609037	610071	common
chrA07_random	639137	640251	common
chrA07_random	702308	702917	common
chrA07_random	920823	921796	common
chrA07_random	927337	928266	common
chrA07_random	931297	931884	common
chrA07_random	953547	954699	common
chrA07_random	996751	997521	common
chrA07_random	1012826	1013596	common
chrA07_random	1126598	1127630	common
chrA07_random	1434415	1435333	common
chrA07_random	1607762	1609223	common
chrA07_random	1633822	1634468	common
chrA07_random	1666591	1669121	common
chrA07_random	1731125	1733950	common
chrA07_random	1783978	1784364	common
chrA07_random	1856972	1858097	common
chrA08	4492	5109	common
chrA08	93838	95413	common
chrA08	604432	605138	common
chrA08	933528	934117	common
chrA08	1110589	1111561	common
chrA08	1163510	1165467	common
chrA08	1410003	1410554	common
chrA08	1423313	1424277	common
chrA08	1426334	1426670	common
chrA08	1552173	1553783	common
chrA08	1582502	1582951	common
chrA08	2066049	2067065	common
chrA08	2160230	2161013	common
chrA08	2178021	2179266	common
chrA08	2247362	2248151	common
chrA08	2318658	2319416	common
chrA08	2797960	2798496	common
chrA08	2833807	2834949	common
chrA08	2958427	2959763	common
chrA08	3062611	3063795	common
chrA08	3205802	3206410	common
chrA08	3419455	3420783	common
chrA08	3481102	3482295	common
chrA08	3494995	3496084	common
chrA08	3672846	3675147	common
chrA08	3918626	3919865	common
chrA08	4171755	4172051	common
chrA08	4191979	4193234	common
chrA08	4344558	4344850	common
chrA08	4345358	4345644	common
chrA08	4361656	4362420	common
chrA08	4640028	4640976	common
chrA08	4729616	4729954	common
chrA08	4876047	4878543	common
chrA08	4889191	4889684	common
chrA08	4912030	4912569	common
chrA08	5179933	5180453	common
chrA08	5356065	5358131	common
chrA08	5585987	5587137	common
chrA08	5891582	5892199	common
chrA08	5957351	5958062	common
chrA08	5973649	5974382	common
chrA08	5997345	5998240	common
chrA08	6314070	6315442	common
chrA08	6449334	6449829	common
chrA08	6596410	6598603	common
chrA08	6829432	6831227	common
chrA08	6850263	6850847	common
chrA08	6969617	6969941	common
chrA08	6987596	6988135	common
chrA08	7068080	7069104	common
chrA08	7121188	7121850	common
chrA08	7567692	7568055	common
chrA08	7601173	7601475	common
chrA08	7638436	7640581	common
chrA08	7803177	7804158	common
chrA08	7865165	7867161	common
chrA08	7888833	7889642	common
chrA08	7988954	7989448	common
chrA08	8085153	8086307	common
chrA08	8255837	8256143	common
chrA08	8351707	8352313	common
chrA08	8429404	8432080	common
chrA08	8542094	8542905	common
chrA08	8577868	8578997	common
chrA08	8658390	8660138	common
chrA08	8687463	8688990	common
chrA08	9049741	9050301	common
chrA08	9082271	9082954	common
chrA08	9476791	9477183	common
chrA08	9575880	9576520	common
chrA08	9648841	9649395	common
chrA08	9691999	9692337	common
chrA08	9730424	9732570	common
chrA08	9740944	9741996	common
chrA08	9811140	9811655	common
chrA08	10334705	10335456	common
chrA08	10574210	10575372	common
chrA08	10904416	10904902	common
chrA08	10952064	10954180	common
chrA08	11070416	11071021	common
chrA08	11360742	11361248	common
chrA08	11444637	11445556	common
chrA08	11463099	11463821	common
chrA08	11466202	11466902	common
chrA08	11644713	11645268	common
chrA08	12039377	12040892	common
chrA08	12117124	12118441	common
chrA08	12201090	12201418	common
chrA08	12282776	12284508	common
chrA08	12293696	12295013	common
chrA08	12746111	12746998	common
chrA08	12760187	12760872	common
chrA08	12952167	12953140	common
chrA08	13017294	13017889	common
chrA08	13206911	13207221	common
chrA08	13388808	13389465	common
chrA08	13538787	13539604	common
chrA08	13578665	13579587	common
chrA08	13814178	13814554	common
chrA08	13901399	13902163	common
chrA08	13955182	13955643	common
chrA08	14148957	14149677	common
chrA08	14199519	14200436	common
chrA08	14356775	14358278	common
chrA08	14438990	14440492	common
chrA08	14593356	14594190	common
chrA08	14640643	14641157	common
chrA08	14838004	14838831	common
chrA08	15018793	15019301	common
chrA08	15067909	15068856	common
chrA08	15159086	15159455	common
chrA08	15370357	15371473	common
chrA08	15547452	15548988	common
chrA08	15612339	15612922	common
chrA08	15677549	15678904	common
chrA08	15762023	15764023	common
chrA08	15852606	15852954	common
chrA08	15893167	15893540	common
chrA08	15938812	15939298	common
chrA08	16041667	16042587	common
chrA08	16119920	16120911	common
chrA08	16121999	16122848	common
chrA08	16153749	16155127	common
chrA08	16912581	16914140	common
chrA08	17094296	17094737	common
chrA08	17313178	17314280	common
chrA08	17420673	17423335	common
chrA08	18036334	18037295	common
chrA08	18061769	18062985	common
chrA08	18112145	18112406	common
chrA08	18371846	18372460	common
chrA08	18495855	18496583	common
chrA08	18504985	18506336	common
chrA08	18514556	18515875	common
chrA08	18644309	18645513	common
chrA08	18726007	18727082	common
chrA08	18876719	18877234	common
chrA08_random	64881	65879	common
chrA08_random	235446	235891	common
chrA08_random	255110	255544	common
chrA08_random	276615	277305	common
chrA08_random	333580	334137	common
chrA08_random	514179	514575	common
chrA08_random	515687	516251	common
chrA08_random	556366	556927	common
chrA08_random	557238	558159	common
chrA08_random	676291	677174	common
chrA08_random	717561	718335	common
chrA08_random	752603	752902	common
chrA08_random	784424	785196	common
chrA08_random	802685	803788	common
chrA08_random	824727	825326	common
chrA08_random	940360	942622	common
chrA08_random	1024661	1025464	common
chrA08_random	1230153	1231231	common
chrA08_random	1444779	1445578	common
chrA08_random	1446953	1447314	common
chrA08_random	1541623	1544526	common
chrA08_random	1552513	1553946	common
chrA08_random	1753259	1754968	common
chrA08_random	1783434	1784280	common
chrA08_random	1802820	1804632	common
chrA08_random	1965736	1967545	common
chrA09	345368	346956	common
chrA09	473756	474118	common
chrA09	688380	689999	common
chrA09	781154	781968	common
chrA09	932289	932667	common
chrA09	1036215	1036865	common
chrA09	1059259	1060057	common
chrA09	1226104	1226672	common
chrA09	1408969	1409819	common
chrA09	1543905	1545077	common
chrA09	1743097	1743748	common
chrA09	1801383	1801909	common
chrA09	1980461	1981157	common
chrA09	2113893	2114882	common
chrA09	2216671	2217507	common
chrA09	2417188	2417732	common
chrA09	2869390	2870930	common
chrA09	3068313	3068998	common
chrA09	3304857	3305409	common
chrA09	3410630	3411053	common
chrA09	4162020	4162994	common
chrA09	4272597	4274167	common
chrA09	4548072	4548650	common
chrA09	4673660	4674120	common
chrA09	4905781	4906266	common
chrA09	4941258	4941573	common
chrA09	5004817	5007153	common
chrA09	5303443	5304586	common
chrA09	5766762	5767672	common
chrA09	5945494	5946196	common
chrA09	5947934	5949303	common
chrA09	6193746	6195050	common
chrA09	6195158	6196565	common
chrA09	6330223	6331433	common
chrA09	6603710	6604309	common
chrA09	6716512	6718166	common
chrA09	6902179	6902865	common
chrA09	6926250	6926528	common
chrA09	7037053	7037675	common
chrA09	7175575	7176856	common
chrA09	7186835	7187718	common
chrA09	7294034	7295700	common
chrA09	7358531	7360758	common
chrA09	7501112	7502107	common
chrA09	7538829	7539964	common
chrA09	7620413	7622056	common
chrA09	7769385	7770708	common
chrA09	7947542	7949423	common
chrA09	8044412	8045891	common
chrA09	8353848	8354218	common
chrA09	8950570	8951543	common
chrA09	9054062	9054488	common
chrA09	9132400	9132746	common
chrA09	9412098	9413132	common
chrA09	9988897	9989501	common
chrA09	10213216	10213886	common
chrA09	10224136	10224807	common
chrA09	10388892	10389853	common
chrA09	10522302	10523346	common
chrA09	10711731	10713501	common
chrA09	10741254	10741612	common
chrA09	10742227	10742783	common
chrA09	10841804	10842733	common
chrA09	10908253	10909279	common
chrA09	11078744	11079399	common
chrA09	11099378	11100624	common
chrA09	11262436	11262879	common
chrA09	11311432	11312903	common
chrA09	11413117	11413957	common
chrA09	11586139	11586969	common
chrA09	11613523	11614067	common
chrA09	11773944	11774571	common
chrA09	12260460	12261854	common
chrA09	12715012	12715344	common
chrA09	12730242	12730705	common
chrA09	12837921	12838468	common
chrA09	12857581	12858448	common
chrA09	13142130	13143124	common
chrA09	13192669	13194185	common
chrA09	13557280	13558599	common
chrA09	13655778	13656141	common
chrA09	13683188	13683467	common
chrA09	13718875	13721419	common
chrA09	13889299	13889831	common
chrA09	13996912	13997162	common
chrA09	13997585	13998489	common
chrA09	13998714	13999285	common
chrA09	14240058	14241998	common
chrA09	14301859	14303211	common
chrA09	14337829	14338580	common
chrA09	14402146	14404006	common
chrA09	14452701	14453872	common
chrA09	14478500	14479917	common
chrA09	14570936	14571667	common
chrA09	14825961	14826942	common
chrA09	14898194	14900010	common
chrA09	15009067	15010547	common
chrA09	15065576	15067082	common
chrA09	15129127	15129894	common
chrA09	15241659	15242478	common
chrA09	15284708	15285313	common
chrA09	15348914	15349447	common
chrA09	15364054	15366430	common
chrA09	15400622	15401160	common
chrA09	15419789	15420624	common
chrA09	15561383	15564036	common
chrA09	15675027	15676647	common
chrA09	15724786	15726443	common
chrA09	15754660	15755734	common
chrA09	15844818	15845375	common
chrA09	15854756	15856402	common
chrA09	15892666	15893673	common
chrA09	16132113	16132974	common
chrA09	16179086	16180033	common
chrA09	16371710	16374428	common
chrA09	16435679	16436961	common
chrA09	16551994	16552795	common
chrA09	16589203	16589691	common
chrA09	16636425	16636729	common
chrA09	16659721	16660097	common
chrA09	16754848	16756442	common
chrA09	16823494	16824306	common
chrA09	17204303	17204714	common
chrA09	17450872	17451578	common
chrA09	17567535	17569608	common
chrA09	17659269	17661020	common
chrA09	17825751	17827026	common
chrA09	18002266	18003512	common
chrA09	18042880	18045393	common
chrA09	18163350	18165387	common
chrA09	18171201	18172040	common
chrA09	18187739	18188336	common
chrA09	18258414	18259369	common
chrA09	18379068	18379815	common
chrA09	18505529	18507648	common
chrA09	18549976	18551593	common
chrA09	18743818	18744580	common
chrA09	18810667	18812073	common
chrA09	18932422	18933249	common
chrA09	18947712	18948305	common
chrA09	18965177	18967525	common
chrA09	19055676	19056723	common
chrA09	19119631	19121596	common
chrA09	19167579	19168411	common
chrA09	19168928	19169611	common
chrA09	19288404	19290165	common
chrA09	19305755	19306523	common
chrA09	19322578	19323147	common
chrA09	19390100	19390525	common
chrA09	19439381	19439858	common
chrA09	19468803	19470033	common
chrA09	19481858	19482146	common
chrA09	19624306	19624846	common
chrA09	19625735	19626496	common
chrA09	19693637	19694007	common
chrA09	20187935	20188328	common
chrA09	20306542	20306906	common
chrA09	20548289	20549348	common
chrA09	20572579	20573622	common
chrA09	20592568	20592993	common
chrA09	20635610	20636063	common
chrA09	20650521	20651367	common
chrA09	20713489	20714099	common
chrA09	20723674	20724544	common
chrA09	20831447	20832613	common
chrA09	21016608	21017402	common
chrA09	21086609	21087287	common
chrA09	21128359	21129044	common
chrA09	21248200	21248807	common
chrA09	21447085	21448461	common
chrA09	21472091	21474227	common
chrA09	21949025	21949737	common
chrA09	21966197	21968015	common
chrA09	21998945	22000487	common
chrA09	22279628	22280106	common
chrA09	22331479	22331789	common
chrA09	22378960	22379517	common
chrA09	22381188	22381860	common
chrA09	22649271	22650393	common
chrA09	22676910	22677630	common
chrA09	22865488	22866574	common
chrA09	22887880	22888168	common
chrA09	22914200	22915565	common
chrA09	23157676	23159309	common
chrA09	23177450	23179616	common
chrA09	23285157	23285694	common
chrA09	23356473	23357445	common
chrA09	23416655	23417870	common
chrA09	23531968	23533598	common
chrA09	23636600	23637503	common
chrA09	23759281	23759635	common
chrA09	23943163	23943639	common
chrA09	24208908	24210010	common
chrA09	24511848	24512603	common
chrA09	24624672	24625260	common
chrA09	24678974	24679363	common
chrA09	25232106	25233701	common
chrA09	25325717	25326270	common
chrA09	25326927	25327439	common
chrA09	25373817	25375169	common
chrA09	25612611	25613765	common
chrA09	25688792	25689124	common
chrA09	26187589	26188672	common
chrA09	26298996	26300050	common
chrA09	26468031	26469933	common
chrA09	26482658	26483561	common
chrA09	26578092	26578917	common
chrA09	26758587	26759552	common
chrA09	27038787	27039457	common
chrA09	27410283	27411345	common
chrA09	27515916	27516713	common
chrA09	27518084	27519001	common
chrA09	27522254	27522970	common
chrA09	27712800	27714341	common
chrA09	28302548	28304037	common
chrA09	28483082	28484089	common
chrA09	28580257	28581047	common
chrA09	28629705	28631260	common
chrA09	28827251	28827591	common
chrA09	28992411	28992673	common
chrA09	29107194	29107485	common
chrA09	29308288	29308836	common
chrA09	29485979	29486870	common
chrA09	30114425	30114823	common
chrA09	30223506	30223878	common
chrA09	30291412	30291660	common
chrA09	30307933	30309607	common
chrA09	30743841	30746429	common
chrA09	30874910	30875490	common
chrA09	31076378	31077153	common
chrA09	31229881	31230630	common
chrA09	31298307	31299048	common
chrA09	31465358	31466160	common
chrA09	31559472	31560919	common
chrA09	31591393	31593640	common
chrA09	31729568	31730790	common
chrA09	31964604	31965256	common
chrA09	32121174	32121816	common
chrA09	32145670	32146217	common
chrA09	32239504	32240558	common
chrA09	32595970	32596796	common
chrA09	32616618	32617010	common
chrA09	32889347	32889838	common
chrA09	32909684	32910049	common
chrA09	33353427	33354076	common
chrA09	33620987	33622279	common
chrA09	33661109	33662502	common
chrA09_random	33745	34536	common
chrA09_random	147033	148933	common
chrA09_random	188445	189038	common
chrA09_random	641172	641518	common
chrA09_random	836030	836283	common
chrA09_random	876921	877680	common
chrA09_random	889187	890340	common
chrA09_random	900563	901111	common
chrA09_random	1158267	1159193	common
chrA09_random	1332868	1334192	common
chrA09_random	1342427	1342833	common
chrA09_random	1526954	1527344	common
chrA09_random	1561162	1561592	common
chrA09_random	1562767	1563274	common
chrA09_random	1658801	1659992	common
chrA09_random	1694483	1695538	common
chrA09_random	1724756	1727404	common
chrA09_random	1734621	1736426	common
chrA09_random	1741964	1742519	common
chrA09_random	1855247	1856524	common
chrA09_random	1901979	1902236	common
chrA09_random	2070449	2070735	common
chrA09_random	2076458	2076865	common
chrA09_random	2104090	2105442	common
chrA09_random	2123200	2124359	common
chrA09_random	2128245	2129709	common
chrA09_random	2186804	2187841	common
chrA09_random	2242982	2243248	common
chrA09_random	2248435	2249283	common
chrA09_random	2309831	2310441	common
chrA09_random	2448715	2450413	common
chrA09_random	2578422	2578850	common
chrA09_random	2579042	2580040	common
chrA09_random	2734557	2734969	common
chrA09_random	2737523	2737887	common
chrA09_random	2752797	2753920	common
chrA09_random	2902316	2902632	common
chrA09_random	3103399	3104391	common
chrA09_random	3106853	3107269	common
chrA09_random	3361951	3362700	common
chrA09_random	3607862	3609507	common
chrA09_random	3956236	3957149	common
chrA10	93391	94346	common
chrA10	105974	106368	common
chrA10	205603	206094	common
chrA10	291156	292398	common
chrA10	313730	314039	common
chrA10	477888	478394	common
chrA10	568037	568737	common
chrA10	954108	955201	common
chrA10	1559160	1560244	common
chrA10	1778779	1779789	common
chrA10	2130575	2132576	common
chrA10	2153579	2154655	common
chrA10	2318318	2319484	common
chrA10	2410057	2410970	common
chrA10	2561678	2562098	common
chrA10	2578127	2579206	common
chrA10	2597262	2597797	common
chrA10	2711360	2711880	common
chrA10	2883860	2884266	common
chrA10	2907535	2909085	common
chrA10	2909265	2909606	common
chrA10	3018991	3019271	common
chrA10	3096893	3097507	common
chrA10	3174490	3176317	common
chrA10	3193224	3193674	common
chrA10	3508097	3509252	common
chrA10	3630234	3630772	common
chrA10	3784637	3785176	common
chrA10	3789268	3789623	common
chrA10	3937642	3938332	common
chrA10	4156983	4157963	common
chrA10	4345022	4345307	common
chrA10	4430318	4431000	common
chrA10	4515790	4516524	common
chrA10	4518760	4519224	common
chrA10	4529833	4530280	common
chrA10	4554421	4554868	common
chrA10	4555494	4555801	common
chrA10	4574473	4575770	common
chrA10	4597327	4598026	common
chrA10	4626256	4626720	common
chrA10	4800480	4800963	common
chrA10	5334601	5335211	common
chrA10	5610649	5611008	common
chrA10	5618451	5619246	common
chrA10	5702660	5703089	common
chrA10	5711633	5712936	common
chrA10	5839985	5840486	common
chrA10	6009401	6009813	common
chrA10	6186603	6187111	common
chrA10	6270340	6271427	common
chrA10	6288707	6289377	common
chrA10	6443228	6444303	common
chrA10	6474298	6475468	common
chrA10	6530172	6531099	common
chrA10	6715412	6716861	common
chrA10	6794332	6796386	common
chrA10	7040701	7044675	common
chrA10	7051240	7052011	common
chrA10	7092039	7093204	common
chrA10	7144179	7145684	common
chrA10	7312730	7315357	common
chrA10	7377295	7378267	common
chrA10	7447820	7448364	common
chrA10	7606685	7607797	common
chrA10	7679751	7680071	common
chrA10	7765565	7767461	common
chrA10	7824791	7825993	common
chrA10	7914456	7915130	common
chrA10	7923606	7924104	common
chrA10	7937340	7938000	common
chrA10	8051065	8051344	common
chrA10	8096243	8096815	common
chrA10	8182278	8182972	common
chrA10	8278553	8278916	common
chrA10	8375563	8376263	common
chrA10	8435783	8436719	common
chrA10	8474274	8475973	common
chrA10	8615193	8615660	common
chrA10	8914850	8915140	common
chrA10	8995224	8996249	common
chrA10	9071305	9072709	common
chrA10	9306742	9307540	common
chrA10	9632665	9633135	common
chrA10	9656992	9658156	common
chrA10	9719697	9720507	common
chrA10	9720957	9721408	common
chrA10	9736890	9737615	common
chrA10	9805530	9806405	common
chrA10	9847815	9848408	common
chrA10	10172139	10173279	common
chrA10	10215176	10216107	common
chrA10	10267981	10269625	common
chrA10	10311031	10311913	common
chrA10	10751962	10752286	common
chrA10	10988912	10989553	common
chrA10	11059059	11059940	common
chrA10	11125566	11126378	common
chrA10	11296882	11297517	common
chrA10	11315913	11317575	common
chrA10	12180607	12181550	common
chrA10	12235056	12235519	common
chrA10	12262138	12263197	common
chrA10	12508166	12509816	common
chrA10	12611347	12612196	common
chrA10	12774292	12775098	common
chrA10	12909498	12910071	common
chrA10	13285822	13286231	common
chrA10	13667814	13668412	common
chrA10	14077090	14077895	common
chrA10	14115013	14115405	common
chrA10	14153065	14154583	common
chrA10	14238015	14239700	common
chrA10	14369332	14370312	common
chrA10	14676934	14677861	common
chrA10	15079749	15080460	common
chrA10	15503557	15504140	common
chrA10	15631303	15632400	common
chrA10	15684057	15685830	common
chrA10	15712260	15713187	common
chrA10	15831870	15832538	common
chrA10	16300230	16301129	common
chrA10	16350352	16350904	common
chrA10	16368525	16370052	common
chrA10_random	81576	81967	common
chrA10_random	112797	113075	common
chrA10_random	146899	148304	common
chrA10_random	165951	167276	common
chrA10_random	582366	583246	common
chrA10_random	684529	685029	common
chrA10_random	752559	753650	common
chrA10_random	782383	782715	common
chrA10_random	793423	794349	common
chrA10_random	830714	832323	common
chrA10_random	866177	866663	common
chrA10_random	1042460	1044009	common
chrA10_random	1071733	1072130	common
chrA10_random	1076869	1077765	common
chrA10_random	1078182	1078502	common
chrA10_random	1080432	1080931	common
chrA10_random	1171411	1172043	common
chrA10_random	1302893	1303146	common
chrA10_random	1551104	1551408	common
chrA10_random	1586539	1587054	common
chrA10_random	1703198	1704434	common
chrA10_random	1713706	1713969	common
chrA10_random	1727707	1728379	common
chrA10_random	1993065	1995389	common
chrA10_random	2267081	2267956	common
chrA10_random	2275634	2276876	common
chrAnn_random	145071	145850	common
chrAnn_random	153279	154338	common
chrAnn_random	438306	439453	common
chrAnn_random	519214	519824	common
chrAnn_random	1311334	1311698	common
chrAnn_random	1465871	1466466	common
chrAnn_random	1782091	1782558	common
chrAnn_random	1833218	1835337	common
chrAnn_random	1858175	1858634	common
chrAnn_random	1862205	1862828	common
chrAnn_random	2008001	2008725	common
chrAnn_random	2039828	2040750	common
chrAnn_random	2086398	2087462	common
chrAnn_random	2114969	2116721	common
chrAnn_random	2231885	2232424	common
chrAnn_random	2239365	2239978	common
chrAnn_random	2386356	2387381	common
chrAnn_random	2684551	2685240	common
chrAnn_random	2685675	2686011	common
chrAnn_random	3065355	3066795	common
chrAnn_random	3076878	3077205	common
[truncated: 53,313 more rows]

## Sheet: Expression
gene_id	Chr	Start	End	Strand	Gene expresson of A_C_1	Gene expresson of A_C_2	Gene expresson of A_C_3	Gene expresson of RAC1	Gene expresson of RAC2	Gene expresson of RAC3	Gene expresson of NAC1	Gene expresson of NAC2	Gene expresson of NAC3	A_C_classfication	RAC_classfication	NAC_classfication	RAC vs A_C	NAC vs A_C	RAC vs NAC	ACR-associated genes	Homoeolog	Subgenome	Duplicated genes
BnaA01g00010D	chrA01	1069	1345	+	179.032	218.784	164.838	64.0976	152.858	143.836	82.3114	81.418	75.2514	high	high	high	No	No	No	RAC enriched ACR-associated genes	homoeolog_A	An	DSD
BnaA01g00020D	chrA01	1644	2282	-	2.48293	6.15538	6.87966	1.28755	5.65667	4.45736	3.55395	5.52928	6.31743	med	med	med	No	No	No	-	homoeolog_A	An	Singleton
BnaA01g00030D	chrA01	2990	5455	-	0.159664	0.099399	0.278851	0.091819	0.171621	0.270738	0.293436	0.317375	0.316281	low	low	low	No	No	No	-	homoeolog_A	An	DSD
BnaA01g00040D	chrA01	8420	9623	+	0	0	0	0	0	0	0	0	0	none	none	none	No	No	No	-	non-homoeolog_A	An	WGD, DSD
BnaA01g00050D	chrA01	14557	15685	-	7.98066	3.87805	3.42857	4.0999	4.57467	2.05356	1.36187	4.29805	4.64173	med	med	med	No	No	No	-	homoeolog_A	An	WGD, DSD
BnaA01g00060D	chrA01	18264	19430	+	0.146817	0.216233	0.039281	0.019978	0.090588	0.335484	0.020894	0.028715	0.026019	low	low	low	No	No	No	-	homoeolog_A	An	WGD, DSD
BnaA01g00070D	chrA01	20031	20463	-	0	0.057506	0	0.171768	0	0	0.141806	0	0	low	low	low	No	No	No	-	homoeolog_A	An	WGD
BnaA01g00080D	chrA01	25003	25564	+	7.73173	2.70369	2.42782	2.30547	7.10552	7.44074	7.36462	7.52961	13.0547	med	med	med	No	No	No	-	homoeolog_A	An	WGD, DSD
BnaA01g00090D	chrA01	26914	29919	+	0	0	0	0	0	0	0	0	0	none	none	none	No	No	No	-	homoeolog_A	An	TRD, DSD
BnaA01g00100D	chrA01	30185	31758	-	0.722438	0.199803	0.145297	0.258241	0.196435	0.452688	0.348447	0.526757	0.668638	low	low	low	No	No	No	NAC enriched ACR-associated genes	homoeolog_A	An	WGD, TRD, DSD
BnaA01g00110D	chrA01	34221	37744	+	0	0.012054	0	0	0	0	0	0	0	low	none	none	No	No	No	-	homoeolog_A	An	TRD, DSD
BnaA01g00120D	chrA01	38067	39457	-	0.284729	0.502076	0.260262	0.168027	0.582116	0.266878	0.636321	0.445221	0.77565	low	low	low	No	No	No	-	homoeolog_A	An	Singleton
BnaA01g00130D	chrA01	40415	41144	-	0	0.175392	0	0	0.04948	0.099708	0.28834	0.024767	0.06887	low	low	low	No	No	No	A_C enriched ACR-associated genes	homoeolog_A	An	WGD, DSD
BnaA01g00140D	chrA01	44857	46343	-	0.067391	0.205947	0.429617	0.028757	0.181633	0.023205	0.304921	0.216425	0.200067	low	low	low	No	No	No	-	homoeolog_A	An	WGD, TRD, TD, DSD
BnaA01g00150D	chrA01	48078	51257	-	0	0.012528	0	0	0	0.045581	0	0	0	low	none	low	No	No	No	RAC enriched ACR-associated genes	homoeolog_A	An	TD, DSD
BnaA01g00160D	chrA01	58060	61046	+	0.055131	0.22399	0.306726	0.045277	0.922048	0.217052	0.411316	0.377395	0.879346	low	low	low	No	No	No	-	homoeolog_A	An	WGD, DSD
BnaA01g00170D	chrA01	61637	64383	+	32.907	50.2792	68.658	34.8274	60.4943	49.6807	34.2592	45.2491	42.8739	high	high	high	No	No	No	-	homoeolog_A	An	WGD, DSD
BnaA01g00180D	chrA01	64924	66638	+	1.24108	0.850238	0.720559	0.209656	0.690266	0.913353	0.784401	0.931053	0.853603	low	low	low	No	No	No	-	homoeolog_A	An	TRD
BnaA01g00190D	chrA01	66871	69292	+	0.872602	0.632895	0.257664	0.078584	0.781482	1.09108	0.838775	0.41385	0.37651	low	low	low	No	No	No	-	homoeolog_A	An	WGD, DSD
BnaA01g00200D	chrA01	69871	71017	-	1.12881	0.545335	0.767949	0.288324	0.538111	0.715013	0.906486	1.37604	1.42411	low	med	low	No	No	No	-	homoeolog_A	An	WGD, TRD, DSD
BnaA01g00210D	chrA01	74947	78147	+	1.78563	2.49113	1.63577	2.03506	2.06663	6.71285	1.45408	2.32427	1.3985	med	med	med	No	No	No	RAC enriched ACR-associated genes	homoeolog_A	An	WGD, DSD
BnaA01g00220D	chrA01	79086	80471	+	0	0	0	0	0	0	0	0	0	none	none	none	No	No	No	-	homoeolog_A	An	WGD, DSD
BnaA01g00230D	chrA01	86119	87429	+	0	0	0	0	0.024609	0	0	0	0	none	none	low	No	No	No	-	homoeolog_A	An	WGD, TRD, DSD
BnaA01g00240D	chrA01	92497	94648	+	0	0	0.010709	0	0	0	0	0	0	low	none	none	No	No	No	-	homoeolog_A	An	WGD, DSD
BnaA01g00250D	chrA01	101006	101534	-	0.405214	0	0	0	0	0	0	0	0	low	none	none	No	No	No	A_C enriched ACR-associated genes	homoeolog_A	An	DSD
BnaA01g00260D	chrA01	106286	106649	+	0.21327	0	0	2.8037	3.61018	0.185587	0.455272	1.25136	1.32287	low	med	med	No	No	No	RAC enriched ACR-associated genes	non-homoeolog_A	An	TRD, DSD
BnaA01g00270D	chrA01	131799	133563	-	0.021963	0	0.022405	0	0	0	0	0	0	low	none	none	No	No	No	RAC enriched ACR-associated genes	non-homoeolog_A	An	WGD, TRD, DSD
BnaA01g00280D	chrA01	142201	144479	-	1.13504	1.40315	1.61579	0.54657	2.02557	1.18918	2.73785	2.463	2.51579	med	med	med	No	No	No	-	homoeolog_A	An	WGD, DSD
BnaA01g00290D	chrA01	147255	149654	-	0.086786	0.03011	0.053224	0	0.014581	0	0.012375	0	0.092372	low	low	low	No	No	No	-	homoeolog_A	An	WGD, TRD, DSD
BnaA01g00300D	chrA01	165665	167400	+	0.17425	0.038025	0.022405	0	0	0	0	0.042956	0.019462	low	low	none	No	No	No	NAC enriched ACR-associated genes	homoeolog_A	An	WGD, TRD, DSD
BnaA01g00310D	chrA01	168273	169014	-	0.386298	0	0.182695	0.031945	0.13346	0	0.235156	0.263463	0.468429	low	low	low	No	No	No	-	homoeolog_A	An	WGD
BnaA01g00320D	chrA01	172928	174582	-	0.634398	0.53879	0.447051	0.323489	0.617763	0.218539	0.810511	1.07557	0.943191	low	low	low	No	No	No	RAC enriched ACR-associated genes	homoeolog_A	An	WGD, DSD
BnaA01g00330D	chrA01	178045	178216	-	0	0	0	31.0163	0	1.73656	12.3698	14.1729	8.4499	none	high	high	No	No	No	-	non-homoeolog_A	An	PD, DSD
BnaA01g00340D	chrA01	178787	181243	+	0.488341	0.163268	0.360821	0	0.19214	0.361198	0.069244	0.099683	0.047479	low	low	low	No	No	No	RAC enriched ACR-associated genes	homoeolog_A	An	WGD
BnaA01g00350D	chrA01	186449	186620	-	0	0	0	0	0	1.73656	12.3698	14.1729	8.4499	none	high	low	No	No	No	A_C enriched ACR-associated genes	non-homoeolog_A	An	PD, DSD
BnaA01g00360D	chrA01	197185	198597	+	0.936579	0.251136	0.516521	0.397466	0.195825	0.305335	6.2502	0.473055	3.06708	low	med	low	No	No	No	-	non-homoeolog_A	An	WGD, TRD, DSD
BnaA01g00370D	chrA01	202212	203821	-	0.10491	0.068114	0.107022	0	0.020228	0	0.111977	0.128241	0.092962	low	low	low	No	No	No	-	non-homoeolog_A	An	WGD, TRD
BnaA01g00380D	chrA01	212176	214511	-	2.0251	1.61221	2.14403	0.81617	1.95422	2.2926	2.75433	3.75109	3.05642	med	med	med	No	No	No	RAC enriched ACR-associated genes	homoeolog_A	An	TD
BnaA01g00390D	chrA01	214958	217006	-	1.23826	1.37316	1.109	0.981655	1.47841	2.12637	2.07814	3.44791	3.62591	med	med	med	No	No	No	-	homoeolog_A	An	TD
BnaA01g00400D	chrA01	220717	221591	+	2.88354	0.882428	0.906749	4.27083	4.78501	7.04644	7.44076	1.65469	3.00301	med	med	med	No	No	No	NAC enriched ACR-associated genes	homoeolog_A	An	WGD, DSD
BnaA01g00410D	chrA01	228429	229761	-	0.332143	0.335139	0.304946	0.300595	1.01951	3.03297	0.200892	0.324808	0.206022	low	low	med	No	No	No	-	homoeolog_A	An	WGD, DSD
BnaA01g00420D	chrA01	233458	236551	+	2.44207	1.4013	1.5378	0.262177	0.807624	0.831125	1.27231	2.01415	2.24195	med	med	low	No	No	No	-	homoeolog_A	An	WGD
BnaA01g00430D	chrA01	236689	238521	+	1.14032	0.466361	0.153989	0.370628	0.494746	0.380857	0.57938	0.826204	0.680206	low	low	low	No	No	No	-	homoeolog_A	An	TRD, DSD
BnaA01g00440D	chrA01	242963	249511	+	0.205456	0.086089	0.119335	0.052917	0.120337	0.162398	0.103959	0.186617	0.179694	low	low	low	No	No	No	RAC enriched ACR-associated genes	homoeolog_A	An	WGD
BnaA01g00450D	chrA01	251309	251987	+	10.2116	1.39579	1.94721	0.600294	0.533846	0.465305	0.240283	1.95131	2.19521	med	med	low	No	No	No	-	homoeolog_A	An	Singleton
BnaA01g00460D	chrA01	254251	257623	+	3.19501	2.18508	2.11209	1.40697	0.952886	0.834638	0.037909	0.272166	0.175047	med	low	med	No	Down	Up	-	homoeolog_A	An	WGD, TRD, TD, PD, DSD
BnaA01g00470D	chrA01	258212	259109	+	0	0.063205	0	0	0	0	0	0	0	low	none	none	No	No	No	-	non-homoeolog_A	An	TD, PD, DSD
BnaA01g00480D	chrA01	260352	263363	+	1.45089	0.334987	0.282961	0.224893	0	0	0	0	0	low	none	low	No	Down	No	-	non-homoeolog_A	An	PD, DSD
BnaA01g00490D	chrA01	263437	264204	+	0	0	0.228523	0	0	0	0	0	0	low	none	none	No	No	No	-	non-homoeolog_A	An	PD, DSD
BnaA01g00500D	chrA01	264721	266123	-	0.140111	0.364982	0.110601	0.072732	0.073591	0.116359	0.077148	0.13253	0.096071	low	low	low	No	No	No	RAC enriched ACR-associated genes	homoeolog_A	An	WGD, DSD
BnaA01g00510D	chrA01	278803	280759	-	0.142181	0.127604	0	0.065651	0.814611	0	0.407026	0.263067	0.347981	low	low	low	No	No	No	-	homoeolog_A	An	TD, DSD
BnaA01g00520D	chrA01	282886	284561	-	0	0	0	0	0	0	0	0	0	none	none	none	No	No	No	-	homoeolog_A	An	TD, DSD
BnaA01g00530D	chrA01	287346	289074	-	0	0	0	0	0	0	0	0	0	none	none	none	No	No	No	-	homoeolog_A	An	TRD, DSD
BnaA01g00540D	chrA01	292029	292236	-	6.73583	1.87778	0	0	0	0	0	0	0	med	none	none	No	No	No	-	non-homoeolog_A	An	WGD, PD, DSD
BnaA01g00550D	chrA01	292420	293219	+	0	0	0	0	0	0	0	0	0	none	none	none	No	No	No	-	non-homoeolog_A	An	Singleton
BnaA01g00560D	chrA01	293385	293643	-	0	0	0	0	0	0	0	0	0	none	none	none	No	No	No	-	non-homoeolog_A	An	TD, DSD
BnaA01g00570D	chrA01	305686	307778	-	0	0.071956	0	0.06275	0.025982	0	0	0.020321	0	low	low	low	No	No	No	-	homoeolog_A	An	TD, PD, DSD
BnaA01g00580D	chrA01	315445	317538	-	0.112337	0	0	0	0	0.025273	0	0	0	low	none	low	No	No	No	RAC enriched ACR-associated genes	homoeolog_A	An	WGD, DSD
BnaA01g00590D	chrA01	326860	329668	+	4.55706	2.32555	7.7453	1.6322	2.03205	1.74015	6.64418	7.98848	6.62059	med	med	med	No	No	Down	-	non-homoeolog_A	An	WGD, DSD
BnaA01g00600D	chrA01	329719	332302	+	0.53255	0.743355	1.50826	0.29131	0.90722	1.08108	0.522605	1.49089	1.10647	low	med	low	No	No	No	-	homoeolog_A	An	WGD, DSD
BnaA01g00610D	chrA01	332754	333475	-	38.7211	17.4371	25.1806	6.49546	10.0746	9.76748	8.33525	19.6159	21.9944	high	high	med	No	No	No	-	homoeolog_A	An	DSD
BnaA01g00620D	chrA01	333699	335077	+	0	0	0	0	0	0	0	0	0	none	none	none	No	No	No	RAC enriched ACR-associated genes	non-homoeolog_A	An	WGD, DSD
BnaA01g00630D	chrA01	342749	343013	-	0	0	0	0.730621	3.24305	0	1.75877	0.889658	4.17381	none	med	med	No	No	No	-	non-homoeolog_A	An	WGD
BnaA01g00640D	chrA01	352323	352581	+	0	0	2.59748	0	1.57106	0	0	0	0	low	none	low	No	No	No	-	homoeolog_A	An	WGD
BnaA01g00650D	chrA01	353139	355627	+	3.86804	2.33121	2.26121	1.99834	1.56987	2.15134	1.00612	2.43538	1.27678	med	med	med	No	No	No	-	homoeolog_A	An	TRD
BnaA01g00660D	chrA01	356000	359978	+	0.621071	0.697952	0.388134	0.149499	0.534284	0.36627	0.585464	0.67154	0.879658	low	low	low	No	No	No	RAC enriched ACR-associated genes	homoeolog_A	An	WGD, DSD
BnaA01g00670D	chrA01	360377	361364	-	0.310191	0.579283	0.043197	0.326901	0.367696	0.293707	1.41713	0.834339	0.93213	low	med	low	No	No	No	NAC enriched ACR-associated genes	homoeolog_A	An	WGD, DSD
BnaA01g00680D	chrA01	376992	379368	+	0.014773	0	0	0.015477	0.009233	0.009426	0	0.140478	0.053038	low	low	low	No	No	No	-	homoeolog_A	An	WGD, DSD
BnaA01g00690D	chrA01	380024	381866	-	0	0	0	0	0	0	0	0.027141	0	none	low	none	No	No	No	-	homoeolog_A	An	WGD, DSD
BnaA01g00700D	chrA01	384911	389142	-	0.192611	0.126098	0.026637	0.136666	0.153778	0.173286	0.127584	0.087669	0.118451	low	low	low	No	No	No	-	homoeolog_A	An	WGD, TRD, DSD
BnaA01g00710D	chrA01	396406	397000	+	0.422833	0.23295	1.29403	0.143841	0.597881	0.721368	0.722563	0.561514	1.15526	low	low	low	No	No	No	-	homoeolog_A	An	WGD, DSD
BnaA01g00720D	chrA01	401172	401524	-	0	0	0	0	0	0	0	0	0	none	none	none	No	No	No	-	non-homoeolog_A	An	WGD, DSD
BnaA01g00730D	chrA01	430858	432567	+	0	0	0	0	0	0	0	0	0	none	none	none	No	No	No	A_C enriched ACR-associated genes	homoeolog_A	An	WGD, DSD
BnaA01g00740D	chrA01	434667	435732	-	0	0.077379	0	0	0	0.171788	0	0	0	low	none	low	No	No	No	-	homoeolog_A	An	WGD, DSD
BnaA01g00750D	chrA01	443545	444241	+	0	0	0	0	0	0	0	0	0	none	none	none	No	No	No	-	non-homoeolog_A	An	WGD
BnaA01g00760D	chrA01	444952	446534	-	0.224222	0.531484	0.189566	0.071144	0.061626	0.124982	0.434599	0.373708	0.299742	low	low	low	No	No	No	RAC enriched ACR-associated genes	homoeolog_A	An	WGD, DSD
BnaA01g00770D	chrA01	449225	452056	-	0.768048	0.450376	0.39798	0.235883	0.288291	0.313943	0.401739	0.801052	0.419459	low	low	low	No	No	No	A_C enriched ACR-associated genes	homoeolog_A	An	Singleton
BnaA01g00780D	chrA01	458869	459943	+	1.54749	1.0797	0.875528	0.964324	1.40895	3.3529	3.52575	3.4053	2.90732	med	med	med	No	No	No	-	homoeolog_A	An	Singleton
BnaA01g00790D	chrA01	460318	461395	+	0.476324	0	2.32095	1.36588	0.607744	5.47156	12.7261	2.7757	5.6817	low	med	med	No	No	No	-	non-homoeolog_A	An	TRD, DSD
BnaA01g00800D	chrA01	464362	466054	+	2.4177	2.76102	1.70885	0.68289	1.16951	0.394079	1.56489	1.47033	1.73209	med	med	low	No	No	No	-	homoeolog_A	An	WGD, DSD
BnaA01g00810D	chrA01	466240	468633	-	0.024936	0.021587	0	0	0	0	0	0	0	low	none	none	No	No	No	-	homoeolog_A	An	WGD, TRD, TD, DSD
BnaA01g00820D	chrA01	470669	473023	-	0	0	0	0	0	0	0	0	0	none	none	none	No	No	No	-	homoeolog_A	An	TD, DSD
BnaA01g00830D	chrA01	474937	477715	-	0	0	0	0	0	0	0	0	0	none	none	none	No	No	No	RAC enriched ACR-associated genes	homoeolog_A	An	TD, DSD
BnaA01g00840D	chrA01	484419	484694	+	0	0	0	0	1.03662	0	0	0	0	none	none	low	No	No	No	-	homoeolog_A	An	DSD
BnaA01g00850D	chrA01	485430	487963	+	0.226316	0.197535	0.339692	0.181325	0.166159	0.272071	0.419172	0.435073	0.619018	low	low	low	No	No	No	-	homoeolog_A	An	WGD, TRD, DSD
BnaA01g00860D	chrA01	488706	489954	+	5.24733	3.01023	1.55789	0.533969	1.24321	0.989407	5.11068	3.76211	3.97711	med	med	low	No	No	No	-	homoeolog_A	An	WGD
BnaA01g00870D	chrA01	491868	494187	-	0.228948	0.120122	0.062365	0.033466	0.09138	0.150437	0.041155	0.118024	0.097045	low	low	low	No	No	No	-	homoeolog_A	An	WGD, DSD
BnaA01g00880D	chrA01	496385	497897	-	0.411982	0.289347	0.229837	0.103313	0.156482	0	0.364555	0.216392	0.323275	low	low	low	No	No	No	-	homoeolog_A	An	WGD, DSD
BnaA01g00890D	chrA01	499183	501075	+	0.523362	0.129962	0.336043	0	0.099155	0.329754	0.377796	0.273961	0.230512	low	low	low	No	No	No	-	homoeolog_A	An	WGD
BnaA01g00900D	chrA01	501446	502567	-	0.185241	0.134639	0.102094	0.307597	0.285741	0.745832	0.362484	0.135862	0.246217	low	low	low	No	No	No	RAC enriched ACR-associated genes	homoeolog_A	An	WGD, DSD
BnaA01g00910D	chrA01	503585	505823	-	0	0	0	0	0	0	0	0	0	none	none	none	No	No	No	-	homoeolog_A	An	WGD, DSD
BnaA01g00920D	chrA01	512028	513333	+	0.791106	1.03234	1.99357	0.237153	0.912983	1.76583	0.608127	0.521831	0.384186	med	low	low	No	No	No	-	homoeolog_A	An	WGD, DSD
BnaA01g00930D	chrA01	514782	516145	-	13.39	13.0751	20.8106	1.81936	8.65943	8.74892	10.3765	17.2491	15.6109	high	high	med	No	No	No	-	homoeolog_A	An	Singleton
BnaA01g00940D	chrA01	516488	519612	+	0.393032	0.135949	0.480044	0.105134	0.201631	0.258308	0.186026	0.127827	0.138993	low	low	low	No	No	No	RAC enriched ACR-associated genes	homoeolog_A	An	WGD
BnaA01g00950D	chrA01	520224	521730	+	0	0	0	0	0	0	0	0.037208	0	none	low	none	No	No	No	-	homoeolog_A	An	DSD
BnaA01g00960D	chrA01	529732	530260	+	1.11762	0.16923	0.177794	0.056333	0.201631	0.205849	0.888636	0.766965	1.00384	low	low	low	No	No	No	-	homoeolog_A	An	WGD
BnaA01g00970D	chrA01	532685	535066	+	0.385643	0.237137	0.090354	0.014314	0.075792	0.26153	0.472688	0.519692	0.52977	low	low	low	No	No	No	-	homoeolog_A	An	Singleton
BnaA01g00980D	chrA01	535290	540020	-	0.197076	0.286688	0.45312	0.146977	0.252279	0.259321	0.628995	0.628344	0.786106	low	low	low	No	No	No	NAC enriched ACR-associated genes	homoeolog_A	An	WGD, DSD
BnaA01g00990D	chrA01	546208	551046	+	0.250328	0.224428	0.37567	0.118621	0.238492	0.357971	0.230676	0.57335	0.361885	low	low	low	No	No	No	-	homoeolog_A	An	DSD
BnaA01g01000D	chrA01	554006	556307	+	6.82741	1.82724	15.3684	0.033691	0.683343	0.902825	3.26462	0.050967	0.115455	med	med	low	No	No	No	-	non-homoeolog_A	An	TRD
BnaA01g01010D	chrA01	557039	558142	-	0	0	0	0	0	0.089415	0.162119	0	0	none	low	low	No	No	No	RAC enriched ACR-associated genes	homoeolog_A	An	WGD, DSD
BnaA01g01020D	chrA01	560331	561444	-	6.2704	11.1938	7.46959	2.18225	6.87814	4.09234	4.75955	7.40941	7.10383	med	med	med	No	No	No	-	homoeolog_A	An	WGD, TRD, DSD
BnaA01g01030D	chrA01	563842	565807	-	0.098127	0.117796	0.143247	0.095642	0.108302	0.179373	0.042823	0.098085	0.17677	low	low	low	No	No	No	-	homoeolog_A	An	TRD, DSD
BnaA01g01040D	chrA01	568415	569731	+	1.18321	1.14715	0.610563	0.420917	1.12734	2.61438	1.09058	0.879819	1.82839	low	med	med	No	No	No	-	homoeolog_A	An	TRD, DSD
BnaA01g01050D	chrA01	571038	572424	+	0	0	0	0	0	0	0	0	0	none	none	none	No	No	No	-	homoeolog_A	An	DSD
BnaA01g01060D	chrA01	573745	574460	+	0	0	0	0	0	0	0	0	0	none	none	none	No	No	No	-	non-homoeolog_A	An	DSD
BnaA01g01070D	chrA01	575072	578111	-	0.089715	0.271826	0.152555	0.048486	0.057662	0	0.03192	0.029245	0.039749	low	low	low	No	No	No	NAC enriched ACR-associated genes	homoeolog_A	An	WGD, DSD
BnaA01g01080D	chrA01	578471	579912	-	0.151626	0.602324	0.414527	0.459771	0.537593	0.835692	0.304548	0.276027	0.195087	low	low	low	No	No	No	RAC enriched ACR-associated genes	non-homoeolog_A	An	TRD, DSD
BnaA01g01090D	chrA01	589501	591276	+	0.060032	0	0	0	0	0.094538	0	0	0	low	none	low	No	No	No	-	homoeolog_A	An	WGD, DSD
BnaA01g01100D	chrA01	594666	596289	+	1.73866	1.44966	1.43451	0.462354	1.01485	1.25718	0.989866	1.96781	1.75609	med	med	low	No	No	No	-	homoeolog_A	An	WGD, TRD, DSD
BnaA01g01110D	chrA01	596449	597906	-	0.063813	0	0	0	0	0	0	0	0	low	none	none	No	No	No	-	homoeolog_A	An	WGD, DSD
BnaA01g01120D	chrA01	598184	599648	-	0.077981	0.536169	0.157174	0.038807	0.146512	0.119614	0.064428	0.058706	0.168093	low	low	low	No	No	No	RAC enriched ACR-associated genes	homoeolog_A	An	WGD, DSD
BnaA01g01130D	chrA01	606065	608022	+	0	0	0	0	0	0	0	0	0	none	none	none	No	No	No	-	non-homoeolog_A	An	WGD, DSD
BnaA01g01140D	chrA01	610363	612031	+	0.020312	0	0	0.01313	0	0.099165	0.014453	0.099315	0.127386	low	low	low	No	No	No	-	homoeolog_A	An	WGD, DSD
BnaA01g01150D	chrA01	612350	613507	+	10.4776	6.25509	10.1469	25.6179	14.6763	9.59627	4.20698	6.89727	6.48911	med	med	high	No	No	No	-	homoeolog_A	An	WGD, DSD
BnaA01g01160D	chrA01	614332	614669	+	0	0	0	0	1.71487	0	0.615267	0	0.680082	none	low	low	No	No	No	RAC enriched ACR-associated genes	non-homoeolog_A	An	WGD
BnaA01g01170D	chrA01	615455	616280	+	1.76642	1.05203	0.748894	0.087652	0.684641	0.441293	1.25413	0.895195	1.10009	med	med	low	No	No	No	-	homoeolog_A	An	Singleton
BnaA01g01180D	chrA01	616378	618420	+	1.38533	1.85572	0.923397	0.211103	1.08865	0.340573	0.530983	0.745638	1.10919	med	low	low	No	No	No	-	non-homoeolog_A	An	Singleton
BnaA01g01190D	chrA01	630775	631556	+	0	0	0	0	0	0	0	0	0	none	none	none	No	No	No	-	non-homoeolog_A	An	WGD, DSD
BnaA01g01200D	chrA01	631612	632040	+	1.20656	0.223683	0	0	0.310098	0	0	0	0.230236	low	low	low	No	No	No	-	non-homoeolog_A	An	TRD, DSD
BnaA01g01210D	chrA01	636029	640305	+	0.171653	0.217775	0.090865	0.064789	0.122549	0.120815	0.115551	0.131644	0.161468	low	low	low	No	No	No	-	homoeolog_A	An	TRD, DSD
BnaA01g01220D	chrA01	640662	641034	+	0.780044	6.11665	0.352752	0	2.30997	7.1418	1.00253	1.43351	1.37213	med	med	med	No	No	No	-	homoeolog_A	An	WGD, TD
BnaA01g01230D	chrA01	642294	642666	+	0.312833	2.71955	1.54355	19.3351	45.2038	12.419	23.063	12.8439	21.8671	med	high	high	Up	Up	No	-	homoeolog_A	An	TD, DSD
BnaA01g01240D	chrA01	643226	644689	-	0.558888	0.812003	0.330413	1.1642	1.78504	0.829467	1.05998	1.33109	1.48652	low	med	med	No	No	No	-	homoeolog_A	An	WGD, TRD, DSD
BnaA01g01250D	chrA01	648839	651775	+	0.040725	0.035255	0	0.044911	0	0.080167	0.014489	0	0.126305	low	low	low	No	No	No	-	non-homoeolog_A	An	TRD, DSD
BnaA01g01260D	chrA01	652460	657730	+	0	0	0	0	0	0	0	0	0	none	none	none	No	No	No	NAC enriched ACR-associated genes	homoeolog_A	An	WGD, PD, DSD
BnaA01g01270D	chrA01	658326	660941	+	0.495675	0.118731	0.152068	0.018378	0	0.025219	0.211918	0.218128	0.37757	low	low	low	No	No	No	-	homoeolog_A	An	Singleton
BnaA01g01280D	chrA01	662363	663599	+	0	0	0	0	0	0	0	0	0	none	none	none	No	No	No	-	homoeolog_A	An	WGD, TRD, PD, DSD
BnaA01g01290D	chrA01	666760	668137	-	0	0	0	0	0	0	0	0.693398	1.69589	none	low	none	No	No	No	A_C enriched ACR-associated genes	non-homoeolog_A	An	DSD
BnaA01g01300D	chrA01	671926	672856	-	0.356216	0.200108	0.485668	0.077198	0.52903	0.222517	0.701272	0.210531	0.465172	low	low	low	No	No	No	RAC enriched ACR-associated genes	homoeolog_A	An	DSD
BnaA01g01310D	chrA01	681637	684864	+	2.61203	2.39893	3.26301	1.50105	2.65393	2.91895	3.04081	2.71525	2.88846	med	med	med	No	No	No	NAC enriched ACR-associated genes	homoeolog_A	An	TRD
BnaA01g01320D	chrA01	687602	693550	+	0	0.015766	0.037157	0.035319	0.070231	0.114721	0	0	0	low	none	low	No	No	No	-	non-homoeolog_A	An	TRD, DSD
BnaA01g01330D	chrA01	700093	704136	+	1.36635	0.332849	0.479133	0.080518	0.438882	0.185028	0.105994	0.73955	0.460972	low	low	low	No	No	No	-	homoeolog_A	An	TRD, DSD
BnaA01g01340D	chrA01	706695	714741	+	0.157653	0.128499	0.050859	0.019106	0.059569	0.119215	0.026535	0.056386	0.051092	low	low	low	No	No	No	-	homoeolog_A	An	TRD, DSD
BnaA01g01350D	chrA01	720685	722006	+	0	0	0	0	0.027059	0	0.024964	0.068617	0	none	low	low	No	No	No	-	non-homoeolog_A	An	TRD, DSD
BnaA01g01360D	chrA01	724302	726931	-	0.13568	0.111196	0.107138	0	0	0	0.055256	0	0.181113	low	low	none	No	No	No	-	non-homoeolog_A	An	WGD, TRD, DSD
BnaA01g01370D	chrA01	729684	730459	+	1.20839	0.736713	0.540354	0.117185	0.840555	0	0.103301	0.85576	0.607079	low	low	low	No	No	No	-	homoeolog_A	An	WGD, DSD
BnaA01g01380D	chrA01	731001	731794	-	0.552565	0.19931	0.375792	0.029767	0.177573	0.072515	0.065532	0.315211	0.285621	low	low	low	No	No	No	-	homoeolog_A	An	WGD
BnaA01g01390D	chrA01	739207	739546	-	0	0	0	0	0	0	0	0	0	none	none	none	No	No	No	-	non-homoeolog_A	An	DSD
BnaA01g01400D	chrA01	744115	746085	+	4.4655	2.96648	3.93899	2.31584	5.91018	2.78092	4.46187	7.0195	5.00559	med	med	med	No	No	No	-	homoeolog_A	An	WGD, DSD
BnaA01g01410D	chrA01	750419	754171	-	0.114772	0.141146	0.045225	0.056084	0	0.168081	0.016596	0.086707	0.05454	low	low	low	No	No	No	RAC enriched ACR-associated genes	homoeolog_A	An	WGD
BnaA01g01420D	chrA01	754770	757115	-	0.301687	0.409322	0.236593	0.252934	0.439874	0.282916	0.708534	1.18416	0.681401	low	low	low	No	No	No	-	homoeolog_A	An	WGD, DSD
BnaA01g01430D	chrA01	757468	761343	+	0.090923	0.022556	0.033169	0.005255	0.031115	0.012801	0.011568	0.031797	0.021609	low	low	low	No	No	No	-	homoeolog_A	An	TRD, DSD
BnaA01g01440D	chrA01	771294	773282	+	0.155255	0.043179	0.015838	0.040145	0.023949	0	0	0.151826	0.129229	low	low	low	No	No	No	-	homoeolog_A	An	WGD, TRD, DSD
BnaA01g01450D	chrA01	777342	781758	-	0	0.013338	0	0	0.01563	0	0.005482	0.007918	0.02144	low	low	low	No	No	No	-	homoeolog_A	An	WGD, TRD, DSD
BnaA01g01460D	chrA01	782308	787150	+	0.036099	0.016238	0.018413	0	0.009281	0.014212	0.029968	0.036477	0.016821	low	low	low	No	No	No	-	homoeolog_A	An	WGD, TRD, DSD
BnaA01g01470D	chrA01	787921	788984	-	8.577	13.9654	2.26992	0.247181	2.0648	1.34886	11.8435	14.2337	10.9163	med	high	med	No	No	Down	-	non-homoeolog_A	An	WGD, DSD
BnaA01g01480D	chrA01	790433	793841	+	0.044529	0.013546	0.011356	0.009781	0	0.017531	0.015843	0.010886	0.049322	low	low	low	No	No	No	-	homoeolog_A	An	DSD
BnaA01g01490D	chrA01	797662	797977	-	1.09974	0.317339	0.373957	0	0	0	0	0	0.649661	low	low	none	No	No	No	-	homoeolog_A	An	WGD, DSD
BnaA01g01500D	chrA01	803779	804726	-	0.89917	0.540252	1.0178	0.11143	0.240956	0.305786	0.399784	0.636845	0.839118	low	low	low	No	No	No	-	homoeolog_A	An	WGD
BnaA01g01510D	chrA01	805675	807741	+	0	0	0	0	0	0.016749	0	0	0	none	none	low	No	No	No	-	homoeolog_A	An	WGD, DSD
BnaA01g01520D	chrA01	809754	826384	+	0.00673	0.008095	0.00749	0	0.009857	0.008133	0.001554	0	0.006658	low	low	low	No	No	No	-	homoeolog_A	An	WGD, DSD
BnaA01g01530D	chrA01	827112	827336	-	0	0	0	0	0	0	0	0	0	none	none	none	No	No	No	-	non-homoeolog_A	An	Singleton
BnaA01g01540D	chrA01	827926	830378	+	0.081073	0.140595	0.132544	0	0.01353	0.042962	0.046227	0.190588	0.10074	low	low	low	No	No	No	-	homoeolog_A	An	Singleton
BnaA01g01550D	chrA01	832497	832980	+	51.7354	40.5454	87.0872	5.66389	22.6825	61.7689	57.4989	67.8054	170.642	high	high	high	No	No	No	-	homoeolog_A	An	WGD, TRD, DSD
BnaA01g01560D	chrA01	839975	840812	+	5.19908	1.17821	1.76708	0.919813	2.05172	1.65622	2.99493	5.38807	3.89217	med	med	med	No	No	No	-	non-homoeolog_A	An	WGD, DSD
BnaA01g01570D	chrA01	843648	845132	+	0	0	0	0	0.028672	0	0.052906	0.109064	0.032942	none	low	low	No	No	No	A_C enriched ACR-associated genes	homoeolog_A	An	WGD, DSD
BnaA01g01580D	chrA01	845871	847416	-	0.743423	0.150319	0.202151	0.03177	0.029683	0.234864	0.147128	0.295309	0.09661	low	low	low	No	No	No	-	homoeolog_A	An	Singleton
BnaA01g01590D	chrA01	847768	848239	+	28.8856	19.9831	12.1421	14.4662	14.919	14.7873	18.7693	18.5016	20.6535	high	high	high	No	No	No	-	homoeolog_A	An	Singleton
BnaA01g01600D	chrA01	848483	849867	-	0.343538	0.439326	0.405331	0.085729	0.489313	0.535004	0.203877	0.291961	0.593348	low	low	low	No	No	No	-	homoeolog_A	An	TRD, DSD
BnaA01g01610D	chrA01	850826	852373	+	0	0	0	0	0	0	0	0	0	none	none	none	No	No	No	RAC enriched ACR-associated genes	homoeolog_A	An	WGD, DSD
BnaA01g01620D	chrA01	852812	854173	-	0.626984	1.71633	0.291484	0.57941	0.777527	3.39877	0.307779	0.417879	0.583099	low	low	med	No	No	No	-	homoeolog_A	An	WGD
BnaA01g01630D	chrA01	858530	861070	+	1.1051	0.296964	0.724191	0.135009	0.243758	0.12012	0.250579	0.468861	0.616271	low	low	low	No	No	No	-	homoeolog_A	An	WGD
BnaA01g01640D	chrA01	868632	869717	-	0.135072	0	0	0	0	0	0	0.088059	0.079793	low	low	none	No	No	No	-	homoeolog_A	An	WGD
BnaA01g01650D	chrA01	875004	877818	-	0.451359	0.462743	0.228794	0.111946	0.258826	0.224996	0.136709	0.263253	0.282972	low	low	low	No	No	No	-	homoeolog_A	An	WGD
BnaA01g01660D	chrA01	884221	886576	-	0.214344	0.106117	0.065111	0.09803	0.082357	0.042828	0.038703	0.133732	0.17021	low	low	low	No	No	No	-	homoeolog_A	An	WGD, TRD, DSD
BnaA01g01670D	chrA01	888140	889549	+	4.09819	4.09606	3.10071	1.86357	2.75028	4.0744	3.65488	4.276	4.26564	med	med	med	No	No	No	-	homoeolog_A	An	WGD, TRD, DSD
BnaA01g01680D	chrA01	889972	892875	-	0.089086	0.310777	0	0.045736	0.041317	0.495046	0.238163	0.381097	0.239923	low	low	low	No	No	No	-	homoeolog_A	An	TRD, DSD
BnaA01g01690D	chrA01	894590	895680	-	1.2793	0.220954	0.618637	0.183777	0.663633	1.92517	0.840699	1.3462	1.1535	low	med	low	No	No	No	-	homoeolog_A	An	WGD, DSD
BnaA01g01700D	chrA01	899077	903580	+	0.472097	0.561699	0.855515	0.151618	0.630812	0.232717	0.537917	1.06005	0.994461	low	low	low	No	No	No	RAC enriched ACR-associated genes	homoeolog_A	An	WGD, TRD
BnaA01g01710D	chrA01	904049	905597	-	0	0	0	0	0	0	0	0	0	none	none	none	No	No	No	-	homoeolog_A	An	WGD, PD
BnaA01g01720D	chrA01	905677	905810	-	0	0	0	0	0	0	0	0	0	none	none	none	No	No	No	-	non-homoeolog_A	An	Singleton
BnaA01g01730D	chrA01	906816	909631	-	0	0	0	0	0	0	0	0	0	none	none	none	No	No	No	-	non-homoeolog_A	An	TD, PD, DSD
BnaA01g01740D	chrA01	910236	911873	-	0	0	0	0	0	0	0	0	0	none	none	none	No	No	No	-	homoeolog_A	An	WGD, TD, DSD
BnaA01g01750D	chrA01	912922	924258	+	0.034839	0.028754	0.009017	0.002892	0	0.006208	0.00221	0.003251	0.005681	low	low	low	No	No	No	A_C enriched ACR-associated genes	homoeolog_A	An	WGD, TRD, DSD
BnaA01g01760D	chrA01	924394	926460	+	1.0819	0.486153	0.250524	0.064151	0.141503	0.239537	0.12405	0.685178	0.526045	low	low	low	No	No	No	A_C enriched ACR-associated genes	homoeolog_A	An	TRD
BnaA01g01770D	chrA01	926868	927057	-	0	7.20855	8.49468	0	2.5333	3.39234	2.97055	3.21254	2.45958	med	med	med	No	No	No	-	homoeolog_A	An	Singleton
BnaA01g01780D	chrA01	930235	931097	-	17.2113	9.46506	41.9927	6.06757	1.95019	11.8728	22.002	13.0759	47.5452	high	high	med	No	No	No	A_C enriched ACR-associated genes	homoeolog_A	An	WGD, DSD
BnaA01g01790D	chrA01	931457	933319	+	1.62243	1.60174	1.56885	0.567244	0.812127	1.15853	1.47401	2.30085	2.21309	med	med	low	No	No	No	A_C enriched ACR-associated genes	homoeolog_A	An	TRD
BnaA01g01800D	chrA01	934180	934957	+	6.43628	4.51388	7.07964	3.11004	2.62957	5.17987	2.99442	4.9926	10.1286	med	med	med	No	No	No	-	homoeolog_A	An	TRD, DSD
BnaA01g01810D	chrA01	935977	937846	-	0.536185	0.022843	0.348892	0.037017	0.053424	0.072722	0	0.258366	0.209545	low	low	low	No	No	No	-	homoeolog_A	An	TRD, DSD
BnaA01g01820D	chrA01	939321	940156	-	0	0	0	0	0	0	0	0	0	none	none	none	No	No	No	-	non-homoeolog_A	An	WGD, TRD, PD, DSD
BnaA01g01830D	chrA01	941867	942626	-	0	0	0	0	0	0	0	0	0	none	none	none	No	No	No	-	homoeolog_A	An	PD
BnaA01g01840D	chrA01	943455	944298	-	0	0.087152	0	0.06508	0.038823	0	0	0.049225	0	low	low	low	No	No	No	-	homoeolog_A	An	PD, DSD
BnaA01g01850D	chrA01	946198	947092	-	0	0	0	0	0	0	0	0	0	none	none	none	No	No	No	RAC enriched ACR-associated genes	homoeolog_A	An	TRD, DSD
BnaA01g01860D	chrA01	950814	951612	+	0	0	0	0	0	0	0	0	0	none	none	none	No	No	No	A_C enriched ACR-associated genes	homoeolog_A	An	PD
BnaA01g01870D	chrA01	952269	958005	-	0.258398	0.572569	0.119818	0.083175	0.253647	1.01931	0.066861	0.274498	0.374678	low	low	low	No	No	No	-	homoeolog_A	An	WGD, DSD
BnaA01g01880D	chrA01	959406	961404	-	0.431786	0.122363	0.033883	0	0	0.013076	0	0.097442	0.206022	low	low	low	No	No	No	-	homoeolog_A	An	DSD
BnaA01g01890D	chrA01	962298	962481	+	2.95206	0	12.0459	1.90833	2.27683	3.9007	0	0	0	med	none	med	No	No	No	-	homoeolog_A	An	WGD
BnaA01g01900D	chrA01	966313	967239	+	15.1787	6.42443	5.86255	1.94842	2.87933	9.06932	4.59525	6.7802	5.57381	med	med	med	No	No	No	-	homoeolog_A	An	WGD, DSD
BnaA01g01910D	chrA01	970203	971532	+	1.12374	0.366364	0.384568	0.206442	0.278584	0.077748	0.066449	0.187121	0.218407	low	low	low	No	No	No	-	homoeolog_A	An	WGD, DSD
BnaA01g01920D	chrA01	971750	973154	-	0.141012	0.042578	0.106084	0.027215	0.167265	0.077856	0.016179	0.164682	0.064011	low	low	low	No	No	No	-	homoeolog_A	An	Singleton
BnaA01g01930D	chrA01	973797	975119	+	0.506518	0.12528	0.147632	0.093552	0.070119	0.284881	0.102978	0.194285	0.064119	low	low	low	No	No	No	-	non-homoeolog_A	An	WGD
BnaA01g01940D	chrA01	976500	977268	+	0.046846	0.081106	0	0.060566	0	0.073773	0.100002	0.065146	0	low	low	low	No	No	No	NAC enriched ACR-associated genes	homoeolog_A	An	WGD
BnaA01g01950D	chrA01	981395	983247	-	0.053902	0.122222	0.045676	0.014472	0	0.017928	0.039042	0.179005	0	low	low	low	No	No	No	RAC enriched ACR-associated genes	homoeolog_A	An	WGD, DSD
BnaA01g01960D	chrA01	987568	988150	+	0.582813	0.103584	0.484795	0.178153	0.517214	0.368762	1.0585	1.69963	1.99049	low	med	low	No	No	No	-	homoeolog_A	An	WGD, DSD
BnaA01g01970D	chrA01	992767	995057	-	0.576327	0.287302	0.198756	0.102948	0.062141	0.200583	0.424148	0.359697	0.929013	low	low	low	No	No	No	A_C enriched ACR-associated genes	homoeolog_A	An	WGD, DSD
BnaA01g01980D	chrA01	997711	999401	-	9.10469	8.16578	7.93817	3.48218	7.30264	6.25636	10.1335	11.8736	13.3285	med	high	med	No	No	No	RAC enriched ACR-associated genes	homoeolog_A	An	WGD, DSD
BnaA01g01990D	chrA01	999944	1003399	+	0.477758	0.374688	0.423112	0.059487	0.310879	0.151237	0.536544	0.688116	0.663847	low	low	low	No	No	No	-	homoeolog_A	An	TRD, DSD
BnaA01g02000D	chrA01	1003959	1005534	+	0	0	0	0	0.052747	0	0	0	0	none	none	low	No	No	No	-	homoeolog_A	An	WGD, TRD, DSD
BnaA01g02010D	chrA01	1005692	1007412	-	0	0	0	0	0	0	0	0	0	none	none	none	No	No	No	RAC enriched ACR-associated genes	homoeolog_A	An	DSD
BnaA01g02020D	chrA01	1008269	1009344	-	1.45084	0.62506	0.726203	0.712913	0.624867	0.245603	0.399206	1.12308	0.375097	low	low	low	No	No	No	-	homoeolog_A	An	TRD, DSD
BnaA01g02030D	chrA01	1012288	1013197	-	0	0	0	0	0	0	0	0	0	none	none	none	No	No	No	-	homoeolog_A	An	DSD
BnaA01g02040D	chrA01	1016411	1023036	-	0	0.005533	0.005148	0.006524	0	0.019867	0	0	0	low	none	low	No	No	No	RAC enriched ACR-associated genes	homoeolog_A	An	TRD, DSD
BnaA01g02050D	chrA01	1025876	1028069	+	1.77484	1.74125	1.94778	1.28106	2.06888	1.63206	1.82913	2.61175	2.26661	med	med	med	No	No	No	-	homoeolog_A	An	TRD, DSD
BnaA01g02060D	chrA01	1028374	1029663	-	0.608497	0.090686	0.452596	0.254917	0.207239	0.249662	0.147327	0.612877	0.481972	low	low	low	No	No	No	-	homoeolog_A	An	TRD, DSD
BnaA01g02070D	chrA01	1030057	1032640	-	0.352559	0.026746	0.194047	0.019844	0.121252	0.072515	0.066798	0.220531	0.22485	low	low	low	No	No	No	-	non-homoeolog_A	An	WGD, TRD, DSD
BnaA01g02080D	chrA01	1033365	1033791	+	6.45083	0.923411	1.49463	0.648857	0.669148	0.108158	0	0	0	med	none	low	No	Down	No	-	homoeolog_A	An	TRD
BnaA01g02090D	chrA01	1035355	1037971	-	1.29784	1.85247	0.930206	0.81005	1.07431	6.95261	0.746114	1.88047	2.23385	med	med	med	No	No	No	-	homoeolog_A	An	WGD, TRD, DSD
BnaA01g02100D	chrA01	1041982	1044953	+	0.448939	0.572758	0.276195	0.127816	0.197503	0.381393	0.16353	0.383468	0.389117	low	low	low	No	No	No	-	homoeolog_A	An	DSD
BnaA01g02110D	chrA01	1045606	1046294	-	0.22754	0.725378	0.135537	0.081261	0.080839	0.067314	0	0.135271	0.307388	low	low	low	No	No	No	-	non-homoeolog_A	An	WGD, DSD
BnaA01g02120D	chrA01	1046482	1048368	-	0	0	0	0	0.029504	0	0	0.039256	0	none	low	low	No	No	No	-	non-homoeolog_A	An	DSD
BnaA01g02130D	chrA01	1050451	1053062	+	0.069575	0.032333	0.047554	0.024143	0.014407	0.117628	0.05315	0.054783	0.082734	low	low	low	No	No	No	-	homoeolog_A	An	WGD, DSD
BnaA01g02140D	chrA01	1053450	1054278	+	0	0	0	0	0	0	0	0	0	none	none	none	No	No	No	-	non-homoeolog_A	An	WGD, DSD
BnaA01g02150D	chrA01	1062040	1065935	+	0.136242	0.102016	0.032483	0.032459	0.04329	0.050528	0.03573	0.102678	0.151294	low	low	low	No	No	No	-	homoeolog_A	An	WGD, DSD
BnaA01g02160D	chrA01	1067318	1069311	+	1.52774	1.02029	1.32192	0.421621	1.18371	0.990021	0.432586	0.955536	1.0041	med	low	low	No	No	No	-	homoeolog_A	An	WGD, DSD
BnaA01g02170D	chrA01	1069804	1072294	-	0.623365	0.295868	0.639327	0.442834	0.58603	0.901183	0.644231	1.04406	0.918761	low	low	low	No	No	No	-	homoeolog_A	An	DSD
BnaA01g02180D	chrA01	1082633	1085362	+	0.208766	0.070086	0.030852	0.035608	0.078696	0.072633	0.028131	0.109145	0.260633	low	low	low	No	No	No	NAC enriched ACR-associated genes	non-homoeolog_A	An	WGD, DSD
BnaA01g02190D	chrA01	1087520	1090382	+	1.20354	0.828292	0.646654	0.585789	0.68926	1.04163	0.811618	1.09052	1.21128	low	med	low	No	No	No	-	homoeolog_A	An	WGD, TRD, DSD
BnaA01g02200D	chrA01	1135261	1135375	-	0	0	0	3.23341	3.85813	7.83748	0	4.8668	22.1622	none	med	med	No	No	No	-	non-homoeolog_A	An	Singleton
BnaA01g02210D	chrA01	1135518	1137250	-	0	0.043848	0	0	0	0.040087	0.036042	0.024893	0	low	low	low	No	No	No	-	homoeolog_A	An	WGD, DSD
BnaA01g02220D	chrA01	1139552	1141014	-	7.44367	3.36487	4.48246	1.00583	0.932016	1.43567	2.13769	3.65084	2.83847	med	med	med	No	No	No	A_C enriched ACR-associated genes	homoeolog_A	An	WGD, TRD, DSD
BnaA01g02230D	chrA01	1142807	1146841	+	0	0	0	0	0	0	0	0	0	none	none	none	No	No	No	-	homoeolog_A	An	WGD, DSD
BnaA01g02240D	chrA01	1150656	1151733	+	1.3353	0.536667	0.56196	0.561227	0.175512	0.392903	0.705127	0.444285	0.507615	low	low	low	No	No	No	-	homoeolog_A	An	WGD, DSD
BnaA01g02250D	chrA01	1153606	1154078	-	0.831208	0	0	0	0	0	0	0	0	low	none	none	No	No	No	-	homoeolog_A	An	WGD, DSD
BnaA01g02260D	chrA01	1157581	1159161	-	1.81736	1.03933	0.93707	0.758006	0.29884	0.962218	0.340124	0.855068	0.417575	med	low	low	No	No	No	-	homoeolog_A	An	WGD, DSD
BnaA01g02270D	chrA01	1164245	1166547	+	0.131326	0.290481	0.318417	0.872746	0.352694	2.08467	0.719901	0.965807	0.283495	low	low	med	No	No	No	-	homoeolog_A	An	WGD, DSD
BnaA01g02280D	chrA01	1167351	1169358	-	0	0	0	0	0	0	0	0	0	none	none	none	No	No	No	RAC enriched ACR-associated genes	homoeolog_A	An	WGD, TRD, DSD
BnaA01g02290D	chrA01	1171256	1174275	-	0.623082	0.023096	0.344241	0.05095	0.062659	0.262348	0.195238	0.209611	0.136948	low	low	low	No	No	No	-	homoeolog_A	An	TRD, DSD
BnaA01g02300D	chrA01	1174665	1181053	+	0.153288	0.10954	0.073195	0.023622	0.078575	0.140708	0.070095	0.052154	0.100701	low	low	low	No	No	No	-	homoeolog_A	An	TRD, DSD
BnaA01g02310D	chrA01	1181129	1181998	-	0	0	0	0	0	0	0	0	0	none	none	none	No	No	No	-	non-homoeolog_A	An	DSD
BnaA01g02320D	chrA01	1182069	1184932	-	0	0	0	0.023601	0	0	0	0.071456	0	none	low	low	No	No	No	RAC enriched ACR-associated genes	non-homoeolog_A	An	TRD, DSD
BnaA01g02330D	chrA01	1185121	1185588	+	4.97678	1.25099	8.15323	3.8885	4.57322	0.931889	7.8977	7.22608	11.0613	med	med	med	No	No	No	RAC enriched ACR-associated genes	non-homoeolog_A	An	DSD
BnaA01g02340D	chrA01	1189399	1189918	-	54.8694	8.57539	19.5576	10.892	30.1233	23.4206	0.216939	1.05299	0.417223	high	low	high	No	Down	Up	RAC enriched ACR-associated genes	homoeolog_A	An	WGD, DSD
BnaA01g02350D	chrA01	1197077	1199005	+	0	0	0.008506	0.021559	0.03071	0.078782	0.071195	0.065229	0.132761	low	low	low	No	No	No	NAC enriched ACR-associated genes	homoeolog_A	An	DSD
BnaA01g02360D	chrA01	1199235	1200589	-	0	0	0	0	0	0	0	0	0	none	none	none	No	No	No	-	homoeolog_A	An	WGD, TRD, DSD
BnaA01g02370D	chrA01	1201392	1207080	+	0.561811	0.594356	0.611951	0.204181	0.409388	0.420623	0.844033	0.681648	0.853365	low	low	low	No	No	No	RAC enriched ACR-associated genes	homoeolog_A	An	WGD, DSD
BnaA01g02380D	chrA01	1207545	1207860	-	0	0	0	0	0	0	0	0	0	none	none	none	No	No	No	-	homoeolog_A	An	WGD, TD, DSD
BnaA01g02390D	chrA01	1210052	1210331	-	0	0	0	0	0	0	1.4561	0	1.20885	none	low	none	No	No	No	A_C enriched ACR-associated genes	homoeolog_A	An	TD, DSD
BnaA01g02400D	chrA01	1212352	1212670	-	0.877919	0.151999	0	0	0	0	0.999525	0.526939	4.56835	low	med	none	No	No	No	-	homoeolog_A	An	TRD, TD, DSD
BnaA01g02410D	chrA01	1216068	1216557	-	0	0	0	0	0	0	0	0	0	none	none	none	No	No	No	-	homoeolog_A	An	TRD, TD, DSD
BnaA01g02420D	chrA01	1225689	1226013	+	21.4007	0	19.4805	0	2.33428	0	1.2667	22.0258	24.1142	high	high	low	No	No	No	A_C enriched ACR-associated genes	homoeolog_A	An	WGD, DSD
BnaA01g02430D	chrA01	1232617	1233049	-	0.506882	0	0	0.093719	0	0.418448	0	0.649615	0.401792	low	low	low	No	No	No	-	homoeolog_A	An	DSD
BnaA01g02440D	chrA01	1234297	1237478	+	2.16721	1.27194	1.98916	0.434921	0.968006	1.06818	2.13959	3.41486	2.94043	med	med	low	No	No	No	RAC enriched ACR-associated genes	homoeolog_A	An	WGD, TRD
BnaA01g02450D	chrA01	1242504	1246356	+	0.028667	0.381919	0.028702	0.018088	0.021468	0	0.009907	0.040857	0.012318	low	low	low	No	No	No	-	non-homoeolog_A	An	WGD, TD, DSD
BnaA01g02460D	chrA01	1248043	1251570	+	0.83813	0.281632	1.25307	0.376074	0.589618	0.183249	1.5586	2.95794	1.50585	low	med	low	No	No	No	-	homoeolog_A	An	TD, DSD
BnaA01g02470D	chrA01	1252284	1253351	-	1.85201	1.95171	0	2.26344	2.21262	6.33335	5.68593	6.61555	3.29009	med	med	med	No	No	No	-	non-homoeolog_A	An	WGD
BnaA01g02480D	chrA01	1254551	1255451	-	0.050763	0.183625	0	0.032165	0.322376	0.233871	0.38176	0.831171	0.94621	low	low	low	No	No	No	-	homoeolog_A	An	WGD, DSD
BnaA01g02490D	chrA01	1257953	1259239	-	15.7733	2.42142	5.68497	1.67834	2.02594	5.69769	6.70258	6.10195	6.43409	med	med	med	No	No	No	-	homoeolog_A	An	WGD, DSD
BnaA01g02500D	chrA01	1259755	1262188	+	1.2089	0.529038	0.959119	0.087834	0.031874	0.25865	0.441609	0.469158	0.464125	low	low	low	No	No	No	-	homoeolog_A	An	WGD, TRD, DSD
BnaA01g02510D	chrA01	1262846	1265322	-	0.024484	0	0	0	0	0.019279	0.017422	0	0.065088	low	low	low	No	No	No	-	homoeolog_A	An	WGD, TD, DSD
BnaA01g02520D	chrA01	1266178	1269483	-	0.405975	0.220621	0.064094	0.184291	0.129069	0.041804	0.082153	0.275881	0.229545	low	low	low	No	No	No	-	homoeolog_A	An	TD, DSD
BnaA01g02530D	chrA01	1270474	1271161	+	11.9967	10.96	14.0483	4.27998	7.79522	7.96126	10.1072	14.8918	16.5239	high	high	med	No	No	No	-	homoeolog_A	An	Singleton
BnaA01g02540D	chrA01	1272190	1273160	+	172.499	84.3127	154.411	99.8182	168.288	162.932	320.238	261.502	243.573	high	high	high	No	No	No	-	homoeolog_A	An	DSD
BnaA01g02550D	chrA01	1274924	1275466	-	0	0	0	6.22493	5.399	11.9846	17.5812	1.36911	4.48432	none	med	med	No	No	No	-	non-homoeolog_A	An	WGD
BnaA01g02560D	chrA01	1276956	1277994	-	0	0	0	0	0	0	0	0	0	none	none	none	No	No	No	-	homoeolog_A	An	DSD
BnaA01g02570D	chrA01	1280573	1281038	-	3.73006	1.55904	0.22965	0.48939	0.464578	1.15873	1.37477	0.880589	1.32049	med	med	low	No	No	No	RAC enriched ACR-associated genes	homoeolog_A	An	WGD, DSD
BnaA01g02580D	chrA01	1290924	1294141	-	0	0	0	0.005795	0	0	0	0	0	none	none	low	No	No	No	-	homoeolog_A	An	WGD, DSD
BnaA01g02590D	chrA01	1295673	1298399	+	0.539699	0.154139	0.23952	0.079975	0.070875	0.197907	0.307692	0.352719	0.516112	low	low	low	No	No	No	-	homoeolog_A	An	WGD, TRD
BnaA01g02600D	chrA01	1301070	1301703	-	0.581302	0.328861	0.064589	0.944931	0.306408	0.149562	0.225265	1.17641	1.88398	low	med	low	No	No	No	-	homoeolog_A	An	WGD
BnaA01g02610D	chrA01	1304662	1305908	-	0.232907	0.485562	0.220093	0.114218	0.102803	0.327547	0.52585	0.633074	0.829863	low	low	low	No	No	No	-	homoeolog_A	An	TRD, DSD
BnaA01g02620D	chrA01	1307295	1308748	-	4.87412	2.36291	3.48904	1.51699	1.52159	1.60896	2.04112	3.35896	4.68824	med	med	med	No	No	No	-	homoeolog_A	An	WGD, DSD
BnaA01g02630D	chrA01	1312896	1315645	+	0.316628	0.038767	0.145493	0.075963	0	0.086939	0.042939	0.33599	0.246218	low	low	low	No	No	No	-	homoeolog_A	An	DSD
BnaA01g02640D	chrA01	1316342	1318982	+	1.54014	1.34131	1.4703	1.0492	0.765778	1.93589	2.22161	2.05547	2.14432	med	med	med	No	No	No	-	homoeolog_A	An	WGD
BnaA01g02650D	chrA01	1320296	1323329	+	1.13047	1.8761	0.518715	0.410013	0.403757	3.84454	0.781003	1.28733	0.905982	med	low	med	No	No	No	-	homoeolog_A	An	WGD, TRD, DSD
BnaA01g02660D	chrA01	1324150	1326231	+	1.21471	1.31194	1.11348	0.540032	0.343018	2.84502	0.713593	0.985142	1.12884	med	low	med	No	No	No	RAC enriched ACR-associated genes	homoeolog_A	An	WGD, DSD
BnaA01g02670D	chrA01	1326894	1331503	-	0.533845	0.579083	0.329179	0.105645	0.172025	0.361653	0.202988	0.385303	0.217848	low	low	low	No	No	No	-	homoeolog_A	An	WGD, TRD
BnaA01g02680D	chrA01	1332073	1334872	-	0	0	0	0	0	0	0	0	0	none	none	none	No	No	No	-	homoeolog_A	An	WGD, DSD
BnaA01g02690D	chrA01	1335552	1339080	-	0.114357	0.108616	0.050215	0.006528	0.053121	0.007481	0.03551	0.088425	0.029209	low	low	low	No	No	No	-	homoeolog_A	An	WGD, DSD
BnaA01g02700D	chrA01	1339987	1341750	-	0	0	0	0	0	0	0	0	0	none	none	none	No	No	No	-	non-homoeolog_A	An	WGD, DSD
BnaA01g02710D	chrA01	1346503	1348214	+	0.455451	0.253032	0	0.415928	0.071339	0.915919	0.496068	0.43327	0.154437	low	low	low	No	No	No	-	non-homoeolog_A	An	WGD
BnaA01g02720D	chrA01	1348474	1349263	-	0.090048	3.88093	0	0.094257	1.78804	2.69345	0.780342	0.29866	0.119689	med	low	med	No	No	No	-	homoeolog_A	An	WGD, DSD
BnaA01g02730D	chrA01	1353169	1353406	-	0	0	0	0	0	0	1.04656	0	0	none	low	none	No	No	No	-	non-homoeolog_A	An	WGD, TD, DSD
BnaA01g02740D	chrA01	1356538	1358840	-	0.142103	0.447874	0.129585	0.162787	0.259727	0.453258	0.06766	0.210808	0.182565	low	low	low	No	No	No	RAC enriched ACR-associated genes	homoeolog_A	An	WGD, TD, DSD
BnaA01g02750D	chrA01	1358902	1359425	-	3.06023	0	0	0	0	6.11141	0	7.81214	0	med	med	med	No	No	No	-	non-homoeolog_A	An	Singleton
BnaA01g02760D	chrA01	1360816	1362256	-	0	0	0	0	0	0	0	0	0	none	none	none	No	No	No	-	homoeolog_A	An	WGD, DSD
BnaA01g02770D	chrA01	1363824	1366583	-	0.327989	0.220165	0.24521	0.103037	0.20611	0.24573	0.232598	0.271165	0.296283	low	low	low	No	No	No	-	homoeolog_A	An	TRD, DSD
BnaA01g02780D	chrA01	1369302	1372345	+	1.5397	1.17492	0.828092	0.289257	0.745814	1.37862	1.20673	1.55981	1.13698	med	med	low	No	No	No	-	homoeolog_A	An	WGD
BnaA01g02790D	chrA01	1373313	1374357	+	0.185421	0.264086	0.153155	0.124865	0.052202	0.054752	0.117974	0.283635	0.203568	low	low	low	No	No	No	-	homoeolog_A	An	TRD, DSD
BnaA01g02800D	chrA01	1374799	1380567	-	0.034628	0.056477	0.016624	0.019834	0.020351	0.019976	0.041265	0.046632	0.032997	low	low	low	No	No	No	-	homoeolog_A	An	Singleton
BnaA01g02810D	chrA01	1385977	1386804	-	59.1269	24.2683	29.8425	5.05556	16.9249	28.3036	31.6818	38.6929	35.8481	high	high	high	No	No	No	A_C enriched ACR-associated genes	homoeolog_A	An	WGD, TRD, DSD
BnaA01g02820D	chrA01	1387263	1391195	-	0.101613	0.1413	0.089951	0.03939	0.05145	0.107351	0.093	0.028337	0.075593	low	low	low	No	No	No	-	homoeolog_A	An	Singleton
BnaA01g02830D	chrA01	1391621	1392684	+	2.79042	1.01366	0.931518	1.0192	0.663679	1.08392	1.47971	1.5685	1.71493	med	med	low	No	No	No	-	homoeolog_A	An	WGD, DSD
BnaA01g02840D	chrA01	1393349	1395058	+	1.20236	0.656412	0.870048	0.252116	0.392715	0.605172	0.632897	1.06776	0.436154	low	low	low	No	No	No	-	homoeolog_A	An	Singleton
BnaA01g02850D	chrA01	1396236	1396725	-	17.5939	7.31821	3.63624	19.5856	12.6098	33.2719	25.6968	32.2794	47.594	med	high	high	No	No	No	RAC enriched ACR-associated genes	homoeolog_A	An	WGD, DSD
BnaA01g02860D	chrA01	1399208	1403213	-	0.405889	0.24399	0.258662	0.268669	0.661172	0.799843	1.01728	0.854561	0.858498	low	low	low	No	No	No	-	homoeolog_A	An	Singleton
BnaA01g02870D	chrA01	1406034	1407429	-	0.228969	0	0	0	0	0	0	0	0.018799	low	low	none	No	No	No	-	homoeolog_A	An	WGD, DSD
BnaA01g02880D	chrA01	1410865	1413738	-	1.26428	1.37902	1.06954	0.680352	1.28966	1.38892	1.43042	1.86932	2.34175	med	med	med	No	No	No	-	homoeolog_A	An	TRD, DSD
BnaA01g02890D	chrA01	1416090	1417901	+	1.32485	0.303215	0.951826	0	0	0	0	0	0	low	none	none	Down	Down	No	-	homoeolog_A	An	WGD, DSD
BnaA01g02900D	chrA01	1419295	1422071	+	0.384101	0.344264	0.549417	0.341901	0.110095	0.342483	0.328897	0.189307	0.337109	low	low	low	No	No	No	-	homoeolog_A	An	WGD, DSD
BnaA01g02910D	chrA01	1425013	1427397	+	0.43125	0.041103	0.334719	0.057566	0.049111	0.028831	0.287457	0.481776	0.308304	low	low	low	No	No	No	RAC enriched ACR-associated genes	homoeolog_A	An	DSD
BnaA01g02920D	chrA01	1428196	1429061	+	1.54033	0.686318	0.63807	0.793816	0.596778	1.25301	0.506971	1.5241	0.873946	low	low	low	No	No	No	-	homoeolog_A	An	DSD
BnaA01g02930D	chrA01	1431693	1434256	+	0.567948	0.048295	0.178692	0.010377	0.030269	0.073208	0.022439	0.015419	0.083888	low	low	low	No	No	No	-	homoeolog_A	An	WGD, TRD, DSD
BnaA01g02940D	chrA01	1435050	1435818	+	156.219	167.12	158.179	82.4515	77.0693	160.965	228.303	219.116	197.038	high	high	high	No	No	No	-	homoeolog_A	An	Singleton
BnaA01g02950D	chrA01	1436379	1439608	-	1.88388	0.920811	0.681761	0.695728	0.428327	0.993031	1.18416	1.25787	1.02971	med	med	low	No	No	No	-	homoeolog_A	An	WGD
BnaA01g02960D	chrA01	1441001	1442515	+	0	0	0	0	0	0	0	0	0	none	none	none	No	No	No	-	homoeolog_A	An	WGD, DSD
BnaA01g02970D	chrA01	1450645	1452014	-	0.415879	0.025366	0.056821	0	0.02148	0.021929	0.059451	0.081704	0.024678	low	low	low	No	No	No	A_C enriched ACR-associated genes	homoeolog_A	An	WGD, DSD
BnaA01g02980D	chrA01	1452903	1454691	-	2.27684	5.11737	1.2309	1.39465	1.42918	27.3258	0.697942	0.667565	0.962992	med	low	high	No	No	No	-	non-homoeolog_A	An	WGD, DSD
BnaA01g02990D	chrA01	1455115	1457560	-	0.238101	0.058572	0.022901	0.014596	0.051944	0.142437	0.03835	0.113354	0.02007	low	low	low	No	No	No	-	homoeolog_A	An	Singleton
BnaA01g03000D	chrA01	1457631	1457733	-	4.93174	9.20112	0	0	0	3.97012	0	9.92137	4.69984	med	med	med	No	No	No	-	non-homoeolog_A	An	Singleton
BnaA01g03010D	chrA01	1458554	1460176	+	0.265629	0.966736	0.274626	0.208796	0.244565	2.52205	0.33659	0.47974	1.04881	low	low	low	No	No	No	-	homoeolog_A	An	WGD, TD, DSD
BnaA01g03020D	chrA01	1460982	1462443	+	0	0	0	0.056045	0	0	0	0	0	none	none	low	No	No	No	-	homoeolog_A	An	TD, DSD
BnaA01g03030D	chrA01	1465708	1467438	+	0	0	0	0	0	0	0	0	0	none	none	none	No	No	No	-	homoeolog_A	An	WGD, TRD, TD, DSD
BnaA01g03040D	chrA01	1467744	1469323	-	0.44497	1.1696	1.98405	0.930337	0.351173	3.72758	0.594475	0.439097	0.197119	med	low	med	No	No	No	-	homoeolog_A	An	WGD, DSD
BnaA01g03050D	chrA01	1470059	1473180	-	1.60171	0.854911	0.924407	0.348663	0.325146	1.47103	0.961075	0.943879	1.21446	med	med	low	No	No	No	-	homoeolog_A	An	WGD, TRD, DSD
BnaA01g03060D	chrA01	1474801	1478945	-	0.122661	0.260331	0.053445	0.096829	0.13928	0.396956	0.201986	0.199335	0.2256	low	low	low	No	No	No	RAC enriched ACR-associated genes	homoeolog_A	An	WGD, DSD
BnaA01g03070D	chrA01	1479535	1485590	-	0.184555	0.058635	0.103947	0.017832	0.00815	0.007486	0.077	0.138834	0.125409	low	low	low	No	No	No	NAC enriched ACR-associated genes	homoeolog_A	An	TRD, DSD
BnaA01g03080D	chrA01	1489498	1490559	+	0.089424	0.160492	0.098422	0.159006	0	0.387416	0.248272	0.340113	0.400367	low	low	low	No	No	No	-	homoeolog_A	An	WGD
BnaA01g03090D	chrA01	1492366	1494367	+	0	0.024026	0	0	0	0	0	0.013571	0	low	low	none	No	No	No	-	homoeolog_A	An	WGD, TRD, DSD
BnaA01g03100D	chrA01	1500109	1500307	-	110.833	60.9449	110.293	130.7	0	0	0	295.05	76.3601	high	high	high	No	No	No	-	homoeolog_A	An	WGD
BnaA01g03110D	chrA01	1505046	1507141	-	0.371256	0.712446	0.490125	0.127227	0.477019	0.143353	0.563287	0.249546	0.279413	low	low	low	No	No	No	-	homoeolog_A	An	TRD, DSD
BnaA01g03120D	chrA01	1508778	1511129	-	0.18315	0.103849	0.093008	0.015589	0	0.020916	0.124038	0.210807	0.062329	low	low	low	No	No	No	-	homoeolog_A	An	Singleton
BnaA01g03130D	chrA01	1511921	1513060	-	0.818036	0.847567	0.444781	0.369747	0.218492	1.4383	0.168785	0.767976	0.68891	low	low	low	No	No	No	-	homoeolog_A	An	WGD, TRD, DSD
BnaA01g03140D	chrA01	1513893	1514770	-	4.27521	2.72131	3.0013	0.612596	0.503098	0.861193	0.537979	1.24186	0.491227	med	low	low	No	No	No	-	homoeolog_A	An	Singleton
BnaA01g03150D	chrA01	1515350	1515935	-	4065.25	583.342	1376.32	1017.69	2096.27	1996.85	1894.1	1885.46	1690.07	high	high	high	No	No	No	-	non-homoeolog_A	An	WGD, TRD
BnaA01g03160D	chrA01	1524364	1525952	+	0	0	0	0	0	0	0	0	0	none	none	none	No	No	No	-	homoeolog_A	An	WGD, DSD
BnaA01g03170D	chrA01	1527520	1529015	-	0	0	0	0	0	0	0	0	0	none	none	none	No	No	No	-	homoeolog_A	An	TD, DSD
BnaA01g03180D	chrA01	1531421	1532916	+	0	0	0	0.017405	0	0.042401	0	0	0.023858	none	low	low	No	No	No	-	non-homoeolog_A	An	TD, DSD
BnaA01g03190D	chrA01	1535834	1536801	+	0	0	0	0	0	0	0	0	0.075593	none	low	none	No	No	No	-	homoeolog_A	An	WGD
BnaA01g03200D	chrA01	1539845	1547275	+	0.58895	0	0.120511	2.05606	2.64527	0.954091	4.27379	19.888	18.7254	low	high	med	No	No	Down	-	homoeolog_A	An	WGD, DSD
BnaA01g03210D	chrA01	1548766	1549440	+	0.459	0.685668	1.10778	0.856526	0.325	3.74974	0.396585	0.764079	2.39827	low	med	med	No	No	No	-	non-homoeolog_A	An	WGD, DSD
BnaA01g03220D	chrA01	1552335	1553304	+	0	0	0	0	0	0	0	0	0	none	none	none	No	No	No	-	non-homoeolog_A	An	WGD, DSD
BnaA01g03230D	chrA01	1553955	1557351	+	0.298703	0.261057	0.316169	0.011769	0.076894	0.151372	0.232013	0.286241	0.27697	low	low	low	No	No	No	-	homoeolog_A	An	WGD, DSD
BnaA01g03240D	chrA01	1559503	1560817	-	1.14883	1.5909	0.742383	0.345219	0.385264	0.742324	1.00642	0.77381	1.40329	med	med	low	No	No	No	-	homoeolog_A	An	WGD
BnaA01g03250D	chrA01	1562407	1562926	-	0	0	0	0	0	0	0	0	0	none	none	none	No	No	No	-	homoeolog_A	An	WGD, DSD
BnaA01g03260D	chrA01	1564881	1565406	-	0	0	0	0	0	0.034681	0	0	0	none	none	low	No	No	No	-	homoeolog_A	An	WGD, DSD
BnaA01g03270D	chrA01	1569173	1571731	+	0.825805	0.721018	0.686541	0.554073	0.628057	0.87126	1.10574	0.986456	1.13511	low	med	low	No	No	No	A_C enriched ACR-associated genes	homoeolog_A	An	DSD
BnaA01g03280D	chrA01	1572083	1573071	-	1.46776	1.16303	1.24433	0.38362	0.254384	1.00756	0.783433	0.829392	1.14015	med	low	low	No	No	No	-	homoeolog_A	An	DSD
BnaA01g03290D	chrA01	1573589	1576588	+	0	0	0	0	0	0	0	0.044103	0	none	low	none	No	No	No	-	homoeolog_A	An	WGD, DSD
BnaA01g03300D	chrA01	1576843	1577095	-	903.206	439.009	998.656	102.702	65.7938	120.011	635.796	464.468	575.078	high	high	high	Down	No	Down	-	homoeolog_A	An	Singleton
BnaA01g03310D	chrA01	1578046	1578459	+	287.632	90.4645	172.75	0	5.55716	31.8549	121.588	139.402	121.169	high	high	high	No	No	No	RAC enriched ACR-associated genes	homoeolog_A	An	Singleton
BnaA01g03320D	chrA01	1579484	1584742	-	0.112457	0.129578	0.094186	0.057686	0.065969	0.18521	0.10544	0.240279	0.207683	low	low	low	No	No	No	-	homoeolog_A	An	WGD, DSD
BnaA01g03330D	chrA01	1586022	1586514	+	164.669	70.2853	126.741	53.9265	26.8282	33.4959	49.4048	79.1892	74.2802	high	high	high	No	No	No	-	homoeolog_A	An	Singleton
BnaA01g03340D	chrA01	1587274	1588505	+	0.687854	0.299514	0.290085	0.339799	0.278798	1.52598	0.407937	0.625682	0.71627	low	low	low	No	No	No	-	homoeolog_A	An	WGD
BnaA01g03350D	chrA01	1588755	1593983	-	0.08306	0.041088	0.072627	0	0	0.037372	0.016887	0	0.012027	low	low	low	No	No	No	-	homoeolog_A	An	TRD, DSD
BnaA01g03360D	chrA01	1594949	1597409	-	0.439635	0.31273	0.19192	0.163321	0	0.330261	0.44773	0.246127	0.186904	low	low	low	No	No	No	-	homoeolog_A	An	WGD, TRD, DSD
BnaA01g03370D	chrA01	1597751	1600377	-	0.127643	0.112686	0.062878	0.319898	0.160079	3.52646	0.347487	0.117848	0.296955	low	low	med	No	No	No	-	homoeolog_A	An	Singleton
BnaA01g03380D	chrA01	1601403	1604902	+	0.271145	0.091825	0.21424	0.07358	0.095519	0.082446	0.128529	0.152028	0.12543	low	low	low	No	No	No	-	homoeolog_A	An	TRD, DSD
BnaA01g03390D	chrA01	1605488	1610344	-	0.140464	0.250171	0.183789	0.030645	0.059812	0.093419	0.067463	0.083437	0.100805	low	low	low	No	No	No	NAC enriched ACR-associated genes	homoeolog_A	An	WGD, TRD, DSD
BnaA01g03400D	chrA01	1611235	1613841	-	1.30704	1.36841	0.995858	0.384658	0.711165	1.63912	1.48895	1.55271	1.84602	med	med	low	No	No	No	-	homoeolog_A	An	TRD, DSD
BnaA01g03410D	chrA01	1617661	1621892	+	0.029494	0.098584	0.07775	0.075542	0.045537	0.193064	0.239711	0.09918	0.223535	low	low	low	No	No	No	-	homoeolog_A	An	TRD, DSD
BnaA01g03420D	chrA01	1622856	1624098	+	0.14932	0.021195	0.096722	0.015828	0	0.116122	0.043538	0.167605	0.07498	low	low	low	No	No	No	-	homoeolog_A	An	TRD, DSD
BnaA01g03430D	chrA01	1624526	1626211	+	0.433712	0.458706	0.463057	0.217133	0.198145	0.852314	0.256266	0.426767	0.675306	low	low	low	No	No	No	-	homoeolog_A	An	TRD, DSD
BnaA01g03440D	chrA01	1626976	1628147	+	0	0	0.049318	0.131555	0	0.069199	0.323015	0.080781	0.075935	low	low	low	No	No	No	-	homoeolog_A	An	Singleton
BnaA01g03450D	chrA01	1628237	1629539	+	1.62816	4.69904	0	0	0.204599	0.714774	2.10594	2.0994	2.31873	med	med	low	No	No	No	-	non-homoeolog_A	An	Singleton
BnaA01g03460D	chrA01	1629970	1632508	+	1.24789	1.00026	0.631159	0.921014	0.741385	1.38053	0.920709	1.58551	1.36737	low	med	med	No	No	No	-	homoeolog_A	An	TRD, DSD
BnaA01g03470D	chrA01	1633100	1633473	+	0	0	0	0.333508	0	1.21877	0	0	0	none	none	low	No	No	No	-	non-homoeolog_A	An	WGD
BnaA01g03480D	chrA01	1633947	1635481	+	2.80387	1.26281	1.99438	0.765461	0.469731	1.99114	0.726282	1.16183	1.28042	med	med	med	No	No	No	-	homoeolog_A	An	TRD, DSD
BnaA01g03490D	chrA01	1636638	1637489	+	0	0	0	0	0	0	0	0	0	none	none	none	No	No	No	RAC enriched ACR-associated genes	homoeolog_A	An	WGD, TRD, DSD
BnaA01g03500D	chrA01	1643609	1646444	-	0.02078	0	0	0	0	0.016362	0.029573	0	0.018414	low	low	low	No	No	No	RAC enriched ACR-associated genes	homoeolog_A	An	WGD, DSD
BnaA01g03510D	chrA01	1647907	1651050	+	0.201528	0.352169	0.169529	0.096585	0.139619	1.00654	0.209847	0.326563	0.383312	low	low	low	No	No	No	RAC enriched ACR-associated genes	homoeolog_A	An	WGD, TRD, DSD
BnaA01g03520D	chrA01	1651622	1653296	-	0	0	0	0	0	0	0	0.03344	0	none	low	none	No	No	No	-	homoeolog_A	An	WGD, DSD
BnaA01g03530D	chrA01	1654937	1656253	-	0.487236	0	0.261291	0.054196	0.064661	0.132028	0.039771	0.083645	0	low	low	low	No	No	No	RAC enriched ACR-associated genes	homoeolog_A	An	WGD, TRD, DSD
BnaA01g03540D	chrA01	1658183	1660424	+	0.2414	0.101542	0.058724	0.009543	0.045374	0.102984	0	0.028134	0.013081	low	low	low	No	No	No	-	homoeolog_A	An	WGD, DSD
BnaA01g03550D	chrA01	1660738	1665997	-	0.316362	0.113945	0.165713	0.082755	0.055531	0.118985	0.131925	0.126028	0.18756	low	low	low	No	No	No	-	homoeolog_A	An	WGD, TRD, DSD
BnaA01g03560D	chrA01	1667079	1669075	+	1.58351	0.679834	1.43554	0.545999	0.523413	1.04918	1.33843	1.53859	1.37382	med	med	low	No	No	No	-	non-homoeolog_A	An	WGD, DSD
BnaA01g03570D	chrA01	1670756	1674111	+	0	0	0.015868	0.020111	0	0	0	0	0	low	none	low	No	No	No	-	homoeolog_A	An	WGD, DSD
BnaA01g03580D	chrA01	1675528	1679305	+	0.600259	1.13345	1.66832	0.314246	0.5848	1.0311	0.245244	0.454232	0.567449	med	low	low	No	No	No	-	non-homoeolog_A	An	WGD, DSD
BnaA01g03590D	chrA01	1680365	1682304	+	0.479238	0	0.085231	0.018003	0	0.087716	0.039634	0.29161	0.049356	low	low	low	No	No	No	RAC enriched ACR-associated genes	homoeolog_A	An	WGD, TRD, DSD
BnaA01g03600D	chrA01	1683048	1684568	+	8.18919	2.95309	4.42321	1.9572	2.0824	5.37861	5.21123	5.29785	5.28022	med	med	med	No	No	No	A_C enriched ACR-associated genes	homoeolog_A	An	WGD, DSD
BnaA01g03610D	chrA01	1686279	1692871	+	0.02397	0.076895	0.02703	0.006431	0.033419	0.029277	0.024969	0.015047	0.039655	low	low	low	No	No	No	-	homoeolog_A	An	TRD, DSD
BnaA01g03620D	chrA01	1693257	1696622	-	0.223567	0	0.038011	0	0	0	0	0	0	low	none	none	No	No	No	-	homoeolog_A	An	WGD, TRD, DSD
BnaA01g03630D	chrA01	1698749	1703592	+	0.046399	0.04587	0.039251	0.011839	0.048143	0.028982	0.052893	0.098507	0.094345	low	low	low	No	No	No	RAC enriched ACR-associated genes	homoeolog_A	An	WGD, DSD
BnaA01g03640D	chrA01	1704516	1718222	+	0.042218	0.053874	0.043742	0.01513	0.008762	0.018452	0.030127	0.016818	0.012879	low	low	low	No	No	No	-	non-homoeolog_A	An	WGD, DSD
BnaA01g03650D	chrA01	1719006	1720812	-	1.60905	1.07745	0.877956	0.579528	0.842145	0.988259	0.765503	1.9542	2.00188	med	med	low	No	No	No	-	homoeolog_A	An	WGD, DSD
BnaA01g03660D	chrA01	1721269	1724236	+	0	0	0	0	0	0.02113	0.02546	0.009516	0.007926	none	low	low	No	No	No	-	homoeolog_A	An	WGD, TRD, DSD
BnaA01g03670D	chrA01	1724349	1725576	-	0.149159	0.047536	0.126801	0	0.019174	0.024844	0.01769	0.070797	0.110143	low	low	low	No	No	No	RAC enriched ACR-associated genes	homoeolog_A	An	TRD, DSD
BnaA01g03680D	chrA01	1729825	1735454	+	0.050442	0.101611	0.151753	0.012882	0.021699	0.154942	0.031655	0.016443	0.07956	low	low	low	No	No	No	-	homoeolog_A	An	WGD, TRD, DSD
BnaA01g03690D	chrA01	1735930	1736119	+	0	0	0	0	0	0	0	0	0	none	none	none	No	No	No	-	non-homoeolog_A	An	TD, DSD
BnaA01g03700D	chrA01	1737396	1737582	+	0	0	0	0	0	0	0	0	0	none	none	none	No	No	No	-	non-homoeolog_A	An	TD, DSD
BnaA01g03710D	chrA01	1738706	1738892	+	0	0	0	0	0	0	0	0	0	none	none	none	No	No	No	-	homoeolog_A	An	TD
BnaA01g03720D	chrA01	1740124	1740310	+	0	0	0	0	0	0	0	0	0	none	none	none	No	No	No	-	homoeolog_A	An	TD, DSD
BnaA01g03730D	chrA01	1740956	1742768	-	0.488358	0.13001	0	0.124264	0	0.177738	0.112194	0.25405	0.335315	low	low	low	No	No	No	-	homoeolog_A	An	WGD
BnaA01g03740D	chrA01	1743916	1745210	+	0.279458	0	0.085156	0	0	0	0.079542	0.109315	0	low	low	none	No	No	No	-	homoeolog_A	An	TRD, DSD
BnaA01g03750D	chrA01	1746686	1748024	+	0	0	0	0	0	0	0	0	0	none	none	none	No	No	No	-	homoeolog_A	An	TRD, DSD
BnaA01g03760D	chrA01	1748098	1749426	+	0.057477	0	0.029317	0	0	0	0	0	0	low	none	none	No	No	No	-	non-homoeolog_A	An	Singleton
BnaA01g03770D	chrA01	1751784	1754109	+	0	0	0	0	0	0	0	0	0	none	none	none	No	No	No	-	homoeolog_A	An	WGD, DSD
BnaA01g03780D	chrA01	1754425	1754889	-	0	17.4137	0	8.78189	4.66715	6.19174	18.3844	19.1436	19.0782	med	high	med	No	No	No	-	homoeolog_A	An	WGD
BnaA01g03790D	chrA01	1755667	1759939	+	0.453077	0.468031	0.318096	0.176787	0.314807	0.567905	0.439646	0.539129	0.545883	low	low	low	No	No	No	-	homoeolog_A	An	WGD, TRD, DSD
BnaA01g03800D	chrA01	1760625	1764919	-	0.259443	0.429501	0.256521	0.208871	0.519946	0.776333	0.479039	1.19562	1.16122	low	low	low	No	No	No	-	homoeolog_A	An	TRD, DSD
BnaA01g03810D	chrA01	1765022	1767938	-	0.876261	0.344407	0.428607	0.043388	0.20273	0.367175	0.413392	0.439982	0.37677	low	low	low	No	No	No	-	homoeolog_A	An	TRD, DSD
BnaA01g03820D	chrA01	1769244	1771004	+	0.212765	1.3252	0.06401	0	0	0.050006	0	0	0.025648	low	low	low	No	No	No	NAC enriched ACR-associated genes	non-homoeolog_A	An	WGD, DSD
BnaA01g03830D	chrA01	1775187	1775622	+	1.97532	3.92747	0.210672	1.0986	1.07972	0.74503	0.417185	2.26793	2.54335	med	med	low	No	No	No	-	homoeolog_A	An	WGD, DSD
BnaA01g03840D	chrA01	1779008	1781458	-	2.56912	1.35063	1.97581	0.431009	0.668578	0.529867	0.585057	1.08775	1.00901	med	low	low	No	No	No	-	homoeolog_A	An	WGD
BnaA01g03850D	chrA01	1782258	1784637	+	0.024264	0.401158	0	0	0	0	0	0	0	low	none	none	No	No	No	-	homoeolog_A	An	TRD, DSD
BnaA01g03860D	chrA01	1786510	1790791	+	10.5384	24.4584	11.6427	1.82842	3.75608	4.4147	8.37971	15.8398	13.8524	high	high	med	No	No	No	RAC enriched ACR-associated genes	homoeolog_A	An	Singleton
BnaA01g03870D	chrA01	1791156	1792377	+	0	0.151574	0	0	0	0.039391	0	0	0	low	none	low	No	No	No	-	homoeolog_A	An	DSD
BnaA01g03880D	chrA01	1792859	1794408	-	2.45545	1.90205	1.88057	1.64951	0.470152	1.44686	2.06412	4.58746	4.27679	med	med	med	No	No	No	-	homoeolog_A	An	WGD, DSD
BnaA01g03890D	chrA01	1798244	1799923	+	0.148288	0	0	0	0	0.022461	0	0	0	low	none	low	No	No	No	-	homoeolog_A	An	PD, DSD
BnaA01g03900D	chrA01	1802426	1803074	-	4.51662	1.95559	11.5189	4.37958	1.74176	10.6772	3.2139	2.20843	8.00447	med	med	med	No	No	No	-	non-homoeolog_A	An	PD
BnaA01g03910D	chrA01	1803287	1803747	-	55.5252	60.5443	56.8391	113.442	91.7438	229.114	16.2685	13.5427	13.0054	high	high	high	No	Down	Up	-	homoeolog_A	An	PD, DSD
BnaA01g03920D	chrA01	1805556	1806288	-	39.5095	37.862	49.6223	89.6447	69.3226	161.586	0	0	0	high	none	high	No	Down	Up	-	homoeolog_A	An	PD
BnaA01g03930D	chrA01	1806982	1807421	-	0	0.834551	0.959497	0	0.74139	2.29749	0	0	0	low	none	med	No	No	No	-	homoeolog_A	An	TD, PD, DSD
BnaA01g03940D	chrA01	1809476	1809834	-	0	3.35694	0	0	0	0.785591	0	0	0.859618	med	low	low	No	No	No	-	non-homoeolog_A	An	TD, PD
BnaA01g03950D	chrA01	1810870	1811887	+	0	0.157986	0.118422	0.54039	0.222516	0.349195	0.082965	0.124434	0.108426	low	low	low	No	No	No	A_C enriched ACR-associated genes	non-homoeolog_A	An	WGD, PD, DSD
BnaA01g03960D	chrA01	1812355	1813562	-	0	0	0	0	0	0	0	0	0	none	none	none	No	No	No	-	non-homoeolog_A	An	PD, DSD
BnaA01g03970D	chrA01	1817000	1817081	-	0	0	0	0	0	0	0	0	0	none	none	none	No	No	No	-	non-homoeolog_A	An	Singleton
BnaA01g03980D	chrA01	1817766	1818311	-	3.46098	2.77146	4.81172	5.71693	5.03704	11.2531	0	0	0	med	none	med	No	No	Up	-	non-homoeolog_A	An	PD
BnaA01g03990D	chrA01	1825843	1826242	+	0	0	0	0	0	0	0	0	0	none	none	none	No	No	No	NAC enriched ACR-associated genes	non-homoeolog_A	An	DSD
BnaA01g04000D	chrA01	1829802	1832170	+	2.22521	3.32016	2.24821	0.899335	0.534019	2.18827	1.62145	3.09607	3.27774	med	med	med	No	No	No	-	homoeolog_A	An	TRD, DSD
BnaA01g04010D	chrA01	1838858	1840340	-	8.4555	8.78052	7.28339	2.36286	1.67263	4.06448	1.88009	4.4422	3.399	med	med	med	No	No	No	A_C enriched ACR-associated genes	non-homoeolog_A	An	WGD
BnaA01g04020D	chrA01	1842636	1849647	+	0.108782	0.059989	0.058872	0	0	0	0	0.022547	0.026672	low	low	none	No	No	No	-	homoeolog_A	An	WGD, DSD
BnaA01g04030D	chrA01	1850453	1854174	-	0.106674	0.086549	0.054676	0.032743	0.057139	0.073213	0.155981	0.069819	0.108076	low	low	low	No	No	No	RAC enriched ACR-associated genes	homoeolog_A	An	DSD
BnaA01g04040D	chrA01	1854669	1856323	+	0.0913	0	0	0.054676	0	0	0.851891	1.17119	0.92514	low	low	low	No	No	No	-	homoeolog_A	An	TRD, DSD
BnaA01g04050D	chrA01	1859068	1860201	-	0	0.030371	0.059668	0	0.048069	0.027625	0.024964	0.035335	0.093264	low	low	low	No	No	No	-	homoeolog_A	An	WGD, DSD
BnaA01g04060D	chrA01	1865081	1865294	-	0	0	0	0	0	0	0	0	0	none	none	none	No	No	No	-	non-homoeolog_A	An	TRD, DSD
BnaA01g04070D	chrA01	1874230	1874722	-	1.08949	2.50983	1.77326	0.553413	1.72798	1.08895	0.525606	1.53088	1.60807	med	med	med	No	No	No	-	homoeolog_A	An	DSD
BnaA01g04080D	chrA01	1878423	1879005	+	0	0	0	0	0.056311	0	0	0	0.064697	none	low	low	No	No	No	-	homoeolog_A	An	WGD
BnaA01g04090D	chrA01	1879998	1880314	-	0	0	0	0	0	0	0	0	0	none	none	none	No	No	No	-	homoeolog_A	An	Singleton
BnaA01g04100D	chrA01	1880930	1884976	-	0.339449	0.525418	0.273582	0.109	0.086862	0.222842	0.129085	0.259193	0.272889	low	low	low	No	No	No	-	homoeolog_A	An	TRD, DSD
BnaA01g04110D	chrA01	1892382	1895313	+	0.232762	0.073656	0.059776	0.032157	0.017715	0.123478	0.019171	0.041603	0.056546	low	low	low	No	No	No	RAC enriched ACR-associated genes	homoeolog_A	An	TRD, DSD
BnaA01g04120D	chrA01	1895817	1897628	-	0.955965	0.243561	0.136731	0	0	0	0	0.041924	0.136787	low	low	none	No	No	No	-	homoeolog_A	An	WGD, DSD
BnaA01g04130D	chrA01	1898581	1907999	+	0.025055	0.071598	0.05433	0.021843	0.015862	0.045457	0.047383	0.019792	0.048339	low	low	low	No	No	No	RAC enriched ACR-associated genes	homoeolog_A	An	Singleton
BnaA01g04140D	chrA01	1908476	1911763	-	0	0	0	0	0	0	0	0	0	none	none	none	No	No	No	-	homoeolog_A	An	TRD, DSD
BnaA01g04150D	chrA01	1920678	1921368	-	0.355605	0.755048	0	0.090469	0	0.264594	0.312711	0.457544	1.31884	low	low	low	No	No	No	-	homoeolog_A	An	WGD, DSD
BnaA01g04160D	chrA01	1927033	1930305	-	0.290631	0.024804	0.071891	0	0	0	0.039744	0.114859	0.124893	low	low	none	No	No	No	-	homoeolog_A	An	TRD, DSD
BnaA01g04170D	chrA01	1932926	1934908	-	0.046047	0.036054	0.046974	0	0	0	0.131063	0.04503	0.122409	low	low	none	No	No	No	-	non-homoeolog_A	An	DSD
BnaA01g04180D	chrA01	1935307	1936518	-	0	0	0	0	0	0	0	0	0	none	none	none	No	No	No	-	non-homoeolog_A	An	Singleton
BnaA01g04190D	chrA01	1939311	1940421	-	0	0	0	0	0	0	0	0	0	none	none	none	No	No	No	RAC enriched ACR-associated genes	non-homoeolog_A	An	TRD, DSD
BnaA01g04200D	chrA01	1940957	1945092	-	0.2623	0.225088	0.195574	0.044105	0.071469	0.258351	0.156197	0.218807	0.288477	low	low	low	No	No	No	NAC enriched ACR-associated genes	homoeolog_A	An	WGD, DSD
BnaA01g04210D	chrA01	1952524	1953253	+	0.644659	0.252481	0.187896	0	0.071029	0	0	0.09006	0	low	low	low	No	No	No	-	non-homoeolog_A	An	WGD
BnaA01g04220D	chrA01	1953721	1957953	-	0	0.009481	0.022045	0	0	0.008235	0.008798	0.019051	0	low	low	low	No	No	No	NAC enriched ACR-associated genes	homoeolog_A	An	WGD, DSD
BnaA01g04230D	chrA01	1960290	1961461	-	0	0	0	0	0	0	0	0	0	none	none	none	No	No	No	-	non-homoeolog_A	An	DSD
BnaA01g04240D	chrA01	1967252	1967720	-	0	0.446615	0	0	0	0	0	0	0	low	none	none	No	No	No	-	homoeolog_A	An	TD, DSD
BnaA01g04250D	chrA01	1968751	1969202	-	0	0	0	0	0	0	0	0	0	none	none	none	No	No	No	-	non-homoeolog_A	An	TD
BnaA01g04260D	chrA01	1970533	1970973	-	0	0	0	0	0	0	0	0	0	none	none	none	No	No	No	-	homoeolog_A	An	TD, DSD
BnaA01g04270D	chrA01	1971559	1973127	-	0.054801	0	0.25265	0.094982	0.057988	0.023635	0.078043	0.176118	0.286584	low	low	low	No	No	No	-	homoeolog_A	An	DSD
BnaA01g04280D	chrA01	1973964	1974651	+	0	0	0	0	0	0	0	0	0	none	none	none	No	No	No	RAC enriched ACR-associated genes	non-homoeolog_A	An	Singleton
BnaA01g04290D	chrA01	1975669	1986403	-	0	0.008919	0	0.01468	0.007712	0.007017	0	0.006167	0.013074	low	low	low	No	No	No	-	homoeolog_A	An	WGD, DSD
BnaA01g04300D	chrA01	1987052	1988397	-	16.4382	20.3138	4.74819	3.78701	9.7707	6.67598	1.94154	2.36173	2.34752	high	med	med	No	Down	No	-	homoeolog_A	An	Singleton
BnaA01g04310D	chrA01	1988851	1990696	+	0.529426	0.740533	0.456993	0.579179	0.345509	0.929943	0.811408	1.61156	1.47957	low	med	low	No	No	No	-	homoeolog_A	An	WGD
BnaA01g04320D	chrA01	1991377	1994601	+	0	0	0	0	0	0	0	0	0	none	none	none	No	No	No	-	homoeolog_A	An	TD, DSD
BnaA01g04330D	chrA01	1996502	2005371	+	0	0	0	0	0	0	0	0	0	none	none	none	No	No	No	-	non-homoeolog_A	An	TD, DSD
BnaA01g04340D	chrA01	2005795	2008432	-	0.736145	0.385361	0.301501	0.194182	0.06616	0.289311	0.401352	0.54654	0.536295	low	low	low	No	No	No	-	homoeolog_A	An	DSD
BnaA01g04350D	chrA01	2010127	2013789	+	0	0	0	0	0	0	0	0	0	none	none	none	No	No	No	-	homoeolog_A	An	WGD, DSD
BnaA01g04360D	chrA01	2014765	2022317	-	0.086173	0.17591	0.138491	0.049768	0.007281	0.079369	0.096702	0.118277	0.182794	low	low	low	No	No	No	A_C enriched ACR-associated genes	homoeolog_A	An	TRD, DSD
BnaA01g04370D	chrA01	2023470	2026603	-	0	0	0	0	0	0	0	0	0	none	none	none	No	No	No	-	homoeolog_A	An	TRD, DSD
BnaA01g04380D	chrA01	2027621	2029956	-	0.153017	0.184283	0.191252	0.101608	0.126893	0.045129	0.024929	0.063566	0.055619	low	low	low	No	No	No	-	homoeolog_A	An	TD, DSD
BnaA01g04390D	chrA01	2030101	2034550	-	0.024425	0.016828	0.026999	0	0	0.017116	0.012371	0.012913	0.023884	low	low	low	No	No	No	-	homoeolog_A	An	TD, DSD
BnaA01g04400D	chrA01	2037039	2043126	+	0	0	0	0.159832	0.042377	0.173053	0.019548	0	0	none	low	low	No	No	No	-	homoeolog_A	An	TRD, DSD
BnaA01g04410D	chrA01	2057368	2057880	-	0	0.215868	0.127191	0.080599	0	0	0.17744	0	0	low	low	low	No	No	No	-	homoeolog_A	An	Singleton
BnaA01g04420D	chrA01	2062420	2063975	+	1.32401	0.963666	0.997324	0.104111	0.268035	0.664698	1.09766	1.84422	1.26472	med	med	low	No	No	No	-	homoeolog_A	An	WGD
BnaA01g04430D	chrA01	2064634	2065887	+	2.48667	0.262992	0.723955	0.112719	0.086215	1.1803	0.715878	0.874516	0.866712	med	low	low	No	No	No	-	homoeolog_A	An	TRD, DSD
BnaA01g04440D	chrA01	2066556	2068045	-	0.270792	0.231436	0.199698	0.327259	0.220498	0.33729	0.524116	0.532945	0.359347	low	low	low	No	No	No	A_C enriched ACR-associated genes	homoeolog_A	An	WGD, DSD
BnaA01g04450D	chrA01	2069251	2070280	-	23.3115	26.0484	26.9411	4.60301	7.19198	13.5524	19.4614	25.0734	21.413	high	high	med	No	No	No	-	homoeolog_A	An	DSD
BnaA01g04460D	chrA01	2071811	2073722	+	0.412798	0.038861	0.094305	0.041347	0.13109	0.024264	0.109635	0.552549	0.170349	low	low	low	No	No	No	-	homoeolog_A	An	WGD, DSD
BnaA01g04470D	chrA01	2074947	2076967	-	0.224504	0.304889	0.151738	0	0.041847	0.066873	0.157994	0.108566	0.163957	low	low	low	No	No	No	-	homoeolog_A	An	Singleton
BnaA01g04480D	chrA01	2077487	2086023	-	0.288801	0.251375	0.234279	0.031718	0.083049	0.141419	0.066287	0.178704	0.164182	low	low	low	No	No	No	-	homoeolog_A	An	WGD, DSD
BnaA01g04490D	chrA01	2094885	2096808	-	0	0	0	0	0	0	0	0	0	none	none	none	No	No	No	-	homoeolog_A	An	WGD, TRD, DSD
BnaA01g04500D	chrA01	2103684	2105276	-	0	0	0	0	0	0	0	0	0	none	none	none	No	No	No	-	homoeolog_A	An	TRD, DSD
BnaA01g04510D	chrA01	2105953	2107121	+	9.42134	5.78329	8.99287	6.87637	2.94526	8.67332	9.13677	9.10524	9.14066	med	med	med	No	No	No	-	non-homoeolog_A	An	WGD, DSD
BnaA01g04520D	chrA01	2108135	2114406	+	0.287363	0.284565	0.182343	0.058199	0.149582	0.53834	0.317051	0.209849	0.242361	low	low	low	No	No	No	-	homoeolog_A	An	WGD, DSD
BnaA01g04530D	chrA01	2115047	2118907	-	0	0	0	0	0	0	0	0	0	none	none	none	No	No	No	-	homoeolog_A	An	WGD, TRD, DSD
BnaA01g04540D	chrA01	2119988	2121572	+	26.5363	13.7066	19.0143	8.88449	8.56426	15.9668	18.7471	21.8194	18.6634	high	high	high	No	No	No	-	homoeolog_A	An	WGD, DSD
BnaA01g04550D	chrA01	2125912	2128201	+	1.48541	0.235639	0.671584	0.221326	0.09446	0.148628	0	0.741029	0.594893	low	low	low	No	No	No	-	homoeolog_A	An	DSD
BnaA01g04560D	chrA01	2128744	2130310	-	0.021947	0	0	0.035801	0	0	0.018124	0.036106	0.049075	low	low	low	No	No	No	-	homoeolog_A	An	WGD, TRD, DSD
BnaA01g04570D	chrA01	2133399	2135420	-	0.087143	0.172224	0	0.020585	0.024986	0.115481	0.206695	0.142031	0.172074	low	low	low	No	No	No	RAC enriched ACR-associated genes	homoeolog_A	An	WGD, DSD
BnaA01g04580D	chrA01	2139185	2141504	-	0.035236	0.025481	0	0.015185	0	0.023121	0.025073	0.022972	0	low	low	low	No	No	No	-	homoeolog_A	An	DSD
BnaA01g04590D	chrA01	2142110	2146371	+	0.468182	0.342799	0.230735	0.102416	0.083323	0.231864	0.151277	0.18637	0.133572	low	low	low	No	No	No	-	homoeolog_A	An	DSD
BnaA01g04600D	chrA01	2147982	2152898	+	0.735747	0.51372	0.53553	0.328178	0.317025	0.55358	0.590487	0.759116	1.01405	low	low	low	No	No	No	-	homoeolog_A	An	WGD, DSD
BnaA01g04610D	chrA01	2153410	2154880	-	0.620639	0.104699	0.220464	0.017463	0.020835	0.319067	0.057668	0.290595	0.071813	low	low	low	No	No	No	RAC enriched ACR-associated genes	homoeolog_A	An	WGD, TRD, DSD
BnaA01g04620D	chrA01	2156410	2157466	-	1.74718	1.39945	1.33368	0.501315	0.444312	1.03413	1.77066	1.75229	1.40316	med	med	low	No	No	No	-	homoeolog_A	An	WGD, DSD
BnaA01g04630D	chrA01	2158292	2161692	-	0	0	0	0	0	0	0	0	0	none	none	none	No	No	No	-	homoeolog_A	An	WGD, DSD
BnaA01g04640D	chrA01	2162766	2165337	-	0.137297	0.086837	0.052314	0.021654	0.058014	0.063924	0.010997	0.096538	0.094521	low	low	low	No	No	No	RAC enriched ACR-associated genes	homoeolog_A	An	TRD, DSD
BnaA01g04650D	chrA01	2166452	2167874	+	2.81337	5.80415	6.47724	7.7359	1.54285	10.3908	0.96413	2.07605	1.07204	med	med	med	No	No	No	A_C enriched ACR-associated genes	homoeolog_A	An	DSD
BnaA01g04660D	chrA01	2168746	2170711	-	2.02261	1.34853	1.13698	0.456885	0.388491	1.40341	0.712938	1.18083	1.29219	med	med	low	No	No	No	-	homoeolog_A	An	WGD, DSD
BnaA01g04670D	chrA01	2181270	2183763	-	0.103771	0.116407	0.034558	0.112036	0.075902	0.123303	0.222615	0.11975	0.155639	low	low	low	No	No	No	-	homoeolog_A	An	WGD, TRD, DSD
BnaA01g04680D	chrA01	2190637	2191905	-	0.243936	0.040553	0.408502	0	0	0.053991	0.036484	0.281993	0.244544	low	low	low	No	No	No	RAC enriched ACR-associated genes	homoeolog_A	An	WGD, DSD
BnaA01g04690D	chrA01	2193463	2193922	+	0	0	0	0	0	0	0	0	0	none	none	none	No	No	No	-	non-homoeolog_A	An	WGD, DSD
BnaA01g04700D	chrA01	2195650	2197534	-	0.729478	0.481943	0.717924	0.175486	0.105048	0.760827	0.318689	0.592155	0.436543	low	low	low	No	No	No	-	homoeolog_A	An	WGD, DSD
BnaA01g04710D	chrA01	2199624	2200661	-	0.832115	0.122139	0.055486	0	0	0	0	0.952806	0.722558	low	low	none	No	No	No	-	homoeolog_A	An	WGD, DSD
BnaA01g04720D	chrA01	2207868	2208960	+	0.500265	0.346454	0.459301	0.234769	0.565206	0.669646	0.512383	0.363817	0.620609	low	low	low	No	No	No	A_C enriched ACR-associated genes	homoeolog_A	An	WGD, TRD, DSD
BnaA01g04730D	chrA01	2209216	2211271	-	0.218732	0.395275	0.297398	0.057346	0.074429	0.197403	0.249653	0.323681	0.41237	low	low	low	No	No	No	-	homoeolog_A	An	TRD, DSD
BnaA01g04740D	chrA01	2212801	2213549	-	216.394	283.58	234.251	55.4519	74.6406	129.321	184.878	272.434	269.743	high	high	high	No	No	No	-	homoeolog_A	An	Singleton
BnaA01g04750D	chrA01	2214559	2217069	-	1.02852	1.286	1.57181	0.080265	0.764148	0.511126	1.00316	1.44937	1.85654	med	med	low	No	No	No	RAC enriched ACR-associated genes	homoeolog_A	An	TRD
BnaA01g04760D	chrA01	2219802	2225096	+	0.333488	0.552845	0.24143	0.055802	0.051125	0.170847	0.145933	0.200536	0.284891	low	low	low	No	No	No	-	homoeolog_A	An	TRD, DSD
BnaA01g04770D	chrA01	2225421	2229264	-	0.363562	0.455807	0.318434	0.190026	0.124097	0.377941	0.191129	0.322779	0.418603	low	low	low	No	No	No	-	homoeolog_A	An	WGD, TRD
BnaA01g04780D	chrA01	2231490	2232462	+	0.83635	0.525171	0.227999	1.02646	0.574938	1.51252	2.30355	3.18313	3.07028	low	med	med	No	Up	No	RAC enriched ACR-associated genes	homoeolog_A	An	TRD, DSD
BnaA01g04790D	chrA01	2233591	2235445	+	6.43229	1.39051	4.32844	0.325469	0.125855	0.954858	2.83744	4.4459	2.54061	med	med	low	No	No	No	-	homoeolog_A	An	WGD
BnaA01g04800D	chrA01	2236378	2238586	+	0.743925	0.858436	0.331774	0.484307	0.930224	0.596429	0.795515	0.721773	0.619112	low	low	low	No	No	No	RAC enriched ACR-associated genes	homoeolog_A	An	WGD, DSD
BnaA01g04810D	chrA01	2241053	2241597	+	0	0	0	0	0	0	0	0	0	none	none	none	No	No	No	NAC enriched ACR-associated genes	non-homoeolog_A	An	WGD, TRD, TD, PD, DSD
BnaA01g04820D	chrA01	2244105	2244618	+	0	0	0	0	0	0	0	0	0	none	none	none	No	No	No	-	homoeolog_A	An	TD, DSD
BnaA01g04830D	chrA01	2245883	2246432	+	0	0	0	0	0	0	0	0	0	none	none	none	No	No	No	-	homoeolog_A	An	PD, DSD
BnaA01g04840D	chrA01	2247439	2249693	+	1.0153	1.74049	1.19131	0.406571	0.894397	1.40098	0.98665	1.12389	1.33177	med	med	low	No	No	No	NAC enriched ACR-associated genes	homoeolog_A	An	WGD, TRD, DSD
BnaA01g04850D	chrA01	2250711	2252949	-	2.39834	2.45818	2.39323	0.85189	0.97924	3.10419	1.34145	1.51717	1.43566	med	med	med	No	No	No	RAC enriched ACR-associated genes	homoeolog_A	An	Singleton
BnaA01g04860D	chrA01	2253437	2257657	-	0.111484	0.039267	0.051809	0.009774	0	0.13096	0.064554	0.044358	0.093786	low	low	low	No	No	No	-	homoeolog_A	An	TRD, DSD
BnaA01g04870D	chrA01	2258746	2260668	-	0.755747	0.738793	1.22414	0.306598	0.290458	1.35571	0.792557	0.842558	0.868601	low	low	low	No	No	No	-	homoeolog_A	An	WGD, DSD
BnaA01g04880D	chrA01	2261636	2263681	-	2.51344	3.83195	1.13804	1.62057	1.72978	5.80973	1.15387	2.13226	4.77017	med	med	med	No	No	No	-	homoeolog_A	An	WGD, DSD
BnaA01g04890D	chrA01	2265792	2266383	-	17.1244	14.3529	14.4922	8.99976	10.3065	42.8061	9.53486	17.7809	25.0492	high	high	high	No	No	No	-	homoeolog_A	An	WGD, DSD
BnaA01g04900D	chrA01	2273087	2275720	+	0.220358	0.021195	0	0.015828	0	0.038558	0	0.035982	0	low	low	low	No	No	No	-	homoeolog_A	An	WGD, DSD
BnaA01g04910D	chrA01	2276331	2278750	+	1.71714	1.32648	0.765405	0.540016	0.435363	1.19305	0.926219	1.35802	1.43812	med	med	low	No	No	No	-	homoeolog_A	An	WGD, DSD
BnaA01g04920D	chrA01	2279207	2280770	-	223.454	96.677	107.765	65.3255	82.1851	130.494	150.959	166.357	137.064	high	high	high	No	No	No	RAC enriched ACR-associated genes	non-homoeolog_A	An	Singleton
BnaA01g04930D	chrA01	2282308	2283633	-	0	0	0.06954	0.035398	0.126701	0	0.082528	0	0.097045	low	low	low	No	No	No	-	homoeolog_A	An	WGD, DSD
BnaA01g04940D	chrA01	2286443	2293481	-	0	0	0	0	0	0	0	0	0	none	none	none	No	No	No	A_C enriched ACR-associated genes	homoeolog_A	An	WGD, TRD, PD, DSD
BnaA01g04950D	chrA01	2297218	2298508	-	0	0	0	0	0	0	0	0	0	none	none	none	No	No	No	-	non-homoeolog_A	An	DSD
BnaA01g04960D	chrA01	2299552	2304895	-	0	0	0	0	0	0	0	0	0	none	none	none	No	No	No	RAC enriched ACR-associated genes	homoeolog_A	An	PD, DSD
BnaA01g04970D	chrA01	2323534	2325414	+	0.345889	0	0.081252	0.06436	0	0.015679	0.056676	0.172167	0.141156	low	low	low	No	No	No	RAC enriched ACR-associated genes	homoeolog_A	An	TRD, DSD
BnaA01g04980D	chrA01	2328756	2333917	+	0.359352	0.385283	0.314236	0.189554	0.25019	0.157472	0.201062	0.269402	0.366097	low	low	low	No	No	No	-	homoeolog_A	An	WGD, TRD, DSD
BnaA01g04990D	chrA01	2346489	2347947	-	0	0	0	0	0	0	0.085858	0.039332	0.106918	none	low	none	No	No	No	-	non-homoeolog_A	An	DSD
BnaA01g05000D	chrA01	2351673	2352066	+	0	0.496822	0	0	0.13022	0	0	0	0	low	none	low	No	No	No	-	homoeolog_A	An	Singleton
BnaA01g05010D	chrA01	2352820	2356141	-	0.012791	0.011729	0.026063	0.008764	0.05277	0.07815	0.17283	0.15141	0.090145	low	low	low	No	No	No	RAC enriched ACR-associated genes	non-homoeolog_A	An	WGD, TRD, DSD
BnaA01g05020D	chrA01	2356829	2357467	-	14.8682	0.80988	1.67826	0.216769	0.58603	0.265692	0.198855	1.58717	1.48579	med	med	low	No	No	No	-	homoeolog_A	An	WGD, DSD
BnaA01g05030D	chrA01	2358130	2358433	+	0	0	0	0	0	0	0	0	0	none	none	none	No	No	No	-	homoeolog_A	An	WGD, DSD
BnaA01g05040D	chrA01	2365346	2368706	+	0.469649	0.076367	0.063743	0	0	0	0	0.080054	0.101554	low	low	none	No	No	No	RAC enriched ACR-associated genes	homoeolog_A	An	TRD, DSD
BnaA01g05050D	chrA01	2369158	2370271	+	0	0	0	0	0	0	0	0	0	none	none	none	No	No	No	-	non-homoeolog_A	An	WGD, TRD, DSD
BnaA01g05060D	chrA01	2371544	2372853	-	2.12116	3.96176	1.55126	1.22502	2.35899	19.6888	1.13881	0.828017	1.30811	med	med	med	No	No	No	-	homoeolog_A	An	TRD, DSD
BnaA01g05070D	chrA01	2377338	2378576	-	2.04915	0.378768	0.515254	0.250809	0.371432	2.43953	0.861936	0.786976	0.787564	low	low	med	No	No	No	A_C enriched ACR-associated genes	homoeolog_A	An	Singleton
BnaA01g05080D	chrA01	2379481	2381752	-	3.4448	3.07451	3.16787	0.744776	1.23414	1.11573	1.90783	1.88491	2.33307	med	med	med	No	No	No	A_C enriched ACR-associated genes	homoeolog_A	An	WGD, TRD
BnaA01g05090D	chrA01	2386032	2387948	+	0	0.110191	0.078456	0.218182	0.087731	0.402838	0.183627	0.317012	0.255336	low	low	low	No	No	No	RAC enriched ACR-associated genes	homoeolog_A	An	WGD, TRD, DSD
[truncated: 100,531 more rows]

## Sheet: Clusters
Chr	Start	End	PeakID	Fold_enrichment	Pvalue	FDR	Pileup	Cluster
[truncated: 43,353 more rows]
